# Supplementary material for: IKAROS levels are associated with antigen escape in CD19- and CD22-targeted therapies for B-cell malignancies
Source: Nat Commun. 2025 Apr 23;16:3800. doi: 10.1038/s41467-025-58868-2 (PMC12019336; doi:10.1038/s41467-025-58868-2)
Supplement: Supplementary file 3 — Supplementary Data 1 [file 41467_2025_58868_MOESM3_ESM.xlsx]

## Sheet: DEG per cluster
Supplementary Data 1: List of differentially expressed genes in healthy BM clusters. Two-sided Wilcoxon rank sum test followed by Bonferroni’s multiple comparisons.
Gene symbol	Pct.1	Pct.2	Avg_logFC	p-value	Adjusted p-value	Cluster
IGHD	0.936	0.472	0.610968	0	0	0		Pct.1: The percentage of cells from cluster under analysis where the gene is detected
BIRC3	0.67	0.34	0.52082	3.68e-172	7.92e-168	0		Pct.2: The percentage of cells from rest of the clusters under analysis where the gene is detected
TXNIP	0.982	0.797	0.49344	3.88e-185	8.35e-181	0		Avg_logFC: log fold-chage of the average expression between the two groups. Positive values indicate that the gene is more highly expressed in the cluster under analysis
HLA-DRB1	0.952	0.7	0.443065	2.18e-189	4.69e-185	0		Adjusted p-value, based on bonferroni correction using all genes in the dataset
CD74	1	0.957	0.432394	1.07e-269	2.3e-265	0
MS4A1	0.97	0.563	0.427792	1.5e-186	3.24e-182	0
SELL	0.725	0.383	0.42371	2.06e-162	4.44e-158	0
PLPP5	0.565	0.216	0.420626	5.52e-191	1.19e-186	0
HVCN1	0.631	0.289	0.411932	4.4e-178	9.47e-174	0
ZFP36L1	0.769	0.494	0.4089	6.39e-128	1.37e-123	0
HLA-DPA1	0.958	0.712	0.398465	8.88e-164	1.91e-159	0
CD52	0.972	0.736	0.387452	7.83e-154	1.68e-149	0
HLA-DQB1	0.852	0.553	0.371779	3.59e-138	7.73e-134	0
HLA-DPB1	0.931	0.677	0.361939	2.48e-136	5.33e-132	0			z
FCMR	0.773	0.475	0.359899	5.52e-130	1.19e-125	0
LTB	0.772	0.423	0.350966	3.93e-137	8.46e-133	0
IL4R	0.418	0.135	0.344092	2.52e-160	5.43e-156	0
HLA-DQA1	0.701	0.405	0.33327	8.1e-116	1.74e-111	0
HLA-DRA	0.999	0.898	0.328769	5.35e-138	1.15e-133	0
FCER2	0.483	0.175	0.321462	7.69e-160	1.65e-155	0
CD37	0.943	0.726	0.319973	1.64e-104	3.53e-100	0
HLA-DMB	0.72	0.463	0.308664	2.33e-98	5.01e-94	0
CD22	0.733	0.479	0.300257	8.28e-94	1.78e-89	0
SMAP2	0.625	0.371	0.298295	1.81e-96	3.89e-92	0
JUN	0.662	0.455	0.288924	1.36e-59	2.92e-55	0
KLF2	0.758	0.536	0.286958	2.24e-80	4.82e-76	0
CD79A	0.967	0.807	0.282607	6.86e-100	1.48e-95	0
MEF2C	0.534	0.316	0.272154	2.23e-70	4.79e-66	0
RPS27	0.999	0.997	0.261585	2.98e-123	6.41e-119	0
HLA-DRB5	0.701	0.464	0.261409	3.49e-79	7.51e-75	0
BTG1	0.906	0.727	0.257758	2.25e-71	4.83e-67	0
RALGPS2	0.617	0.377	0.253034	2.41e-73	5.2e-69	0
TSC22D3	0.595	0.365	0.252606	6.69e-73	1.44e-68	0
IGKC	0.978	0.622	0.250503	0	0	0
IGHD	0.875	0.519	0.397315	2.46e-141	5.29e-137	1
HLA-DPA1	0.953	0.732	0.38471	1.9e-119	4.09e-115	1
CD74	1	0.96	0.372358	1e-161	2.15e-157	1
MS4A1	0.954	0.597	0.354094	3.55e-103	7.65e-99	1
CD52	0.964	0.756	0.353876	3.33e-105	7.16e-101	1
TXNIP	0.978	0.811	0.336451	3.52e-94	7.58e-90	1
HLA-DRB1	0.947	0.72	0.333566	1.36e-96	2.92e-92	1
HLA-DQB1	0.834	0.579	0.32453	7.75e-87	1.67e-82	1
PLPP5	0.521	0.251	0.320092	6.68e-92	1.44e-87	1
SELL	0.711	0.412	0.312679	5.48e-88	1.18e-83	1
FCER2	0.454	0.205	0.308804	1.24e-89	2.66e-85	1
IGLC2	0.607	0.211	0.30415	4.25e-224	9.15e-220	1
HLA-DRA	0.999	0.905	0.303106	1.49e-92	3.21e-88	1
HLA-DPB1	0.906	0.701	0.295587	1.02e-76	2.19e-72	1
LTB	0.74	0.456	0.290253	7.93e-75	1.71e-70	1
HVCN1	0.566	0.329	0.267977	1.97e-65	4.24e-61	1
FCMR	0.748	0.503	0.263572	2.75e-62	5.91e-58	1
ZFP36L1	0.729	0.523	0.261818	2.27e-50	4.88e-46	1
RPS27	0.999	0.997	0.260236	2.83e-90	6.08e-86	1
CD37	0.934	0.745	0.257173	1.44e-58	3.09e-54	1
CD79A	0.966	0.819	0.255453	1.15e-62	2.48e-58	1
AHNAK	0.584	0.176	0.476205	1.59e-166	3.43e-162	2
LTB	0.851	0.466	0.4598	1.83e-106	3.94e-102	2
BANK1	0.783	0.392	0.458035	1.69e-114	3.64e-110	2
GPR183	0.44	0.073	0.421566	1.92e-224	4.14e-220	2
B2M	1	0.967	0.380229	9.16e-134	1.97e-129	2
HLA-B	0.999	0.924	0.371152	1.04e-108	2.24e-104	2
JCHAIN	0.698	0.251	0.353794	1.04e-179	2.25e-175	2
HLA-A	0.988	0.844	0.348111	4.14e-81	8.91e-77	2
EVI2B	0.751	0.445	0.332571	2.32e-68	5e-64	2
RALGPS2	0.725	0.401	0.326786	4.01e-69	8.64e-65	2
RPS14	0.99	0.971	0.318873	1.37e-80	2.96e-76	2
TAGLN2	0.678	0.488	0.303429	4.33e-34	9.32e-30	2
KLF6	0.571	0.38	0.301276	3.2e-31	6.89e-27	2
RPS18	1	0.995	0.298171	2.73e-78	5.88e-74	2
SP140	0.403	0.117	0.297003	1.33e-106	2.85e-102	2
RPS29	1	0.997	0.296415	9.4e-98	2.02e-93	2
RPLP2	1	0.985	0.296092	1.6e-75	3.44e-71	2
COTL1	0.402	0.112	0.292798	6.02e-115	1.3e-110	2
RPS27	1	0.997	0.292061	9.64e-73	2.07e-68	2
HLA-C	0.896	0.704	0.283784	2.78e-51	5.97e-47	2
CCDC50	0.413	0.148	0.283484	1.02e-80	2.19e-76	2
RIPOR2	0.684	0.4	0.282325	1.12e-55	2.42e-51	2
MS4A1	0.963	0.625	0.278007	4.34e-50	9.34e-46	2
LINC01781	0.254	0.038	0.277192	1.55e-135	3.34e-131	2
MARCKS	0.387	0.124	0.276042	9.56e-88	2.06e-83	2
LINC01857	0.279	0.056	0.271879	1.43e-112	3.08e-108	2
CD82	0.393	0.152	0.270021	1.17e-68	2.53e-64	2
PLEK	0.489	0.225	0.264874	3.25e-61	6.99e-57	2
RPS20	1	0.99	0.261816	7.31e-70	1.57e-65	2
PLP2	0.494	0.254	0.261409	7.49e-51	1.61e-46	2
CPNE5	0.328	0.104	0.257872	2.08e-75	4.48e-71	2
AIM2	0.252	0.015	0.253683	1.42e-240	3.06e-236	2
IKZF3	0.598	0.368	0.253184	3.51e-40	7.54e-36	2
CD48	0.565	0.301	0.25213	8.89e-54	1.91e-49	2
RPL27A	0.998	0.989	0.252013	2.7e-66	5.81e-62	2
CD24	0.912	0.473	0.910809	1.73e-236	3.73e-232	3
SOX4	0.766	0.207	0.871138	1.27e-291	2.74e-287	3
PCDH9	0.76	0.285	0.763914	1.06e-194	2.27e-190	3
TCL1A	0.814	0.421	0.723422	1.31e-156	2.82e-152	3
RCSD1	0.824	0.436	0.717431	2.33e-176	5.02e-172	3
YBX3	0.775	0.338	0.71419	1.34e-180	2.89e-176	3
BACH2	0.687	0.273	0.698244	1.88e-159	4.05e-155	3
LHPP	0.611	0.15	0.681063	4.79e-229	1.03e-224	3
H3F3B	0.947	0.684	0.671412	2.5e-168	5.38e-164	3
BCL7A	0.67	0.252	0.652324	6.31e-170	1.36e-165	3
FAM129C	0.862	0.537	0.629548	2.51e-133	5.4e-129	3
MYB	0.586	0.173	0.612454	7.79e-176	1.68e-171	3
TCF3	0.674	0.304	0.604444	1.34e-135	2.89e-131	3
HIST1H1C	0.535	0.161	0.596043	1.76e-149	3.8e-145	3
ACTG1	0.933	0.754	0.585621	6.33e-89	1.36e-84	3
SYK	0.682	0.362	0.572531	3.45e-105	7.43e-101	3
CD79B	0.78	0.443	0.571198	7.42e-120	1.6e-115	3
CD38	0.535	0.135	0.56652	4e-185	8.62e-181	3
CMTM7	0.59	0.216	0.55942	1.99e-135	4.29e-131	3
CCDC191	0.473	0.101	0.54963	2.62e-183	5.65e-179	3
DTX1	0.551	0.127	0.549245	1.74e-204	3.74e-200	3
STMN1	0.77	0.361	0.545706	1.54e-136	3.32e-132	3
PLEKHA2	0.774	0.496	0.542718	1.31e-87	2.81e-83	3
MME	0.457	0.113	0.52645	1.36e-155	2.93e-151	3
WASF1	0.485	0.086	0.516789	3.78e-228	8.13e-224	3
TCF4	0.663	0.356	0.514837	3.74e-91	8.06e-87	3
CDC25B	0.506	0.136	0.511886	5.79e-159	1.25e-154	3
VPREB3	0.708	0.411	0.498009	6.84e-87	1.47e-82	3
NREP	0.517	0.157	0.496458	1.77e-139	3.82e-135	3
GAS7	0.422	0.068	0.488308	3.97e-214	8.55e-210	3
H3F3A	0.985	0.884	0.486724	4.49e-124	9.67e-120	3
AES	0.858	0.673	0.477018	3.63e-83	7.8e-79	3
TOP2B	0.587	0.286	0.476004	1.09e-85	2.34e-81	3
UCP2	0.844	0.63	0.466681	1.07e-82	2.3e-78	3
PTMA	1	0.999	0.4558	7.08e-170	1.52e-165	3
CCDC112	0.411	0.071	0.442108	1.24e-194	2.67e-190	3
VAMP8	0.583	0.286	0.435223	9.15e-83	1.97e-78	3
YPEL5	0.55	0.226	0.434337	1.25e-99	2.7e-95	3
HNRNPA1	0.852	0.719	0.428693	1.44e-73	3.1e-69	3
IRF4	0.446	0.111	0.42868	9.85e-146	2.12e-141	3
VPREB1	0.395	0.112	0.425523	1.29e-106	2.78e-102	3
ADAM23	0.358	0.048	0.415967	1.46e-205	3.15e-201	3
SPTBN1	0.498	0.217	0.41488	2.89e-79	6.21e-75	3
RAG1	0.332	0.045	0.412709	1.15e-187	2.48e-183	3
MSI2	0.473	0.213	0.399002	7.57e-67	1.63e-62	3
ACSM3	0.346	0.038	0.397797	3.42e-227	7.37e-223	3
CD81	0.593	0.358	0.392861	1.88e-55	4.04e-51	3
SNHG7	0.445	0.198	0.385404	1.02e-65	2.19e-61	3
TRAM1	0.541	0.316	0.384652	1.39e-50	3e-46	3
PAX5	0.686	0.488	0.382818	7.31e-49	1.57e-44	3
NSMCE1	0.383	0.114	0.37908	1.65e-98	3.56e-94	3
ZNF106	0.443	0.194	0.378419	8.12e-66	1.75e-61	3
IKZF2	0.317	0.075	0.365639	1.2e-103	2.59e-99	3
RUBCNL	0.475	0.194	0.358502	2.06e-79	4.44e-75	3
PABPC1	0.995	0.962	0.353151	7.66e-71	1.65e-66	3
LDLRAD4	0.334	0.065	0.345876	4.26e-135	9.18e-131	3
ZEB2	0.381	0.147	0.341511	5.83e-65	1.25e-60	3
RGS2	0.463	0.166	0.341164	1.59e-85	3.41e-81	3
CD9	0.34	0.08	0.332654	1.49e-109	3.2e-105	3
HIST1H2AC	0.328	0.102	0.329732	1.14e-74	2.45e-70	3
DOK3	0.395	0.143	0.327901	2.42e-75	5.22e-71	3
BMP3	0.254	0.038	0.32407	3.66e-128	7.89e-124	3
CSNK1E	0.338	0.084	0.32056	1.75e-104	3.76e-100	3
WASF2	0.546	0.348	0.319104	7.66e-41	1.65e-36	3
HIST1H2BG	0.286	0.076	0.318209	4.31e-81	9.28e-77	3
SLC25A6	0.696	0.561	0.315763	3.11e-36	6.69e-32	3
PTP4A2	0.614	0.49	0.314909	6.43e-26	1.38e-21	3
TBC1D1	0.391	0.178	0.310778	4.63e-51	9.97e-47	3
SSBP2	0.397	0.164	0.307072	4.83e-61	1.04e-56	3
CCDC69	0.401	0.195	0.305651	8.84e-47	1.9e-42	3
STIM2	0.403	0.181	0.303491	1.57e-51	3.37e-47	3
CMTM8	0.262	0.065	0.301581	3.65e-80	7.85e-76	3
MLXIP	0.37	0.151	0.300482	2.54e-56	5.48e-52	3
CDHR3	0.282	0.024	0.29936	7.26e-219	1.56e-214	3
GNB1	0.603	0.452	0.299121	5.53e-32	1.19e-27	3
JUND	0.836	0.723	0.29166	1.17e-31	2.51e-27	3
GLO1	0.389	0.231	0.282922	6e-29	1.29e-24	3
HIST1H2BD	0.332	0.104	0.281926	1.88e-74	4.06e-70	3
ERP29	0.533	0.369	0.280195	2.79e-29	6e-25	3
2021-09-06	0.554	0.391	0.27565	9.25e-29	1.99e-24	3
IGLL1	0.369	0.167	0.273688	1.12e-41	2.41e-37	3
TFDP2	0.318	0.124	0.272644	5.29e-51	1.14e-46	3
ERGIC1	0.433	0.231	0.272394	3.63e-40	7.81e-36	3
AL139020.1	0.269	0.14	0.271759	2.68e-23	5.78e-19	3
LAMP5	0.246	0.025	0.27124	3.42e-168	7.36e-164	3
ABHD15	0.276	0.056	0.265715	2.96e-104	6.36e-100	3
HRK	0.261	0.07	0.264189	1.67e-70	3.59e-66	3
C6orf48	0.523	0.375	0.263754	3.65e-25	7.85e-21	3
BCL2L1	0.296	0.067	0.263298	3.25e-100	6.99e-96	3
RAG2	0.234	0.033	0.262953	1.56e-125	3.36e-121	3
BTF3	0.703	0.657	0.262745	4.35e-23	9.36e-19	3
TIFA	0.328	0.107	0.262212	1.85e-69	3.98e-65	3
REXO2	0.262	0.096	0.261658	3.99e-47	8.6e-43	3
AFF3	0.421	0.234	0.260361	3.88e-35	8.34e-31	3
MAPRE1	0.338	0.136	0.257048	1.87e-52	4.02e-48	3
PTPRE	0.269	0.073	0.256601	2.58e-72	5.55e-68	3
REPIN1	0.302	0.122	0.255375	4.41e-46	9.5e-42	3
VDAC1	0.333	0.144	0.255098	1.49e-44	3.2e-40	3
IGHM	0.999	0.854	0.253152	2.27e-37	4.88e-33	3
UGP2	0.306	0.12	0.252681	2.78e-48	5.99e-44	3
EBF1	0.333	0.162	0.251237	2.84e-34	6.11e-30	3
RGS2	0.617	0.159	1.03036	2.1e-201	4.52e-197	4
FAM129C	0.907	0.539	0.797649	4.61e-160	9.91e-156	4
UCP2	0.93	0.627	0.755818	1.37e-164	2.95e-160	4
SPIB	0.732	0.283	0.755056	6.27e-163	1.35e-158	4
TCL1A	0.856	0.425	0.724436	2.82e-142	6.08e-138	4
FCRLA	0.735	0.326	0.663061	3.8e-130	8.17e-126	4
PLEKHA2	0.869	0.493	0.656392	2.67e-133	5.75e-129	4
AL139020.1	0.462	0.126	0.651639	8.24e-122	1.77e-117	4
CCDC191	0.574	0.099	0.642146	8.1e-245	1.74e-240	4
PCDH9	0.755	0.294	0.640691	7.77e-141	1.67e-136	4
VPREB3	0.797	0.41	0.611433	1.24e-116	2.67e-112	4
DTX1	0.563	0.134	0.601149	4.76e-175	1.03e-170	4
CD24	0.845	0.487	0.582967	5.64e-103	1.21e-98	4
H3F3B	0.948	0.688	0.557346	2.87e-111	6.17e-107	4
IGHM	1	0.856	0.550761	3.88e-133	8.35e-129	4
CD79B	0.799	0.448	0.53877	2.67e-100	5.75e-96	4
H3F3A	0.984	0.886	0.498501	5.95e-105	1.28e-100	4
CD72	0.638	0.278	0.494764	1.98e-94	4.26e-90	4
LYN	0.646	0.354	0.446094	1.19e-65	2.55e-61	4
CXXC5	0.669	0.381	0.441312	8.16e-62	1.76e-57	4
PAX5	0.73	0.488	0.433769	8.65e-55	1.86e-50	4
ITM2C	0.507	0.162	0.430916	3.34e-106	7.19e-102	4
SOX4	0.53	0.237	0.420663	2.58e-61	5.56e-57	4
ACTG1	0.93	0.757	0.416555	1.05e-60	2.26e-56	4
RCSD1	0.72	0.452	0.415503	6.63e-56	1.43e-51	4
ACTB	1	0.988	0.399355	1.19e-75	2.55e-71	4
CXCR4	0.921	0.77	0.396596	2.27e-49	4.89e-45	4
HIST1H1C	0.46	0.174	0.395314	4.15e-68	8.92e-64	4
SYK	0.622	0.374	0.37572	1.8e-45	3.87e-41	4
MYO1C	0.368	0.048	0.374901	2.11e-190	4.54e-186	4
SUB1	0.627	0.388	0.374862	3.21e-49	6.9e-45	4
CMTM7	0.511	0.23	0.374649	1.95e-58	4.19e-54	4
BCL7A	0.558	0.269	0.372361	1.68e-56	3.61e-52	4
PLD4	0.37	0.068	0.365505	1.59e-141	3.41e-137	4
YBX3	0.617	0.359	0.364688	1.52e-44	3.27e-40	4
PTMA	1	0.999	0.360601	4.61e-98	9.92e-94	4
UBE2J1	0.561	0.269	0.360537	1.35e-58	2.9e-54	4
CDC25B	0.426	0.149	0.359065	6.53e-71	1.41e-66	4
SMIM14	0.55	0.35	0.351133	3.07e-32	6.6e-28	4
HIST1H2AC	0.365	0.104	0.350574	9.16e-83	1.97e-78	4
BACH2	0.543	0.293	0.341814	4.81e-41	1.04e-36	4
DOK3	0.408	0.146	0.339706	3.86e-67	8.31e-63	4
ATP2A3	0.527	0.301	0.333391	8.46e-39	1.82e-34	4
YWHAZ	0.841	0.716	0.332783	1.91e-38	4.11e-34	4
HLA-B	0.995	0.927	0.32722	3.26e-60	7.02e-56	4
HCK	0.347	0.067	0.321923	6.12e-123	1.32e-118	4
MKNK2	0.601	0.387	0.319752	1.96e-35	4.22e-31	4
HRK	0.293	0.071	0.317247	1.15e-78	2.48e-74	4
ZNF106	0.414	0.201	0.314044	2.41e-38	5.18e-34	4
BMP3	0.313	0.038	0.313654	1.12e-167	2.41e-163	4
TBC1D1	0.437	0.178	0.308351	6.52e-57	1.4e-52	4
STIM2	0.427	0.183	0.305735	6.17e-51	1.33e-46	4
SP110	0.581	0.393	0.300314	4.41e-27	9.48e-23	4
BTG1	0.918	0.757	0.299375	7.42e-33	1.6e-28	4
ZCCHC7	0.484	0.297	0.290028	2.23e-26	4.81e-22	4
CYB561A3	0.444	0.245	0.289107	1.42e-32	3.05e-28	4
PTEN	0.453	0.276	0.286317	2.37e-26	5.1e-22	4
NCF1	0.501	0.27	0.286018	1.67e-38	3.59e-34	4
TCF4	0.552	0.371	0.283668	2.84e-23	6.1e-19	4
CD38	0.401	0.154	0.281134	5.45e-55	1.17e-50	4
GNB1	0.619	0.454	0.280777	3.9e-25	8.4e-21	4
ERP29	0.552	0.37	0.280044	4.94e-27	1.06e-22	4
GNAS	0.894	0.807	0.27594	1.2e-30	2.58e-26	4
MZB1	0.434	0.198	0.274305	1.17e-44	2.51e-40	4
ADAM23	0.301	0.059	0.273352	3.9e-102	8.39e-98	4
RNGTT	0.316	0.09	0.269873	2.76e-68	5.95e-64	4
SYVN1	0.391	0.185	0.265311	1.77e-37	3.81e-33	4
LIMD2	0.673	0.487	0.26453	4.93e-24	1.06e-19	4
ACTR2	0.764	0.634	0.262347	9.02e-26	1.94e-21	4
YPEL5	0.453	0.24	0.25963	4.51e-34	9.7e-30	4
FOXO1	0.414	0.216	0.259051	3.03e-32	6.53e-28	4
HMCES	0.327	0.122	0.254216	6.82e-48	1.47e-43	4
HBB	0.982	0.162	3.26756	0	0	5
CA1	0.953	0.022	2.13564	0	0	5
AHSP	0.886	0.024	1.52472	0	0	5
HBA1	0.762	0.045	1.51013	0	0	5
S100A6	0.942	0.096	1.4558	0	0	5
S100A4	0.94	0.132	1.381	0	0	5
MT-CO3	0.998	1	1.33817	2.76e-125	5.93e-121	5
PRDX2	0.911	0.119	1.24247	0	0	5
MT-CO2	1	1	1.18503	2.74e-107	5.89e-103	5
MT-ND1	0.993	1	1.17501	8.35e-107	1.8e-102	5
MT-CO1	0.991	1	1.17472	9.21e-109	1.98e-104	5
FAM178B	0.806	0.024	1.12473	0	0	5
TFRC	0.842	0.071	1.10894	0	0	5
HBD	0.755	0.012	1.09281	0	0	5
KCNH2	0.855	0.051	1.05143	0	0	5
HSP90AA1	0.982	0.671	1.03738	4.4e-181	9.47e-177	5
ATP5IF1	0.9	0.195	0.961386	0	0	5
MT-ND2	1	1	0.959866	1.32e-92	2.84e-88	5
HSPD1	0.92	0.242	0.933143	4.52e-296	9.73e-292	5
MT-ATP6	0.993	1	0.916346	5.24e-87	1.13e-82	5
MT-CYB	0.989	1	0.902838	2.27e-86	4.89e-82	5
CD36	0.791	0.009	0.892547	0	0	5
MT-ND5	0.98	0.999	0.878148	1.09e-83	2.36e-79	5
BLVRB	0.835	0.015	0.874929	0	0	5
APOC1	0.759	0.009	0.871422	0	0	5
HMGA1	0.911	0.278	0.833649	6.14e-245	1.32e-240	5
MT-ND4	0.998	1	0.824113	4.97e-82	1.07e-77	5
FTH1	0.998	0.76	0.818767	1.34e-184	2.87e-180	5
HBA2	0.374	0.014	0.787613	0	0	5
MT-ND3	0.996	1	0.785917	2.6e-74	5.59e-70	5
HSPA8	0.886	0.515	0.780033	4.5e-132	9.68e-128	5
UROD	0.802	0.052	0.764765	0	0	5
HNRNPAB	0.855	0.171	0.733838	5.5e-305	1.18e-300	5
ALDH1A1	0.744	0.016	0.728929	0	0	5
NPM1	0.996	0.757	0.720549	3.36e-164	7.24e-160	5
KLF1	0.757	0.005	0.717857	0	0	5
EIF5A	0.92	0.356	0.717855	9.47e-196	2.04e-191	5
TUBB	0.913	0.324	0.716582	9.4e-180	2.02e-175	5
NME4	0.795	0.058	0.704164	0	0	5
METAP2	0.817	0.18	0.666054	8.79e-251	1.89e-246	5
TUBA1B	0.889	0.311	0.65746	7.34e-173	1.58e-168	5
RAN	0.906	0.365	0.646533	1.65e-157	3.56e-153	5
PKLR	0.661	0.004	0.633302	0	0	5
LMO2	0.733	0.054	0.624054	0	0	5
NCL	0.935	0.519	0.616688	5.89e-124	1.27e-119	5
PA2G4	0.857	0.27	0.602421	1.57e-178	3.38e-174	5
YBX1	0.989	0.707	0.594626	4.56e-132	9.82e-128	5
ANK1	0.639	0.021	0.587015	0	0	5
FKBP4	0.715	0.085	0.581449	0	0	5
PVT1	0.621	0.025	0.5793	0	0	5
FECH	0.637	0.015	0.576176	0	0	5
TFDP1	0.715	0.088	0.575119	0	0	5
HSP90AB1	0.987	0.664	0.564224	3.41e-112	7.34e-108	5
TMEM14C	0.659	0.041	0.556562	0	0	5
ADD2	0.599	0.027	0.552879	0	0	5
NFIA	0.57	0.008	0.550411	0	0	5
SLC40A1	0.617	0.012	0.542096	0	0	5
FBXO7	0.731	0.128	0.540733	1.01e-256	2.18e-252	5
CAT	0.755	0.177	0.539055	1.4e-200	3.01e-196	5
EIF3A	0.784	0.282	0.537568	2.79e-128	6e-124	5
RHAG	0.575	0.002	0.525608	0	0	5
CCT6A	0.708	0.172	0.523438	2.48e-180	5.34e-176	5
TMEM56	0.539	0.009	0.523411	0	0	5
CNRIP1	0.584	0.003	0.522044	0	0	5
FAM89A	0.563	0.015	0.5189	0	0	5
TYMS	0.673	0.097	0.51352	4.72e-262	1.02e-257	5
DUT	0.717	0.265	0.509205	8.11e-109	1.74e-104	5
MCM4	0.557	0.07	0.509078	8.74e-254	1.88e-249	5
REXO2	0.688	0.077	0.502535	0	0	5
NUCB2	0.675	0.113	0.500964	1.21e-234	2.6e-230	5
SPN	0.659	0.096	0.500287	3.06e-263	6.59e-259	5
CDK6	0.63	0.156	0.498948	1.46e-143	3.15e-139	5
ANP32B	0.944	0.523	0.497035	9.43e-96	2.03e-91	5
SERBP1	0.893	0.438	0.496866	7.23e-107	1.56e-102	5
MPC2	0.619	0.064	0.492908	0	0	5
PAICS	0.637	0.09	0.486011	1.17e-263	2.53e-259	5
FAM210B	0.535	0.023	0.482669	0	0	5
EPCAM	0.517	0.003	0.480476	0	0	5
CAST	0.813	0.291	0.478156	4.31e-125	9.27e-121	5
TMEM14B	0.633	0.093	0.477964	2.1e-254	4.53e-250	5
NDUFS5	0.695	0.133	0.477545	1.2e-216	2.58e-212	5
DNAJA4	0.508	0.018	0.472297	0	0	5
SLIRP	0.619	0.102	0.471502	9.69e-225	2.09e-220	5
CKS2	0.508	0.082	0.46945	2.19e-183	4.72e-179	5
HIST1H4C	0.555	0.235	0.468365	1.28e-64	2.75e-60	5
SYNGR1	0.539	0.021	0.464345	0	0	5
OAT	0.581	0.047	0.459327	0	0	5
UBAC1	0.584	0.061	0.45918	0	0	5
HDGF	0.773	0.285	0.458483	2.91e-107	6.25e-103	5
SLC29A1	0.528	0.019	0.456804	0	0	5
PCNA	0.606	0.121	0.455553	2.53e-172	5.44e-168	5
SOD1	0.791	0.274	0.451293	3.63e-122	7.81e-118	5
GFI1B	0.492	0.003	0.451072	0	0	5
HMGB1	0.996	0.767	0.44493	1.02e-97	2.19e-93	5
NOP10	0.67	0.19	0.438894	7.16e-134	1.54e-129	5
ATP5MC1	0.653	0.128	0.43874	4.22e-194	9.09e-190	5
ATP5MC3	0.762	0.261	0.431961	3.7e-118	7.96e-114	5
PRDX3	0.612	0.113	0.430754	5.4e-193	1.16e-188	5
TXN	0.604	0.098	0.426103	1.17e-214	2.52e-210	5
PABPC4	0.677	0.202	0.422135	1.84e-124	3.97e-120	5
MYC	0.468	0.068	0.41709	1.63e-184	3.51e-180	5
LYAR	0.537	0.056	0.413341	2.34e-279	5.03e-275	5
CREG1	0.497	0.027	0.410927	0	0	5
YWHAE	0.791	0.267	0.410322	4.26e-114	9.17e-110	5
PRKAR2B	0.448	0.008	0.409094	0	0	5
GYPC	0.546	0.08	0.409088	1.41e-212	3.04e-208	5
SSB	0.693	0.228	0.405622	4.5e-107	9.69e-103	5
TPGS2	0.561	0.082	0.404671	7.8e-220	1.68e-215	5
DHFR	0.494	0.09	0.404334	1.12e-150	2.4e-146	5
SNRPE	0.708	0.23	0.399597	6.27e-113	1.35e-108	5
AKR1C3	0.419	0.009	0.39867	0	0	5
CA2	0.408	0.01	0.398273	0	0	5
CCT2	0.677	0.218	0.397628	8.19e-108	1.76e-103	5
SNRPD1	0.633	0.165	0.396875	1.02e-131	2.19e-127	5
CENPU	0.474	0.046	0.394707	2.41e-258	5.18e-254	5
SMIM10	0.465	0.018	0.392445	0	0	5
MBOAT2	0.443	0.025	0.392189	0	0	5
LPCAT3	0.483	0.031	0.390608	0	0	5
PPA2	0.514	0.055	0.389692	9.84e-262	2.12e-257	5
EIF5B	0.566	0.15	0.38494	2.1e-112	4.52e-108	5
DNAJC9	0.535	0.105	0.38468	2.75e-154	5.91e-150	5
TPI1	0.668	0.226	0.379803	3.17e-100	6.82e-96	5
H2AFZ	0.739	0.235	0.378619	2.25e-112	4.84e-108	5
GLRX5	0.506	0.079	0.377628	3.76e-185	8.09e-181	5
CACYBP	0.588	0.169	0.375023	3.37e-107	7.25e-103	5
HMGB2	0.815	0.335	0.372108	1.92e-106	4.12e-102	5
HMGN5	0.43	0.022	0.369848	0	0	5
RNF130	0.472	0.057	0.36946	4.52e-217	9.73e-213	5
GATA1	0.41	0.005	0.368692	0	0	5
TST	0.437	0.036	0.3636	2.28e-271	4.91e-267	5
CSF1	0.341	0.004	0.363556	0	0	5
LMNA	0.419	0.007	0.360557	0	0	5
TFR2	0.41	0.006	0.357516	0	0	5
GAPDH	0.886	0.478	0.356831	4.42e-62	9.51e-58	5
ATP5F1A	0.679	0.253	0.356561	1.64e-85	3.53e-81	5
CDK4	0.45	0.058	0.355295	6.92e-196	1.49e-191	5
ALAD	0.461	0.055	0.352691	1.83e-211	3.95e-207	5
SMIM1	0.396	0.008	0.351896	0	0	5
PPA1	0.526	0.124	0.349559	4.87e-121	1.05e-116	5
HEBP1	0.414	0.016	0.349022	0	0	5
NOP58	0.543	0.145	0.346442	1.07e-106	2.3e-102	5
NMU	0.359	0.001	0.343958	0	0	5
FAM45A	0.419	0.027	0.341995	1.96e-306	4.22e-302	5
CLTC	0.526	0.141	0.33915	5.24e-102	1.13e-97	5
SLC25A3	0.735	0.321	0.334833	6.13e-68	1.32e-63	5
LDB1	0.461	0.071	0.330573	2.67e-168	5.75e-164	5
DKC1	0.51	0.137	0.327448	5.05e-98	1.09e-93	5
RANBP1	0.555	0.161	0.326132	8.74e-96	1.88e-91	5
SNRPG	0.586	0.209	0.324334	2.05e-75	4.42e-71	5
AMD1	0.49	0.09	0.3197	4.76e-148	1.02e-143	5
VDAC3	0.443	0.086	0.315957	9.24e-126	1.99e-121	5
COX5A	0.541	0.151	0.31446	4.89e-98	1.05e-93	5
G3BP1	0.584	0.209	0.313679	1.11e-72	2.39e-68	5
EEF1B2	0.991	0.805	0.312779	6.56e-51	1.41e-46	5
NME1	0.401	0.071	0.312633	1.44e-125	3.11e-121	5
UQCRQ	0.557	0.182	0.311646	1.36e-80	2.92e-76	5
ELOVL6	0.343	0.004	0.310732	0	0	5
DSTN	0.41	0.052	0.310426	7.44e-176	1.6e-171	5
DDX21	0.586	0.215	0.310014	2.03e-69	4.37e-65	5
TOP2A	0.412	0.085	0.309163	1.25e-102	2.69e-98	5
LRRCC1	0.363	0.046	0.308922	3.1e-157	6.67e-153	5
PDCD4	0.619	0.234	0.308382	1.28e-69	2.75e-65	5
SSBP3	0.517	0.135	0.30752	1.79e-98	3.86e-94	5
NASP	0.653	0.29	0.306925	1.18e-55	2.54e-51	5
MCM3	0.459	0.119	0.305696	3.42e-91	7.36e-87	5
NDFIP1	0.421	0.063	0.30435	9.29e-155	2e-150	5
RPL14	1	0.935	0.303907	5.76e-48	1.24e-43	5
UQCRH	0.726	0.352	0.303407	1.88e-54	4.04e-50	5
RIF1	0.421	0.104	0.302407	2.98e-87	6.41e-83	5
EPOR	0.345	0.009	0.301371	0	0	5
ITGB1	0.521	0.13	0.301009	1.59e-105	3.43e-101	5
GAR1	0.385	0.055	0.296005	1.74e-150	3.73e-146	5
ATP5MF	0.604	0.252	0.295661	1.01e-58	2.18e-54	5
AC084033.3	0.39	0.049	0.294386	1.74e-169	3.75e-165	5
GSPT1	0.463	0.122	0.294002	6.29e-90	1.35e-85	5
CYTOR	0.334	0.011	0.291726	0	0	5
CCT4	0.563	0.21	0.291269	1.11e-65	2.39e-61	5
ALYREF	0.503	0.146	0.290669	1.1e-84	2.36e-80	5
SUPT16H	0.47	0.152	0.290568	2.48e-67	5.33e-63	5
PARVB	0.372	0.053	0.288087	1.42e-145	3.06e-141	5
MT-ND4L	0.964	0.998	0.286396	6.55e-32	1.41e-27	5
ATP5F1B	0.617	0.246	0.285985	2.29e-63	4.93e-59	5
SRSF2	0.715	0.374	0.285477	1.2e-43	2.59e-39	5
NDUFB9	0.472	0.126	0.284609	6.41e-90	1.38e-85	5
TUBA1C	0.303	0.041	0.284385	8.42e-123	1.81e-118	5
SLC25A37	0.401	0.148	0.284233	3.19e-45	6.87e-41	5
MTURN	0.33	0.026	0.283552	8.44e-208	1.82e-203	5
SSBP1	0.559	0.212	0.282558	1.11e-61	2.39e-57	5
SPTA1	0.339	0.024	0.28198	6.88e-227	1.48e-222	5
GMNN	0.341	0.042	0.279063	1.04e-148	2.24e-144	5
PDZD8	0.35	0.043	0.278154	5.71e-154	1.23e-149	5
NOLC1	0.423	0.123	0.276963	4.25e-70	9.14e-66	5
CCT5	0.49	0.156	0.276787	5.01e-72	1.08e-67	5
HEMGN	0.243	0.008	0.275717	2.34e-247	5.04e-243	5
RPLP0	0.984	0.738	0.274981	9.63e-39	2.07e-34	5
HK1	0.352	0.051	0.27191	6.92e-134	1.49e-129	5
PPT2	0.292	0.006	0.270223	0	0	5
TXN2	0.374	0.084	0.269974	1.04e-87	2.24e-83	5
TIMM13	0.352	0.064	0.268995	8.36e-105	1.8e-100	5
DDI2	0.383	0.074	0.268183	3.58e-105	7.7e-101	5
HSPA9	0.425	0.132	0.267997	6.71e-64	1.44e-59	5
TCP1	0.437	0.141	0.267336	5.51e-63	1.18e-58	5
CCNB1	0.247	0.034	0.266599	2.37e-98	5.1e-94	5
CANX	0.617	0.299	0.262251	2.16e-42	4.65e-38	5
MAP7	0.292	0.009	0.261432	4.02e-306	8.66e-302	5
TALDO1	0.408	0.115	0.259009	9.81e-71	2.11e-66	5
MRPL52	0.497	0.165	0.258912	4.46e-67	9.59e-63	5
HIST1H1D	0.367	0.084	0.258227	1.9e-82	4.09e-78	5
FSCN1	0.301	0.018	0.257163	1.22e-224	2.63e-220	5
RHOBTB3	0.285	0.008	0.256987	2.68e-305	5.77e-301	5
FXN	0.307	0.026	0.256571	6.53e-185	1.4e-180	5
PCLAF	0.339	0.046	0.256121	1.92e-134	4.14e-130	5
SRI	0.416	0.106	0.255915	1.34e-82	2.89e-78	5
MGST2	0.296	0.017	0.255353	1.81e-230	3.9e-226	5
TPM1	0.274	0.013	0.254718	3.05e-234	6.57e-230	5
RRM1	0.363	0.077	0.254607	6.89e-90	1.48e-85	5
GSTO1	0.381	0.096	0.254077	6.87e-77	1.48e-72	5
HSPH1	0.463	0.175	0.253079	3.03e-49	6.52e-45	5
NDUFA4	0.648	0.331	0.251788	1.91e-40	4.12e-36	5
SNRPF	0.414	0.128	0.251576	5.37e-63	1.16e-58	5
SLC25A39	0.405	0.113	0.250913	2.33e-71	5.01e-67	5
TPX2	0.336	0.061	0.250211	3.84e-97	8.26e-93	5
TUBA1B	0.959	0.32	1.17731	9.9e-179	2.13e-174	6
HMGN2	0.983	0.577	1.17729	1.43e-153	3.09e-149	6
HMGB1	1	0.771	1.1697	1.89e-154	4.07e-150	6
HMGB2	0.966	0.339	1.15483	5.14e-177	1.11e-172	6
STMN1	0.986	0.377	1.14308	5.2e-172	1.12e-167	6
IGLL1	0.925	0.157	1.08716	3.16e-273	6.8e-269	6
GAPDH	0.98	0.483	1.06851	1.69e-150	3.64e-146	6
TUBB	0.939	0.335	0.992516	1.13e-151	2.42e-147	6
PCNA	0.843	0.121	0.963672	3.66e-292	7.88e-288	6
H2AFZ	0.898	0.24	0.952165	1.86e-187	3.99e-183	6
PTMA	1	0.999	0.864797	1.25e-146	2.7e-142	6
TYMS	0.775	0.105	0.858466	7.22e-268	1.55e-263	6
DUT	0.823	0.271	0.855342	1.51e-132	3.25e-128	6
ACTG1	0.997	0.762	0.794907	1.89e-102	4.07e-98	6
RAN	0.904	0.376	0.73611	2.56e-114	5.51e-110	6
DHFR	0.683	0.091	0.721967	2.79e-230	6e-226	6
HIST1H4C	0.597	0.24	0.718564	4.1e-52	8.82e-48	6
DEK	0.836	0.251	0.714066	4.1e-131	8.83e-127	6
ANP32B	0.945	0.531	0.694571	8.38e-93	1.8e-88	6
HSP90AA1	0.973	0.678	0.693161	5.17e-83	1.11e-78	6
HMGA1	0.853	0.293	0.676205	5.85e-114	1.26e-109	6
NASP	0.829	0.291	0.652445	2.02e-104	4.34e-100	6
MKI67	0.662	0.081	0.6474	2.8e-223	6.03e-219	6
NUCKS1	0.908	0.389	0.629712	1.13e-94	2.42e-90	6
PPIA	0.99	0.8	0.624727	5.43e-91	1.17e-86	6
DNTT	0.283	0.103	0.621083	7.79e-26	1.68e-21	6
SMC4	0.734	0.168	0.616383	4.05e-133	8.72e-129	6
MCM4	0.648	0.076	0.604997	1.75e-237	3.77e-233	6
H3F3A	1	0.89	0.595497	4.57e-73	9.83e-69	6
H2AFY	0.812	0.366	0.594741	1.72e-74	3.69e-70	6
CCND3	0.676	0.239	0.578015	1.49e-77	3.2e-73	6
VPREB1	0.693	0.118	0.574824	3.69e-169	7.94e-165	6
YWHAE	0.812	0.277	0.573086	4.98e-103	1.07e-98	6
H2AFV	0.775	0.238	0.569542	2.46e-106	5.29e-102	6
SET	0.966	0.671	0.563278	1.04e-74	2.23e-70	6
LDHA	0.696	0.206	0.556969	8.88e-101	1.91e-96	6
FABP5	0.556	0.072	0.544797	1.27e-186	2.72e-182	6
NCL	0.874	0.53	0.533496	1.65e-54	3.55e-50	6
CFL1	1	0.874	0.525243	5.48e-68	1.18e-63	6
PA2G4	0.771	0.285	0.524532	4.05e-83	8.71e-79	6
HNRNPA1	0.976	0.722	0.522471	1.05e-61	2.25e-57	6
SLC25A5	0.833	0.315	0.52005	9.86e-89	2.12e-84	6
MYB	0.614	0.197	0.517212	3.99e-70	8.59e-66	6
RANBP1	0.659	0.165	0.51193	2.44e-113	5.24e-109	6
CD24	0.853	0.502	0.507683	1.34e-44	2.89e-40	6
RRM1	0.567	0.075	0.505279	1.58e-181	3.39e-177	6
HMGN1	0.901	0.436	0.503789	7.32e-70	1.58e-65	6
ENO1	0.659	0.259	0.498278	1.46e-63	3.15e-59	6
HDGF	0.775	0.295	0.488482	3.78e-74	8.13e-70	6
RRM2	0.451	0.044	0.4874	6.92e-189	1.49e-184	6
HNRNPA2B1	0.986	0.782	0.484323	1.37e-55	2.94e-51	6
EZH2	0.522	0.084	0.48117	2.48e-135	5.35e-131	6
MCM3	0.567	0.121	0.478258	9.44e-111	2.03e-106	6
HNRNPA3	0.87	0.441	0.474471	1.41e-62	3.03e-58	6
HNRNPAB	0.693	0.191	0.472368	2.94e-99	6.33e-95	6
PAICS	0.549	0.104	0.463373	8.29e-122	1.78e-117	6
UHRF1	0.485	0.049	0.459477	1.26e-196	2.72e-192	6
NPM1	0.959	0.763	0.457711	2.54e-51	5.48e-47	6
CBX3	0.805	0.339	0.457047	1.35e-69	2.9e-65	6
DNMT1	0.584	0.141	0.44111	2.23e-95	4.79e-91	6
HSPD1	0.604	0.268	0.439785	1.3e-42	2.79e-38	6
NAP1L1	1	0.899	0.439655	1.81e-49	3.9e-45	6
HSPA8	0.85	0.524	0.436952	2.71e-40	5.84e-36	6
LMNB1	0.519	0.078	0.435625	4.4e-144	9.48e-140	6
USP1	0.567	0.149	0.434582	1.66e-84	3.56e-80	6
VIM	0.843	0.471	0.430616	1.39e-44	2.99e-40	6
SERBP1	0.805	0.45	0.430514	4.83e-46	1.04e-41	6
CENPU	0.468	0.055	0.428257	1.82e-163	3.91e-159	6
CBX5	0.56	0.148	0.427988	3.99e-83	8.6e-79	6
TMPO	0.652	0.232	0.427964	1.1e-65	2.36e-61	6
NUCB2	0.563	0.129	0.427101	1.65e-96	3.54e-92	6
HNRNPU	0.874	0.495	0.423408	3.31e-51	7.12e-47	6
ACTB	1	0.989	0.420874	6.8e-61	1.46e-56	6
HNRNPR	0.754	0.356	0.419695	4.13e-52	8.89e-48	6
SNRPD1	0.614	0.175	0.418766	4.4e-83	9.47e-79	6
SRSF3	0.782	0.375	0.418406	7.46e-53	1.6e-48	6
HNRNPF	0.648	0.231	0.417926	1.69e-65	3.64e-61	6
MCM7	0.526	0.105	0.415767	8.68e-109	1.87e-104	6
MCM6	0.437	0.045	0.412202	8.89e-172	1.91e-167	6
CENPF	0.44	0.079	0.407	3.64e-96	7.83e-92	6
SRSF2	0.761	0.379	0.40195	4.3e-47	9.26e-43	6
SNRPE	0.676	0.241	0.401746	9.86e-68	2.12e-63	6
VDAC1	0.505	0.149	0.391175	5.81e-62	1.25e-57	6
TOP2A	0.457	0.09	0.390916	6.55e-88	1.41e-83	6
YBX1	0.956	0.714	0.390566	2.28e-39	4.91e-35	6
PARP1	0.7	0.362	0.386378	1.75e-38	3.77e-34	6
ODC1	0.573	0.233	0.385075	4.24e-46	9.12e-42	6
ANP32E	0.577	0.198	0.380047	2.95e-56	6.36e-52	6
NREP	0.594	0.175	0.379302	2.02e-69	4.35e-65	6
RPLP0	0.945	0.744	0.379226	1.74e-39	3.75e-35	6
SNRPG	0.608	0.216	0.377525	1.03e-59	2.22e-55	6
COX6C	0.727	0.386	0.376349	5.88e-39	1.27e-34	6
CDCA7	0.43	0.023	0.376205	1.29e-278	2.77e-274	6
LEF1	0.433	0.094	0.375608	3.2e-78	6.88e-74	6
YWHAQ	0.672	0.234	0.374729	2.63e-66	5.67e-62	6
NDUFA4	0.724	0.335	0.374144	2.27e-48	4.89e-44	6
TFDP1	0.505	0.109	0.373732	1.9e-92	4.1e-88	6
TOP2B	0.604	0.303	0.366726	3.38e-30	7.26e-26	6
XRCC5	0.717	0.34	0.362248	1.2e-43	2.59e-39	6
HNRNPD	0.765	0.403	0.361406	1.37e-40	2.94e-36	6
DNAJC9	0.491	0.115	0.358543	3.75e-81	8.08e-77	6
SMC2	0.427	0.086	0.357815	2.77e-83	5.95e-79	6
PCLAF	0.416	0.049	0.352094	1.57e-143	3.37e-139	6
PSIP1	0.642	0.295	0.351987	1.44e-38	3.11e-34	6
MCM2	0.42	0.051	0.351846	6.55e-141	1.41e-136	6
NONO	0.747	0.352	0.347214	1.01e-45	2.17e-41	6
SLC25A3	0.706	0.331	0.345222	1.27e-43	2.74e-39	6
ATP5MC3	0.611	0.277	0.344858	7.21e-40	1.55e-35	6
SMC3	0.519	0.154	0.343806	1.4e-60	3.02e-56	6
ANP32A	0.758	0.4	0.34256	4e-38	8.61e-34	6
TCL1A	0.577	0.454	0.34149	5.16e-09	0.000111072	6
FAM111B	0.372	0.044	0.339977	2.22e-126	4.79e-122	6
PEBP1	0.659	0.301	0.338951	1.75e-39	3.76e-35	6
SSRP1	0.56	0.191	0.336608	2.06e-54	4.44e-50	6
CHEK1	0.372	0.027	0.336189	6.81e-196	1.47e-191	6
PKM	0.59	0.264	0.332786	2.32e-36	4.99e-32	6
SYNCRIP	0.608	0.275	0.331544	1.87e-37	4.02e-33	6
ERH	0.573	0.217	0.330434	2e-48	4.31e-44	6
SUMO2	0.696	0.391	0.32987	1.89e-31	4.06e-27	6
TFDP2	0.457	0.13	0.325905	1.47e-56	3.16e-52	6
SNRPD2	0.71	0.396	0.324775	8.96e-33	1.93e-28	6
PRDX3	0.502	0.128	0.319843	9.98e-73	2.15e-68	6
EIF5A	0.655	0.378	0.317706	6.17e-26	1.33e-21	6
ALYREF	0.491	0.154	0.317428	3.39e-54	7.29e-50	6
KHSRP	0.553	0.221	0.314273	5.63e-42	1.21e-37	6
SUZ12	0.536	0.209	0.314184	5.56e-42	1.2e-37	6
HNRNPM	0.652	0.328	0.313931	8.11e-34	1.75e-29	6
NOP56	0.57	0.235	0.313923	2.99e-41	6.43e-37	6
TRA2B	0.676	0.339	0.312795	7.89e-35	1.7e-30	6
E2F2	0.355	0.04	0.311167	5.47e-127	1.18e-122	6
CHCHD2	0.628	0.3	0.309536	6.36e-36	1.37e-31	6
GMNN	0.369	0.048	0.308429	7.42e-116	1.6e-111	6
CMTM8	0.389	0.072	0.306448	3.53e-81	7.59e-77	6
RCC2	0.464	0.143	0.304529	2.78e-51	5.99e-47	6
DTL	0.314	0.016	0.303984	3.99e-208	8.6e-204	6
HNRNPC	0.901	0.669	0.303113	7.53e-29	1.62e-24	6
RBMX	0.648	0.329	0.300769	1.22e-30	2.62e-26	6
MT-CO2	1	1	0.296705	2.75e-27	5.92e-23	6
COX5A	0.481	0.161	0.296323	5.17e-47	1.11e-42	6
FEN1	0.348	0.036	0.295405	2.19e-135	4.71e-131	6
RPA3	0.392	0.087	0.293127	6.01e-67	1.29e-62	6
TCF3	0.577	0.33	0.292327	2.92e-20	6.29e-16	6
HELLS	0.338	0.038	0.292318	1.45e-119	3.13e-115	6
PSMA7	0.546	0.197	0.291783	4.74e-47	1.02e-42	6
GINS2	0.324	0.019	0.289602	3.08e-200	6.63e-196	6
SAMD1	0.352	0.086	0.288961	1.27e-52	2.74e-48	6
CHAF1A	0.328	0.042	0.288124	1.69e-103	3.64e-99	6
RAD21	0.686	0.4	0.287342	3.2e-24	6.89e-20	6
GCSAM	0.348	0.085	0.286183	7.94e-52	1.71e-47	6
RNASEH2B	0.505	0.203	0.285659	4.69e-36	1.01e-31	6
PTBP1	0.601	0.271	0.285003	7.21e-36	1.55e-31	6
SNRPF	0.427	0.133	0.283949	2.08e-46	4.47e-42	6
CLSPN	0.307	0.018	0.283935	2.01e-183	4.33e-179	6
HNRNPK	0.823	0.528	0.283885	3.72e-25	8.02e-21	6
RTN3	0.423	0.113	0.283702	3.22e-56	6.93e-52	6
UQCRH	0.672	0.362	0.282637	4.57e-29	9.83e-25	6
GNAS	0.976	0.808	0.277612	6.9e-24	1.49e-19	6
PFN1	0.952	0.807	0.277564	3.76e-25	8.08e-21	6
TK1	0.283	0.02	0.277346	2.14e-149	4.6e-145	6
TPX2	0.314	0.067	0.277334	5.3e-54	1.14e-49	6
PPM1G	0.485	0.181	0.277076	4.33e-39	9.32e-35	6
MCM5	0.362	0.088	0.276844	7.62e-55	1.64e-50	6
CCT2	0.56	0.232	0.275905	1.71e-37	3.67e-33	6
CARHSP1	0.334	0.067	0.273961	1.03e-64	2.23e-60	6
MAD2L2	0.358	0.077	0.273136	6.1e-63	1.31e-58	6
SRP9	0.478	0.17	0.273071	8.54e-42	1.84e-37	6
ATAD5	0.297	0.049	0.272011	4.76e-71	1.03e-66	6
ASF1B	0.294	0.028	0.270946	5.08e-123	1.09e-118	6
RBBP7	0.481	0.175	0.269351	3.17e-40	6.83e-36	6
C12orf57	0.536	0.263	0.267471	4.9e-26	1.05e-21	6
MSI2	0.498	0.227	0.266785	8.76e-27	1.89e-22	6
FUS	0.669	0.393	0.266659	8.14e-24	1.75e-19	6
KHDRBS1	0.672	0.376	0.266587	2.79e-24	6.01e-20	6
ZWINT	0.321	0.04	0.265248	2.48e-104	5.33e-100	6
CALM2	0.611	0.329	0.263836	8.94e-25	1.92e-20	6
MAZ	0.498	0.21	0.261185	4.5e-32	9.68e-28	6
EIF4H	0.577	0.279	0.261018	5.98e-28	1.29e-23	6
ATP5MC2	0.805	0.533	0.258887	2.06e-22	4.43e-18	6
PDLIM1	0.454	0.221	0.258877	7.17e-23	1.54e-18	6
NME1	0.338	0.08	0.258867	1.93e-52	4.15e-48	6
IKZF2	0.362	0.088	0.258657	2.29e-52	4.94e-48	6
EBF1	0.379	0.171	0.25822	3.46e-20	7.46e-16	6
BIRC5	0.311	0.057	0.257416	6.04e-66	1.3e-61	6
CDT1	0.317	0.035	0.257138	2.8e-116	6.02e-112	6
ATP1B3	0.355	0.1	0.256773	1.07e-43	2.31e-39	6
RBBP8	0.324	0.057	0.256563	3.33e-71	7.17e-67	6
BANF1	0.573	0.287	0.25625	5.44e-26	1.17e-21	6
POMP	0.471	0.204	0.255614	2.83e-29	6.1e-25	6
RBBP4	0.457	0.186	0.254127	9.02e-31	1.94e-26	6
ATAD2	0.307	0.041	0.253948	4.42e-92	9.51e-88	6
DHX15	0.427	0.128	0.251145	1.43e-46	3.08e-42	6
CALM3	0.461	0.193	0.251139	5.15e-29	1.11e-24	6
POLE3	0.42	0.145	0.250761	1.6e-37	3.45e-33	6
RFC5	0.276	0.027	0.250118	1.34e-111	2.87e-107	6
IGLC3	1	0.098	1.49596	0	0	7
IGHD	0.795	0.575	0.417248	1.96e-18	4.23e-14	7
LTB	0.768	0.497	0.357196	9.15e-20	1.97e-15	7
MS4A1	0.961	0.65	0.296825	1.35e-17	2.9e-13	7
CD52	0.992	0.786	0.28458	1.47e-17	3.17e-13	7
CD74	1	0.966	0.271171	6.35e-21	1.37e-16	7
HLA-DRB1	0.923	0.754	0.268839	8.84e-15	1.9e-10	7
HLA-DPA1	0.965	0.764	0.263386	1.45e-16	3.13e-12	7
CD37	0.892	0.774	0.250512	1.74e-12	3.75e-08	7
HMGB2	1	0.341	2.23175	1.37e-218	2.94e-214	8
HIST1H4C	0.898	0.232	2.03989	3.35e-204	7.21e-200	8
TUBA1B	0.992	0.322	1.85162	2.33e-216	5.01e-212	8
TOP2A	0.976	0.074	1.83974	0	0	8
TUBB	1	0.336	1.70354	1.37e-210	2.95e-206	8
MKI67	0.988	0.073	1.63406	0	0	8
STMN1	1	0.38	1.56801	1.04e-193	2.23e-189	8
HMGN2	1	0.578	1.55167	3.42e-171	7.35e-167	8
CENPF	0.886	0.066	1.45112	0	0	8
HMGB1	1	0.773	1.42838	3.44e-157	7.4e-153	8
SMC4	0.976	0.162	1.38535	6.78e-306	1.46e-301	8
IGLL1	0.969	0.16	1.30097	2.21e-285	4.76e-281	8
TPX2	0.878	0.05	1.19011	0	0	8
H2AFZ	0.961	0.241	1.18342	2.66e-213	5.73e-209	8
NUCKS1	0.992	0.389	1.13287	7.96e-166	1.71e-161	8
H3F3A	1	0.89	1.11171	2e-138	4.29e-134	8
RAD21	0.949	0.393	1.04101	1.51e-134	3.25e-130	8
HMMR	0.761	0.028	1.03932	0	0	8
PTMA	1	0.999	1.03726	1.37e-143	2.96e-139	8
H2AFV	0.953	0.235	0.977136	2.93e-203	6.31e-199	8
VIM	0.984	0.468	0.942136	1.61e-123	3.47e-119	8
ANP32E	0.886	0.19	0.920363	1.17e-199	2.53e-195	8
ASPM	0.706	0.029	0.915165	0	0	8
UBE2C	0.745	0.031	0.890285	0	0	8
TMPO	0.914	0.226	0.880679	4.18e-180	8.99e-176	8
TYMS	0.737	0.109	0.870687	2.87e-207	6.17e-203	8
ANP32B	0.953	0.533	0.869156	1.67e-99	3.6e-95	8
PTTG1	0.722	0.046	0.86699	0	0	8
DEK	0.788	0.255	0.844745	7.6e-111	1.64e-106	8
H2AFY	0.918	0.365	0.826078	3.29e-112	7.07e-108	8
CALM2	0.91	0.321	0.815396	1.15e-125	2.47e-121	8
ACTG1	1	0.763	0.806705	7.48e-93	1.61e-88	8
DLGAP5	0.71	0.027	0.772836	0	0	8
UBB	0.957	0.529	0.759057	7.36e-95	1.58e-90	8
ARL6IP1	0.643	0.118	0.739403	3.44e-143	7.4e-139	8
CENPE	0.549	0.031	0.727197	0	0	8
BIRC5	0.729	0.044	0.719976	0	0	8
CD24	0.976	0.5	0.714105	2.7e-82	5.82e-78	8
BUB3	0.808	0.182	0.708735	3.01e-155	6.49e-151	8
HDGF	0.843	0.295	0.698071	1.26e-100	2.71e-96	8
TUBB4B	0.682	0.069	0.697523	4.76e-263	1.02e-258	8
NUSAP1	0.725	0.026	0.694011	0	0	8
CKS2	0.678	0.087	0.692452	2.34e-211	5.04e-207	8
PLK1	0.569	0.028	0.686781	0	0	8
KIF11	0.69	0.027	0.668991	0	0	8
HMGB3	0.655	0.045	0.664507	0	0	8
NREP	0.8	0.17	0.656516	4.58e-147	9.86e-143	8
LBR	0.808	0.283	0.655132	4.1e-93	8.83e-89	8
RBMX	0.827	0.324	0.655073	1.9e-86	4.08e-82	8
ACTB	1	0.989	0.654841	9.49e-102	2.04e-97	8
CALM3	0.8	0.183	0.646782	3.97e-145	8.55e-141	8
CKAP2	0.69	0.048	0.644274	0	0	8
NCAPG	0.643	0.034	0.64336	0	0	8
NDC80	0.686	0.019	0.642287	0	0	8
HNRNPA2B1	0.992	0.782	0.642279	7.51e-80	1.62e-75	8
MIS18BP1	0.749	0.203	0.631859	2.68e-106	5.78e-102	8
HMGN1	0.898	0.438	0.62922	1.56e-80	3.36e-76	8
EZH2	0.651	0.082	0.627057	8.33e-204	1.79e-199	8
HP1BP3	0.867	0.389	0.61979	5.21e-71	1.12e-66	8
LMNB1	0.69	0.075	0.61936	2.66e-248	5.73e-244	8
NCAPD2	0.667	0.07	0.61863	7.54e-246	1.62e-241	8
RAN	0.894	0.379	0.613195	5.35e-83	1.15e-78	8
CKAP2L	0.612	0.019	0.606193	0	0	8
CEP55	0.6	0.01	0.588384	0	0	8
GAPDH	0.859	0.49	0.585679	9.87e-56	2.12e-51	8
VPREB1	0.694	0.12	0.585322	3.75e-148	8.06e-144	8
KIFC1	0.655	0.032	0.584754	0	0	8
AURKB	0.627	0.036	0.582367	0	0	8
CFL1	0.996	0.874	0.581508	5.82e-80	1.25e-75	8
TCL1A	0.816	0.446	0.579063	2.61e-46	5.61e-42	8
SLC25A5	0.831	0.318	0.575326	6.59e-83	1.42e-78	8
HMGA1	0.773	0.299	0.57225	2.85e-69	6.13e-65	8
SMC2	0.639	0.08	0.567613	8.07e-196	1.74e-191	8
HNRNPA3	0.882	0.443	0.561691	5.93e-65	1.28e-60	8
PRR11	0.533	0.038	0.558346	5.35e-265	1.15e-260	8
CKAP5	0.592	0.061	0.558042	9.82e-217	2.11e-212	8
CCNB1	0.459	0.032	0.554881	5.27e-229	1.13e-224	8
CDCA8	0.557	0.019	0.54316	0	0	8
UBE2S	0.537	0.055	0.542773	2.18e-199	4.68e-195	8
CCNB2	0.561	0.022	0.542459	0	0	8
CCND3	0.678	0.241	0.533979	1.64e-66	3.52e-62	8
MAD2L2	0.62	0.07	0.524204	2.97e-208	6.39e-204	8
KIF20B	0.6	0.101	0.522922	6.82e-136	1.47e-131	8
SGO2	0.49	0.027	0.51914	7.29e-296	1.57e-291	8
KIF15	0.525	0.02	0.517407	0	0	8
VDAC1	0.659	0.145	0.516747	6.04e-110	1.3e-105	8
NAP1L1	1	0.9	0.50797	2.96e-58	6.38e-54	8
CCNA2	0.569	0.03	0.505997	0	0	8
CDC20	0.459	0.02	0.50539	0	0	8
USP1	0.612	0.149	0.500878	6.38e-91	1.37e-86	8
SYNE2	0.561	0.096	0.497495	1.25e-120	2.68e-116	8
ANP32A	0.827	0.4	0.497455	2.2e-57	4.75e-53	8
TCF3	0.749	0.325	0.494754	3.15e-55	6.78e-51	8
RRM2	0.506	0.044	0.492353	3.3e-211	7.1e-207	8
PSIP1	0.714	0.295	0.488805	9.05e-56	1.95e-51	8
KIF14	0.467	0.011	0.485922	0	0	8
H2AFX	0.51	0.045	0.485652	8.62e-212	1.85e-207	8
PDLIM1	0.718	0.214	0.484093	1.52e-85	3.28e-81	8
KPNA2	0.451	0.033	0.481915	2.29e-217	4.92e-213	8
NONO	0.808	0.352	0.474196	1.07e-60	2.31e-56	8
CMTM7	0.78	0.234	0.471219	5.32e-85	1.14e-80	8
PPIA	0.996	0.801	0.470784	1.13e-53	2.43e-49	8
CDKN2C	0.522	0.017	0.470457	0	0	8
CDKN2D	0.612	0.164	0.470282	3.89e-80	8.37e-76	8
CKS1B	0.545	0.058	0.468467	1.56e-192	3.35e-188	8
CBX3	0.749	0.343	0.466608	1.85e-53	3.98e-49	8
HIST1H1D	0.514	0.086	0.465443	1.07e-113	2.31e-109	8
SUMO2	0.804	0.389	0.463759	3.65e-51	7.86e-47	8
C12orf57	0.737	0.258	0.460897	7.38e-71	1.59e-66	8
MYB	0.675	0.197	0.460412	2.1e-74	4.51e-70	8
KNL1	0.478	0.024	0.460032	7.93e-298	1.71e-293	8
CMTM8	0.529	0.069	0.459821	2.36e-150	5.07e-146	8
RRM1	0.522	0.079	0.459462	3.01e-130	6.49e-126	8
CCDC34	0.533	0.04	0.455921	7.69e-251	1.66e-246	8
TACC3	0.545	0.038	0.454151	8.67e-270	1.87e-265	8
CCNI	0.965	0.697	0.453022	5.03e-44	1.08e-39	8
PNRC2	0.753	0.334	0.452959	8.04e-52	1.73e-47	8
CDK1	0.49	0.023	0.451742	0	0	8
HSPA8	0.886	0.524	0.451593	2.28e-43	4.91e-39	8
E2F2	0.471	0.037	0.450015	3.87e-211	8.32e-207	8
NUF2	0.467	0.016	0.448172	0	0	8
BUB1	0.459	0.018	0.447563	0	0	8
YWHAQ	0.698	0.235	0.445758	4.35e-70	9.36e-66	8
DBF4	0.498	0.06	0.443466	8.61e-155	1.85e-150	8
ACTR2	0.922	0.635	0.433782	1.83e-38	3.93e-34	8
PCNA	0.443	0.138	0.432499	3.44e-44	7.41e-40	8
HNRNPUL1	0.741	0.365	0.43061	2.06e-43	4.44e-39	8
TUBA1A	0.525	0.108	0.430037	5.3e-93	1.14e-88	8
CDKN3	0.467	0.013	0.429347	0	0	8
ITGB3BP	0.51	0.057	0.426945	7.08e-170	1.52e-165	8
PPP1CA	0.655	0.225	0.42596	2.14e-63	4.6e-59	8
CENPA	0.416	0.008	0.424762	0	0	8
AURKA	0.416	0.017	0.423325	3.04e-299	6.54e-295	8
ARHGAP11A	0.443	0.018	0.422942	0	0	8
YWHAE	0.706	0.283	0.422505	6.88e-52	1.48e-47	8
SPC25	0.431	0.013	0.418321	0	0	8
HJURP	0.463	0.015	0.418298	0	0	8
HNRNPA1	0.969	0.723	0.417431	7.23e-43	1.56e-38	8
BANF1	0.686	0.285	0.416151	3.28e-50	7.06e-46	8
SRSF3	0.769	0.378	0.412726	2.65e-45	5.7e-41	8
HIST1H1C	0.612	0.182	0.41104	1.17e-64	2.52e-60	8
ZWINT	0.475	0.036	0.403843	7.73e-221	1.66e-216	8
KIF23	0.412	0.013	0.400863	0	0	8
SGO1	0.424	0.021	0.400693	1.99e-264	4.29e-260	8
DUT	0.569	0.282	0.399748	9.64e-27	2.07e-22	8
TFDP2	0.569	0.128	0.392552	7.99e-87	1.72e-82	8
TOP2B	0.702	0.301	0.392059	1.55e-43	3.33e-39	8
DCAF7	0.537	0.178	0.387506	1.44e-50	3.11e-46	8
HSP90AA1	0.867	0.683	0.386866	1.52e-26	3.27e-22	8
KIF4A	0.388	0.011	0.386353	0	0	8
HNRNPD	0.784	0.404	0.385123	9.69e-41	2.09e-36	8
GTSE1	0.408	0.015	0.385002	0	0	8
CCNF	0.408	0.02	0.383022	3.48e-263	7.5e-259	8
KHDRBS1	0.725	0.376	0.381998	6.52e-37	1.4e-32	8
MAZ	0.631	0.207	0.380681	1.01e-60	2.18e-56	8
TIFA	0.502	0.115	0.378219	3.76e-75	8.1e-71	8
VAMP8	0.671	0.303	0.378	3.7e-38	7.97e-34	8
WASF1	0.518	0.111	0.37718	2.84e-81	6.11e-77	8
HIST1H1B	0.38	0.022	0.376964	4.03e-215	8.67e-211	8
PKM	0.667	0.263	0.376875	3.76e-48	8.09e-44	8
SFPQ	0.729	0.359	0.375592	2.04e-37	4.4e-33	8
CDCA2	0.404	0.011	0.374138	0	0	8
TOP1	0.565	0.203	0.373707	5.88e-47	1.27e-42	8
CBX5	0.529	0.151	0.372277	9.59e-60	2.06e-55	8
FAM111A	0.471	0.095	0.371513	6.28e-83	1.35e-78	8
RAD51AP1	0.388	0.028	0.371262	1.73e-188	3.73e-184	8
IRF4	0.51	0.131	0.368954	5.95e-65	1.28e-60	8
NCAPH	0.408	0.022	0.368678	5.75e-240	1.24e-235	8
ESCO2	0.388	0.012	0.366218	0	0	8
FOXM1	0.424	0.016	0.365946	0	0	8
PCLAF	0.412	0.051	0.363771	5.99e-122	1.29e-117	8
CARHSP1	0.424	0.065	0.363354	2.75e-100	5.92e-96	8
DYNLL1	0.58	0.2	0.361782	8.07e-50	1.74e-45	8
DEPDC1	0.365	0.012	0.359171	2.88e-294	6.19e-290	8
DHFR	0.416	0.103	0.357945	6.04e-55	1.3e-50	8
HMGN3	0.482	0.131	0.35649	5.25e-58	1.13e-53	8
SPC24	0.404	0.018	0.355974	4.93e-269	1.06e-264	8
TROAP	0.341	0.02	0.355603	4.87e-192	1.05e-187	8
AP1S2	0.537	0.173	0.355525	1.64e-50	3.53e-46	8
NDUFA4	0.729	0.336	0.355362	1.61e-41	3.46e-37	8
SAMD1	0.408	0.086	0.351891	1.6e-68	3.44e-64	8
CENPU	0.388	0.06	0.350825	1.68e-91	3.61e-87	8
CCDC88A	0.439	0.083	0.350733	2.82e-80	6.07e-76	8
FBXO5	0.388	0.045	0.350627	5.64e-124	1.21e-119	8
MSI2	0.592	0.225	0.34847	6.54e-42	1.41e-37	8
GNAS	0.976	0.809	0.346637	1.29e-31	2.77e-27	8
HNRNPR	0.686	0.36	0.346118	2.08e-29	4.47e-25	8
MAD2L1	0.38	0.024	0.344453	9.4e-203	2.02e-198	8
DBI	0.557	0.179	0.344227	4.01e-52	8.62e-48	8
UBE2T	0.4	0.034	0.343868	1.1e-168	2.36e-164	8
SPDL1	0.373	0.03	0.343447	2.66e-162	5.72e-158	8
TTK	0.369	0.014	0.343254	3.12e-277	6.72e-273	8
RNASEH2B	0.576	0.203	0.342538	2.24e-48	4.83e-44	8
DCK	0.529	0.164	0.342465	9.4e-54	2.02e-49	8
COX8A	0.51	0.128	0.341551	4.04e-68	8.7e-64	8
NSD2	0.427	0.06	0.341168	6.73e-111	1.45e-106	8
RBBP7	0.506	0.175	0.340726	4.45e-43	9.58e-39	8
COX6C	0.729	0.387	0.339982	2.53e-33	5.44e-29	8
SET	0.847	0.676	0.33944	4.71e-21	1.01e-16	8
APBB1IP	0.596	0.223	0.339296	4.11e-44	8.85e-40	8
GCSAM	0.471	0.082	0.338797	4.6e-95	9.91e-91	8
GPSM2	0.361	0.017	0.33507	2.01e-239	4.34e-235	8
LSM5	0.475	0.125	0.33371	1.87e-59	4.03e-55	8
KMT5A	0.443	0.097	0.333348	3.16e-70	6.8e-66	8
TMEM263	0.408	0.086	0.330957	6.51e-67	1.4e-62	8
IQGAP1	0.655	0.305	0.330023	1.22e-33	2.62e-29	8
SOX4	0.627	0.248	0.329518	6.9e-38	1.49e-33	8
IDH2	0.392	0.064	0.328913	4.01e-88	8.63e-84	8
AFF3	0.58	0.241	0.32748	1.22e-35	2.63e-31	8
VPREB3	0.773	0.428	0.327079	1.84e-30	3.97e-26	8
SMC3	0.443	0.158	0.326527	1.95e-35	4.2e-31	8
SPTBN1	0.525	0.234	0.326107	1.89e-28	4.07e-24	8
2021-09-07	0.78	0.434	0.32291	9.07e-30	1.95e-25	8
GNB1	0.78	0.456	0.322762	1.56e-28	3.35e-24	8
HIST1H1E	0.408	0.083	0.322538	1.84e-69	3.96e-65	8
TUBA1C	0.357	0.046	0.322298	1.28e-100	2.76e-96	8
SRP9	0.518	0.17	0.322028	2.27e-47	4.88e-43	8
CBX1	0.478	0.098	0.321608	3.62e-80	7.78e-76	8
ASF1B	0.349	0.027	0.320738	4.51e-157	9.7e-153	8
PCBP2	0.89	0.601	0.319593	1.91e-26	4.1e-22	8
SKA2	0.408	0.047	0.319119	5.59e-128	1.2e-123	8
RHOA	0.824	0.496	0.318041	2.27e-28	4.89e-24	8
RCSD1	0.816	0.461	0.316817	9.09e-29	1.96e-24	8
CBFB	0.471	0.107	0.314388	1.56e-69	3.35e-65	8
ERH	0.588	0.218	0.313911	2.15e-43	4.62e-39	8
PARP1	0.71	0.363	0.313051	1.86e-30	4e-26	8
NRM	0.42	0.071	0.31152	9.55e-88	2.06e-83	8
MDH1	0.467	0.17	0.310326	6.01e-36	1.29e-31	8
PFN1	0.957	0.808	0.307603	3.12e-24	6.72e-20	8
NASP	0.604	0.301	0.306396	5.31e-27	1.14e-22	8
KIF2C	0.329	0.014	0.306347	2.77e-224	5.97e-220	8
HNRNPAB	0.506	0.2	0.30621	2.57e-32	5.54e-28	8
CDCA3	0.333	0.01	0.303314	1.79e-286	3.86e-282	8
RTKN2	0.314	0.008	0.303185	3.27e-289	7.03e-285	8
SSBP2	0.498	0.176	0.302089	3.43e-38	7.38e-34	8
PBRM1	0.459	0.14	0.301658	2.44e-44	5.26e-40	8
ID2	0.333	0.044	0.300694	1.61e-89	3.47e-85	8
IKZF2	0.431	0.087	0.300528	5.11e-71	1.1e-66	8
CD81	0.729	0.369	0.298826	2.42e-30	5.2e-26	8
NDUFB4	0.494	0.184	0.29788	1.97e-36	4.25e-32	8
SUZ12	0.51	0.211	0.29711	3.16e-30	6.79e-26	8
MOB1A	0.667	0.366	0.296295	2.01e-24	4.32e-20	8
DCAF12	0.369	0.052	0.296279	3.01e-94	6.48e-90	8
KIF22	0.357	0.031	0.295235	1.87e-146	4.02e-142	8
BCL7A	0.663	0.279	0.29454	3.21e-37	6.91e-33	8
NUCB2	0.447	0.135	0.293358	7.6e-43	1.64e-38	8
KIF5B	0.506	0.189	0.292217	2.57e-35	5.52e-31	8
MTPN	0.792	0.506	0.289123	3.28e-22	7.06e-18	8
HNRNPM	0.671	0.329	0.288701	3.21e-29	6.92e-25	8
DESI2	0.373	0.068	0.287599	2.84e-71	6.11e-67	8
MYL12B	0.596	0.277	0.287015	7.1e-29	1.53e-24	8
FAM107B	0.631	0.345	0.286155	4.54e-22	9.77e-18	8
TRAM1	0.627	0.328	0.283783	3.7e-23	7.96e-19	8
LDHA	0.51	0.215	0.282973	5.13e-30	1.11e-25	8
CDC25B	0.518	0.159	0.282682	8.91e-47	1.92e-42	8
GNG5	0.467	0.164	0.282606	4.3e-37	9.25e-33	8
TMX4	0.482	0.16	0.281704	1.59e-40	3.41e-36	8
RSRC1	0.361	0.085	0.281671	7.25e-51	1.56e-46	8
MYBL2	0.365	0.061	0.281561	6.6e-77	1.42e-72	8
SKA3	0.302	0.017	0.281181	5.62e-172	1.21e-167	8
SUB1	0.729	0.396	0.280563	3.57e-28	7.68e-24	8
RGS2	0.537	0.183	0.280263	1.73e-41	3.73e-37	8
YWHAZ	0.929	0.718	0.279995	5.74e-20	1.23e-15	8
SEC11A	0.478	0.17	0.279499	3.5e-37	7.53e-33	8
RACGAP1	0.31	0.013	0.279322	1.08e-213	2.32e-209	8
SNRPG	0.494	0.222	0.277414	3.2e-26	6.89e-22	8
TMEM131L	0.451	0.137	0.276408	2.53e-43	5.46e-39	8
EIF4G2	0.784	0.507	0.276242	4.56e-20	9.81e-16	8
SPAG5	0.294	0.013	0.272815	2.76e-197	5.95e-193	8
TRA2B	0.651	0.342	0.272354	1.93e-25	4.15e-21	8
GLO1	0.573	0.235	0.272207	2.37e-33	5.11e-29	8
RB1	0.573	0.243	0.271198	5.17e-31	1.11e-26	8
NEK2	0.251	0.005	0.270781	1.16e-266	2.49e-262	8
PDS5B	0.392	0.102	0.270741	3.1e-47	6.67e-43	8
EIF3L	0.6	0.34	0.270694	2.21e-19	4.76e-15	8
DNMT1	0.373	0.151	0.270122	5.94e-23	1.28e-18	8
CD38	0.545	0.161	0.27008	2.06e-51	4.44e-47	8
CCP110	0.349	0.052	0.269847	7.62e-83	1.64e-78	8
PIMREG	0.275	0.004	0.268319	8.86e-305	1.91e-300	8
CD9	0.333	0.097	0.267547	1.51e-33	3.25e-29	8
TPGS2	0.404	0.099	0.267366	6.42e-53	1.38e-48	8
PPP2R5C	0.514	0.219	0.265917	3.44e-28	7.4e-24	8
SHCBP1	0.286	0.013	0.263824	4.98e-186	1.07e-181	8
KIF18B	0.294	0.015	0.263439	3.82e-181	8.22e-177	8
DNAJC9	0.376	0.121	0.263409	5.64e-34	1.21e-29	8
ILF2	0.431	0.144	0.263197	6.44e-37	1.39e-32	8
CFAP73	0.286	0.024	0.262894	3.74e-119	8.06e-115	8
LSM3	0.427	0.147	0.262304	7.42e-35	1.6e-30	8
MORF4L1	0.631	0.316	0.262001	2.16e-25	4.65e-21	8
SMC1A	0.369	0.113	0.261888	1.19e-35	2.56e-31	8
ADD3	0.608	0.32	0.261816	2.84e-21	6.11e-17	8
CDK2AP2	0.42	0.142	0.261694	1.38e-34	2.96e-30	8
HNRNPA0	0.624	0.314	0.261583	1.56e-25	3.36e-21	8
CENPJ	0.302	0.046	0.260057	4.92e-70	1.06e-65	8
SAE1	0.341	0.066	0.25997	1.49e-60	3.2e-56	8
BACH2	0.6	0.303	0.259931	1.32e-22	2.84e-18	8
FAM111B	0.31	0.048	0.258361	7.18e-71	1.54e-66	8
XPO1	0.533	0.223	0.257809	3.38e-30	7.27e-26	8
C12orf75	0.333	0.054	0.257747	6.09e-73	1.31e-68	8
MAPRE1	0.455	0.145	0.257247	3.98e-40	8.57e-36	8
MRPL51	0.388	0.12	0.256306	2.08e-37	4.48e-33	8
XRCC5	0.651	0.344	0.25596	4.03e-24	8.67e-20	8
ATP5F1C	0.455	0.157	0.255772	5.57e-36	1.2e-31	8
PAIP2	0.533	0.223	0.255274	4.41e-30	9.5e-26	8
CCDC69	0.522	0.205	0.253679	8.02e-32	1.73e-27	8
PIM1	0.341	0.087	0.25289	1.6e-42	3.44e-38	8
MIS18A	0.329	0.053	0.252631	1.55e-72	3.33e-68	8
JPT1	0.306	0.055	0.252508	1.65e-59	3.55e-55	8
SAPCD2	0.255	0.008	0.252425	1.34e-213	2.88e-209	8
SYVN1	0.482	0.192	0.252156	1.38e-29	2.97e-25	8
MPHOSPH9	0.325	0.054	0.252115	4.66e-68	1e-63	8
DNTT	0.532	0.096	1.47474	8.63e-126	1.86e-121	9
TOP2B	0.579	0.306	0.706213	9.05e-30	1.95e-25	9
GAPDH	0.873	0.489	0.694165	2.76e-63	5.94e-59	9
CDK6	0.655	0.167	0.630095	1.06e-96	2.28e-92	9
AIF1	0.512	0.037	0.61328	5.15e-252	1.11e-247	9
IGLL1	0.54	0.174	0.612795	1.66e-53	3.58e-49	9
SERPINB1	0.5	0.149	0.605165	4.67e-60	1.01e-55	9
CD34	0.48	0.01	0.58592	0	0	9
CD99	0.484	0.227	0.508388	1.12e-28	2.41e-24	9
XBP1	0.421	0.111	0.479506	3.02e-53	6.49e-49	9
VPREB1	0.429	0.129	0.478609	2.77e-45	5.96e-41	9
SOX4	0.635	0.247	0.470968	2.58e-43	5.54e-39	9
ACTG1	0.929	0.765	0.458974	6.84e-27	1.47e-22	9
TPT1	1	1	0.453749	2.06e-61	4.43e-57	9
SOCS2	0.377	0.049	0.445926	2.24e-106	4.81e-102	9
H2AFY	0.722	0.372	0.432569	1.04e-34	2.24e-30	9
AKAP12	0.222	0.031	0.415831	2.14e-58	4.62e-54	9
NPM1	0.897	0.767	0.414465	1.12e-29	2.41e-25	9
HNRNPA1	0.921	0.725	0.413548	5.44e-31	1.17e-26	9
NREP	0.52	0.18	0.403536	2.54e-42	5.46e-38	9
TKT	0.48	0.136	0.399166	1.2e-55	2.59e-51	9
RPS24	1	0.993	0.393048	9.62e-39	2.07e-34	9
BTF3	0.845	0.655	0.392838	3.24e-28	6.97e-24	9
MYB	0.524	0.202	0.376002	8.03e-36	1.73e-31	9
NUCB2	0.433	0.135	0.370356	1.99e-42	4.27e-38	9
IQGAP2	0.373	0.099	0.364206	6.38e-46	1.37e-41	9
NRIP1	0.409	0.122	0.356656	9.1e-42	1.96e-37	9
SPINK2	0.286	0.007	0.354692	4e-269	8.62e-265	9
ZFAS1	0.667	0.438	0.344846	9.77e-20	2.1e-15	9
FOS	0.571	0.399	0.33959	3.8e-09	8.18e-05	9
MSI2	0.488	0.229	0.336983	1.13e-23	2.42e-19	9
EIF3E	0.663	0.441	0.334311	8.61e-21	1.85e-16	9
CD164	0.437	0.212	0.333155	1.71e-21	3.68e-17	9
ENO1	0.516	0.265	0.329286	8.66e-22	1.86e-17	9
MME	0.306	0.14	0.329089	7.01e-15	1.51e-10	9
GSTP1	0.417	0.157	0.323408	1.08e-30	2.33e-26	9
RAG1	0.278	0.065	0.320839	1.32e-38	2.84e-34	9
SPN	0.421	0.118	0.317526	2.59e-46	5.57e-42	9
HSP90AB1	0.813	0.678	0.31442	2.33e-15	5.01e-11	9
SMIM3	0.266	0.02	0.313239	1.64e-123	3.54e-119	9
PECAM1	0.377	0.085	0.310285	8.28e-56	1.78e-51	9
PPP1R14B	0.365	0.121	0.308876	7.37e-32	1.59e-27	9
ZFP36L2	0.79	0.564	0.300694	2.28e-16	4.9e-12	9
RPL5	1	0.972	0.300222	2.91e-26	6.27e-22	9
ELK3	0.313	0.072	0.29694	2.43e-45	5.23e-41	9
IGFBP7	0.29	0.025	0.291909	6.24e-118	1.34e-113	9
ADA	0.286	0.052	0.291496	4.84e-55	1.04e-50	9
RPL7	0.952	0.874	0.290662	2.64e-21	5.68e-17	9
RPLP0	0.853	0.748	0.290149	7e-16	1.51e-11	9
NACA	0.893	0.749	0.289192	2.02e-18	4.35e-14	9
LMO2	0.349	0.084	0.279215	2.41e-47	5.18e-43	9
LAPTM4B	0.234	0.007	0.277179	2.11e-203	4.55e-199	9
RPS4X	0.984	0.958	0.274303	3.49e-19	7.51e-15	9
EEF1A1	1	1	0.274147	1.32e-43	2.83e-39	9
GBP4	0.266	0.076	0.268228	1.55e-28	3.33e-24	9
ATP5MC2	0.758	0.536	0.267078	4.69e-17	1.01e-12	9
CYGB	0.21	0.029	0.266983	4.64e-55	9.99e-51	9
TXN	0.357	0.119	0.266811	2.5e-30	5.37e-26	9
KLF10	0.27	0.044	0.26612	2.03e-58	4.36e-54	9
CD9	0.198	0.102	0.263346	7.93e-08	0.00170567	9
EBF1	0.329	0.173	0.262927	9.27e-12	2e-07	9
SRSF5	0.861	0.711	0.262233	4.12e-13	8.86e-09	9
MYLK	0.23	0.03	0.260515	5.99e-64	1.29e-59	9
ZNF22	0.361	0.154	0.259693	5.76e-20	1.24e-15	9
ZMIZ1	0.286	0.073	0.258578	2.14e-35	4.61e-31	9
RPS3A	0.992	0.989	0.257806	2.8e-20	6.04e-16	9
MLXIP	0.31	0.167	0.257267	2.08e-10	4.48e-06	9
ANP32B	0.702	0.541	0.255645	4.45e-11	9.58e-07	9
SLC44A1	0.258	0.053	0.255535	5.27e-42	1.13e-37	9
HMGA1	0.556	0.306	0.255502	8.12e-18	1.75e-13	9
SLC25A3	0.571	0.337	0.254394	4.72e-16	1.01e-11	9
SMIM24	0.266	0.04	0.253793	4.1e-63	8.82e-59	9
HINT1	0.651	0.494	0.251784	1.66e-11	3.58e-07	9
AGPS	0.202	0.047	0.250171	8.25e-29	1.78e-24	9
MS4A1	1	0.65	1.04307	5.33e-100	1.15e-95	10
FGR	0.781	0.13	0.790897	2.77e-176	5.97e-172	10
PLEK	0.808	0.236	0.788101	2.35e-102	5.05e-98	10
RHOB	0.644	0.162	0.637033	8.64e-83	1.86e-78	10
EMP3	0.721	0.302	0.636119	2.17e-56	4.67e-52	10
FCRL5	0.562	0.081	0.613638	2.91e-134	6.26e-130	10
HLA-DRB1	0.991	0.753	0.590887	9.28e-50	2e-45	10
CD74	1	0.966	0.570104	6.82e-76	1.47e-71	10
HLA-DQA1	0.858	0.464	0.568324	2.98e-45	6.41e-41	10
PSAP	0.735	0.302	0.558129	2.47e-54	5.31e-50	10
HLA-DPA1	0.986	0.765	0.553081	3e-45	6.45e-41	10
JUNB	0.79	0.433	0.551968	1.26e-34	2.71e-30	10
HLA-DPB1	0.977	0.731	0.52769	1.33e-44	2.87e-40	10
FCRL3	0.575	0.157	0.523874	1.23e-64	2.65e-60	10
POU2F2	0.767	0.382	0.519465	6.83e-38	1.47e-33	10
LAPTM5	0.936	0.721	0.50532	8.01e-33	1.72e-28	10
TMSB4X	1	0.94	0.496126	1.45e-53	3.12e-49	10
MPP6	0.457	0.048	0.49422	1.55e-143	3.34e-139	10
HLA-DQB1	0.909	0.616	0.455434	4.41e-31	9.49e-27	10
HLA-DRB5	0.831	0.511	0.453316	5.33e-31	1.15e-26	10
SLC38A1	0.648	0.356	0.445467	5.42e-26	1.17e-21	10
B2M	1	0.97	0.437049	1.18e-47	2.55e-43	10
CD79A	0.982	0.841	0.435838	1.15e-29	2.48e-25	10
CLEC2D	0.694	0.304	0.42438	6.01e-38	1.29e-33	10
LRMP	0.521	0.197	0.408187	2.76e-34	5.94e-30	10
LBH	0.616	0.324	0.406528	5.09e-24	1.09e-19	10
DAPP1	0.475	0.128	0.393069	2.57e-52	5.53e-48	10
TNFRSF1B	0.324	0.026	0.386935	1.32e-126	2.84e-122	10
ITGAX	0.37	0.012	0.383028	2.61e-282	5.61e-278	10
CD52	0.968	0.787	0.377283	1.09e-23	2.35e-19	10
LITAF	0.502	0.201	0.376419	6.08e-31	1.31e-26	10
KLF6	0.626	0.393	0.371924	2.72e-14	5.86e-10	10
EZR	0.648	0.376	0.368576	2.61e-20	5.61e-16	10
ITGB2	0.447	0.12	0.35725	7.49e-48	1.61e-43	10
NEAT1	0.507	0.203	0.353703	1.77e-29	3.82e-25	10
HLA-DRA	1	0.92	0.352375	2.59e-29	5.57e-25	10
FCRL2	0.447	0.136	0.350677	2.14e-40	4.61e-36	10
HLA-B	1	0.93	0.346667	1.92e-30	4.13e-26	10
KLF2	0.826	0.582	0.344321	2.83e-18	6.09e-14	10
GPR183	0.411	0.102	0.342278	2.2e-47	4.73e-43	10
PLAC8	0.566	0.278	0.339316	2.51e-23	5.4e-19	10
CD48	0.603	0.32	0.338657	2.85e-21	6.13e-17	10
FCMR	0.781	0.539	0.338536	5.47e-15	1.18e-10	10
BANK1	0.712	0.424	0.338221	6.78e-20	1.46e-15	10
HLA-A	0.968	0.856	0.334454	2.11e-19	4.55e-15	10
VASP	0.447	0.173	0.326351	3.29e-27	7.08e-23	10
PTPN6	0.607	0.323	0.325479	7.48e-22	1.61e-17	10
CALM1	0.808	0.601	0.320859	3.02e-16	6.49e-12	10
RAC2	0.845	0.649	0.320445	1.14e-16	2.45e-12	10
ARPC2	0.758	0.52	0.315518	1.38e-17	2.98e-13	10
B4GALT1	0.511	0.223	0.314702	2.11e-25	4.53e-21	10
PTPRC	0.872	0.649	0.311326	5.84e-16	1.26e-11	10
ATP6V0E1	0.553	0.238	0.309334	1.09e-28	2.36e-24	10
HLA-E	0.913	0.786	0.298842	5.32e-15	1.15e-10	10
TSC22D3	0.667	0.413	0.291667	2.42e-15	5.21e-11	10
CD22	0.785	0.532	0.29004	3.12e-15	6.71e-11	10
SMC6	0.411	0.18	0.286283	3.46e-19	7.46e-15	10
MTSS1	0.384	0.122	0.285985	4.97e-31	1.07e-26	10
ZFP36	0.557	0.321	0.28532	7.81e-16	1.68e-11	10
ITGB2-AS1	0.292	0.038	0.285072	4.05e-72	8.71e-68	10
MAP3K8	0.283	0.048	0.28476	2.47e-53	5.32e-49	10
MEF2A	0.425	0.142	0.283751	2.78e-31	5.98e-27	10
GRB2	0.639	0.383	0.281825	1.55e-16	3.34e-12	10
AHNAK	0.489	0.21	0.280537	1.36e-22	2.94e-18	10
ADD3	0.584	0.322	0.279174	4.09e-17	8.79e-13	10
FAM3C	0.384	0.108	0.27915	2.49e-37	5.35e-33	10
LILRB1	0.329	0.095	0.275972	6.03e-31	1.3e-26	10
KIAA1551	0.447	0.234	0.27185	8.87e-15	1.91e-10	10
TMEM154	0.388	0.156	0.271573	4.38e-21	9.43e-17	10
HLA-C	0.909	0.719	0.270896	7.44e-16	1.6e-11	10
CIB1	0.342	0.103	0.269467	4.58e-30	9.86e-26	10
MT-ND5	1	0.998	0.268392	1.23e-23	2.65e-19	10
CD19	0.539	0.318	0.26829	2.53e-14	5.44e-10	10
GDI2	0.626	0.395	0.26817	2.06e-14	4.44e-10	10
ST6GAL1	0.434	0.199	0.26423	1.13e-18	2.44e-14	10
TPM3	0.799	0.567	0.26292	9.34e-15	2.01e-10	10
LSP1	0.516	0.329	0.262603	6.41e-11	1.38e-06	10
P2RX5	0.534	0.3	0.261036	2.82e-15	6.08e-11	10
TPP1	0.452	0.211	0.260404	1.66e-18	3.58e-14	10
SREBF2	0.306	0.076	0.257978	3.88e-35	8.35e-31	10
FCGR2B	0.356	0.127	0.253538	1.08e-23	2.32e-19	10
CD72	0.534	0.299	0.253407	2.6e-14	5.6e-10	10
ITSN2	0.452	0.219	0.253152	1.49e-16	3.2e-12	10
ARHGAP25	0.338	0.097	0.251247	2.8e-31	6.03e-27	10
IGHA1	0.807	0.122	3.77227	2.03e-157	4.38e-153	11
IGKC	0.86	0.704	3.43304	1.58e-29	3.39e-25	11
JCHAIN	0.887	0.285	3.15841	1.74e-102	3.75e-98	11
IGHG3	0.387	0.083	3.05764	3.46e-44	7.45e-40	11
IGHG1	0.34	0.06	3.00161	2.76e-47	5.95e-43	11
IGLC2	0.46	0.278	2.9063	8.62e-11	1.86e-06	11
IGHG2	0.327	0.043	2.90598	1.22e-62	2.64e-58	11
IGHGP	0.313	0.035	2.67265	2.78e-70	5.98e-66	11
IGLC3	0.287	0.124	2.61585	2.94e-11	6.32e-07	11
IGHG4	0.28	0.019	2.293	4.46e-100	9.61e-96	11
IGHA2	0.5	0.023	2.13015	7.72e-245	1.66e-240	11
HSP90B1	0.953	0.381	1.71098	6.68e-99	1.44e-94	11
SSR4	0.76	0.224	1.22342	3e-77	6.46e-73	11
HSPA5	0.827	0.21	1.16222	9.92e-96	2.14e-91	11
SEC11C	0.787	0.085	1.1299	1.54e-204	3.32e-200	11
SUB1	0.86	0.398	0.990611	2.77e-54	5.97e-50	11
MZB1	0.8	0.205	0.872457	7.07e-85	1.52e-80	11
IGHD	0.12	0.591	0.826705	2.22e-26	4.78e-22	11
XBP1	0.687	0.11	0.826148	2.89e-111	6.22e-107	11
PPIB	0.72	0.106	0.797839	4.58e-134	9.87e-130	11
SLAMF7	0.647	0.011	0.79029	0	0	11
CALR	0.773	0.395	0.786925	2.39e-37	5.15e-33	11
SRGN	0.707	0.077	0.763955	1.69e-167	3.65e-163	11
PDIA4	0.667	0.075	0.74357	1.84e-152	3.95e-148	11
UBE2J1	0.74	0.283	0.72673	4.32e-47	9.3e-43	11
HERPUD1	0.66	0.242	0.715797	1.61e-39	3.48e-35	11
ITM2C	0.667	0.179	0.672277	2.71e-60	5.84e-56	11
MT-CO2	1	1	0.663813	4.6e-32	9.9e-28	11
LGALS1	0.467	0.045	0.650213	3.71e-119	7.99e-115	11
TNFRSF17	0.52	0.013	0.645845	0	0	11
SSR3	0.693	0.147	0.642449	7.56e-83	1.63e-78	11
MT-CO3	1	1	0.639375	4.73e-27	1.02e-22	11
ANXA2	0.52	0.135	0.639214	2.87e-47	6.17e-43	11
DERL3	0.6	0.039	0.63672	5.27e-222	1.14e-217	11
VIM	0.747	0.48	0.621908	1.62e-21	3.5e-17	11
MT-ATP6	1	1	0.598791	1.07e-29	2.31e-25	11
SEC61B	0.64	0.114	0.538256	1.52e-88	3.26e-84	11
SPCS1	0.667	0.208	0.535236	3.95e-49	8.5e-45	11
MT-CYB	1	0.999	0.523019	8.89e-26	1.91e-21	11
AQP3	0.473	0.004	0.518907	0	0	11
TMEM258	0.72	0.244	0.512209	3.36e-48	7.24e-44	11
TMSB10	0.773	0.796	0.505656	3.48e-06	0.0748008	11
PRDM1	0.44	0.008	0.504718	0	0	11
TXNDC11	0.547	0.069	0.500443	2.46e-106	5.3e-102	11
PEBP1	0.64	0.308	0.499566	1.11e-24	2.39e-20	11
PDIA6	0.62	0.204	0.494615	2.11e-40	4.54e-36	11
MT-ND5	0.993	0.998	0.492651	8.75e-26	1.88e-21	11
MT-CO1	1	0.999	0.475113	3.31e-13	7.12e-09	11
SPCS2	0.627	0.215	0.472828	5.04e-39	1.09e-34	11
PIM2	0.547	0.206	0.470984	1.65e-27	3.55e-23	11
MANF	0.48	0.045	0.457434	3.21e-124	6.9e-120	11
ITGB1	0.213	0.151	0.451389	0.00654002	1	11
RRBP1	0.433	0.053	0.450745	7.58e-86	1.63e-81	11
HDLBP	0.48	0.107	0.448659	1.17e-48	2.53e-44	11
RHOQ	0.52	0.154	0.437891	8.08e-36	1.74e-31	11
RPN1	0.5	0.089	0.437224	6.48e-67	1.39e-62	11
RPN2	0.573	0.219	0.433094	7.34e-29	1.58e-24	11
TENT5C	0.58	0.14	0.426631	2.74e-52	5.89e-48	11
S100A10	0.387	0.074	0.421521	4.83e-47	1.04e-42	11
P4HB	0.493	0.105	0.416722	2.3e-52	4.94e-48	11
AHNAK	0.553	0.211	0.415062	1.4e-25	3e-21	11
MYDGF	0.447	0.04	0.405946	1.21e-119	2.6e-115	11
IGHM	0.487	0.875	0.40053	6.07e-33	1.31e-28	11
MT-ND2	1	1	0.398667	2.58e-24	5.56e-20	11
FKBP11	0.38	0.014	0.395612	4.29e-214	9.23e-210	11
SEC61G	0.493	0.125	0.392702	4e-42	8.6e-38	11
MTDH	0.64	0.397	0.385923	5.04e-13	1.08e-08	11
LMAN1	0.447	0.084	0.383144	2.41e-54	5.18e-50	11
SDF2L1	0.413	0.025	0.378591	2.58e-156	5.56e-152	11
CKAP4	0.4	0.021	0.377645	4.93e-170	1.06e-165	11
CRELD2	0.387	0.047	0.377571	1.38e-77	2.97e-73	11
SPCS3	0.553	0.214	0.376534	4.05e-26	8.71e-22	11
GAPDH	0.653	0.499	0.366882	1.16e-08	0.000248694	11
ADA2	0.413	0.142	0.365324	1.65e-22	3.54e-18	11
TMED10	0.513	0.188	0.364176	4.36e-26	9.38e-22	11
CANX	0.64	0.311	0.3607	7.91e-21	1.7e-16	11
ELL2	0.373	0.023	0.360278	8.09e-137	1.74e-132	11
SEL1L3	0.56	0.235	0.356876	6.02e-22	1.3e-17	11
PSAP	0.553	0.309	0.343386	3.61e-12	7.78e-08	11
RPL36AL	0.593	0.246	0.336561	9.79e-24	2.11e-19	11
DAD1	0.467	0.152	0.322474	2.7e-27	5.8e-23	11
MT-ND1	1	0.999	0.318245	3.69e-20	7.93e-16	11
SEC14L1	0.42	0.072	0.317275	3.23e-55	6.95e-51	11
HYOU1	0.4	0.052	0.31668	2.64e-72	5.67e-68	11
MT-ND4	1	1	0.315332	2.78e-16	5.99e-12	11
SDC1	0.22	0.002	0.309936	5.36e-235	1.15e-230	11
MAN1A1	0.347	0.055	0.306154	3.34e-50	7.19e-46	11
HM13	0.4	0.062	0.305698	8.22e-59	1.77e-54	11
SELENOK	0.34	0.065	0.30378	5.97e-40	1.28e-35	11
TMED9	0.447	0.13	0.303746	1.05e-29	2.25e-25	11
OST4	0.607	0.347	0.301721	8.09e-14	1.74e-09	11
SELENOS	0.393	0.05	0.301199	2.94e-73	6.33e-69	11
ITGB7	0.387	0.082	0.295997	3e-39	6.46e-35	11
CD27	0.28	0.028	0.290841	5.59e-67	1.2e-62	11
ZBTB38	0.353	0.069	0.290807	1.78e-39	3.83e-35	11
ISG20	0.5	0.189	0.289956	6.83e-22	1.47e-17	11
LDHA	0.44	0.22	0.2854	1.14e-11	2.45e-07	11
ATF4	0.587	0.275	0.28428	7.26e-18	1.56e-13	11
OSTC	0.413	0.107	0.282171	3.56e-32	7.65e-28	11
SRPRA	0.427	0.139	0.274965	7.73e-24	1.66e-19	11
SERP1	0.527	0.282	0.274368	3.03e-13	6.53e-09	11
NUCB2	0.38	0.14	0.274049	1.74e-16	3.74e-12	11
IL6R	0.28	0.009	0.271807	1.17e-167	2.52e-163	11
ANXA5	0.413	0.118	0.27118	9.41e-28	2.03e-23	11
CCR9	0.153	0.006	0.270717	1.49e-80	3.21e-76	11
B2M	1	0.97	0.270666	8.25e-10	1.78e-05	11
S100A6	0.433	0.139	0.267971	8.44e-23	1.82e-18	11
METTL7A	0.453	0.219	0.266527	1.96e-12	4.22e-08	11
CLPTM1L	0.373	0.101	0.26455	4.65e-27	1e-22	11
ARL4C	0.367	0.133	0.262546	1.18e-16	2.55e-12	11
SPN	0.367	0.123	0.261732	3.46e-19	7.45e-15	11
IRF4	0.387	0.138	0.259753	4.57e-18	9.84e-14	11
PRDX4	0.267	0.042	0.259321	1.18e-39	2.54e-35	11
CDK2AP2	0.407	0.146	0.255825	4.53e-19	9.76e-15	11
ERLEC1	0.307	0.053	0.253861	1.03e-39	2.22e-35	11
SPATS2	0.273	0.039	0.253153	6.91e-45	1.49e-40	11
FKBP2	0.28	0.047	0.250256	2.02e-37	4.35e-33	11
IGF2	0.973	0.007	1.23733	0	0	12
HIST1H1C	0.711	0.186	1.03989	2.22e-72	4.77e-68	12
LHPP	0.752	0.183	0.882633	4.26e-82	9.17e-78	12
YBX3	0.792	0.371	0.833619	5.68e-45	1.22e-40	12
PCDH9	0.779	0.321	0.812148	1.38e-43	2.96e-39	12
SOX4	0.745	0.251	0.776173	1.03e-51	2.22e-47	12
CDC25B	0.718	0.16	0.763003	3.97e-83	8.55e-79	12
NSMCE1	0.638	0.13	0.758735	6.59e-80	1.42e-75	12
H3F3B	0.933	0.704	0.744797	2.72e-41	5.85e-37	12
CD24	0.846	0.509	0.693423	1.4e-30	3.02e-26	12
PLEKHA2	0.812	0.516	0.645643	3.93e-28	8.45e-24	12
RAG1	0.483	0.064	0.574978	8.94e-89	1.92e-84	12
FAM129C	0.872	0.562	0.558699	1.21e-26	2.59e-22	12
CCDC191	0.497	0.129	0.533288	3e-40	6.46e-36	12
BACH2	0.658	0.305	0.525519	8.14e-25	1.75e-20	12
RCSD1	0.765	0.467	0.523873	6.91e-23	1.49e-18	12
PTP4A2	0.631	0.499	0.50231	1.79e-11	3.86e-07	12
JUND	0.933	0.73	0.493749	1.07e-24	2.3e-20	12
BCL7A	0.577	0.286	0.484572	3.84e-20	8.27e-16	12
CD79B	0.738	0.47	0.478159	1.88e-19	4.04e-15	12
MME	0.456	0.139	0.475575	9.83e-31	2.12e-26	12
MYB	0.517	0.206	0.465205	2.03e-23	4.38e-19	12
TOP2B	0.564	0.309	0.449541	4.59e-16	9.89e-12	12
CD38	0.49	0.167	0.449015	6.99e-28	1.51e-23	12
DTX1	0.497	0.161	0.442923	2.15e-29	4.62e-25	12
HIST1H2AC	0.43	0.118	0.440282	1.84e-32	3.96e-28	12
AES	0.846	0.688	0.433008	3.51e-19	7.56e-15	12
UCP2	0.852	0.646	0.423975	6.64e-17	1.43e-12	12
CD9	0.389	0.1	0.414697	5.98e-32	1.29e-27	12
TCF3	0.591	0.334	0.406673	3.26e-15	7.01e-11	12
CMTM7	0.564	0.246	0.402724	6.65e-22	1.43e-17	12
ACSM3	0.309	0.063	0.399004	1.75e-33	3.78e-29	12
MZB1	0.497	0.211	0.397884	4.75e-20	1.02e-15	12
GAS7	0.423	0.095	0.395912	5.64e-40	1.21e-35	12
TCL1A	0.725	0.453	0.395045	5.94e-15	1.28e-10	12
CCDC112	0.45	0.096	0.389507	7.19e-46	1.55e-41	12
CSNK1E	0.389	0.103	0.388668	1.18e-30	2.55e-26	12
RUBCNL	0.477	0.215	0.387592	6.8e-17	1.46e-12	12
BMP3	0.356	0.053	0.386702	1.32e-54	2.84e-50	12
ZEB2	0.403	0.165	0.386398	1.62e-16	3.5e-12	12
TRAM1	0.523	0.334	0.374897	3.45e-10	7.43e-06	12
SYK	0.617	0.388	0.372437	5.39e-12	1.16e-07	12
YPEL5	0.45	0.253	0.359839	1.85e-10	3.99e-06	12
KANK2	0.275	0.053	0.357966	4.48e-32	9.64e-28	12
TCF4	0.557	0.382	0.357417	2.01e-08	0.000433606	12
WASF2	0.517	0.363	0.356846	1.83e-08	0.000394048	12
WASF1	0.416	0.119	0.347461	2.64e-28	5.69e-24	12
SSBP2	0.423	0.181	0.345065	7.06e-16	1.52e-11	12
REXO2	0.356	0.107	0.34417	3.47e-23	7.48e-19	12
HIST1H2BD	0.376	0.121	0.338172	6.71e-22	1.45e-17	12
PABPC1	0.993	0.965	0.333857	9.86e-16	2.12e-11	12
VDAC1	0.275	0.16	0.333114	6.28e-06	0.135187	12
OGFRL1	0.403	0.146	0.331484	9.93e-20	2.14e-15	12
LDLRAD4	0.302	0.087	0.327104	2.38e-20	5.13e-16	12
RIMS3	0.282	0.032	0.317305	2.87e-59	6.18e-55	12
PAX5	0.651	0.504	0.317001	6.5e-08	0.00139984	12
VPREB3	0.638	0.436	0.316995	1.21e-09	2.6e-05	12
TBC1D1	0.443	0.193	0.309661	1.27e-15	2.73e-11	12
YPEL3	0.443	0.298	0.305401	6.86e-07	0.0147589	12
PTMA	1	0.999	0.30184	2.19e-21	4.7e-17	12
ZHX2	0.309	0.125	0.299639	1.66e-12	3.57e-08	12
STMN1	0.658	0.395	0.299166	1.88e-13	4.04e-09	12
HRK	0.295	0.085	0.294942	7.77e-20	1.67e-15	12
ADAM23	0.302	0.073	0.293127	1.55e-25	3.33e-21	12
MALAT1	1	0.938	0.291684	1.7e-08	0.000366808	12
ZCCHC7	0.403	0.31	0.288882	0.000256466	1	12
DOK3	0.349	0.163	0.288228	1.02e-10	2.19e-06	12
VAMP8	0.436	0.312	0.286782	5.28e-06	0.113605	12
BTG2	0.456	0.282	0.285044	2.54e-07	0.00546308	12
GNB1	0.564	0.464	0.284268	5.15e-06	0.110824	12
KREMEN1	0.215	0.014	0.28229	1.58e-76	3.41e-72	12
AL031777.3	0.235	0.027	0.272929	3.8e-48	8.18e-44	12
SPTBN1	0.389	0.241	0.271254	3.59e-07	0.00771842	12
FOS	0.55	0.402	0.263243	1.83e-05	0.394856	12
FOXP1	0.47	0.36	0.262157	0.000145095	1	12
RNGTT	0.262	0.104	0.261022	9.96e-11	2.14e-06	12
AL132996.1	0.181	0.012	0.25849	2.9e-62	6.25e-58	12
SLC25A6	0.631	0.573	0.257838	2.18e-05	0.469898	12
RB1CC1	0.255	0.151	0.256796	0.000110905	1	12
GTF2I	0.51	0.401	0.255534	3.46e-05	0.744868	12
HIST2H2BE	0.262	0.066	0.252088	7.39e-21	1.59e-16	12
C6orf48	0.47	0.387	0.251607	0.000136232	1	12
RGS16	0.215	0.023	0.251216	1.7e-47	3.66e-43	12
IGLV2-14	1	0.011	1.15943	0	0	13
HLA-DRB1	0.953	0.757	0.363884	5.58e-11	1.2e-06	13
IGLC2	0.578	0.276	0.287867	2.56e-16	5.51e-12	13
JUN	0.664	0.502	0.273856	3.41e-05	0.733722	13
CD52	0.984	0.789	0.260935	2.95e-08	0.000634607	13
RPS27	1	0.997	0.258666	8.14e-11	1.75e-06	13
CD74	1	0.967	0.257714	2.94e-09	6.32e-05	13
LTB	0.758	0.502	0.256176	2.45e-08	0.000526818	13
CNN2	0.586	0.402	0.255227	1.48e-06	0.0318325	13
GNLY	0.396	0.005	2.04645	0	0	14
CCL5	0.432	0.008	1.44971	0	0	14
IL32	0.838	0.002	1.43613	0	0	14
FYB1	0.739	0.017	1.13927	0	0	14
NKG7	0.414	0.008	1.10511	8.1e-299	1.74e-294	14
TRAC	0.73	0.063	1.07199	5.82e-174	1.25e-169	14
IL7R	0.486	0.063	1.01843	1.85e-75	3.99e-71	14
CD3E	0.712	0.004	0.986958	0	0	14
TRBC2	0.712	0.248	0.97912	2.91e-43	6.26e-39	14
S100A4	0.703	0.171	0.850917	1.73e-53	3.73e-49	14
SLFN5	0.649	0.021	0.825655	0	0	14
ARL4C	0.631	0.131	0.782918	8.16e-60	1.76e-55	14
B2M	1	0.97	0.752935	4.34e-43	9.35e-39	14
CD2	0.523	0.002	0.735547	0	0	14
TRBC1	0.405	0.001	0.731227	0	0	14
AHNAK	0.622	0.212	0.686643	1.24e-31	2.67e-27	14
HCST	0.568	0.056	0.682103	4.15e-112	8.93e-108	14
CALM1	0.883	0.603	0.634781	1.42e-23	3.06e-19	14
CD3D	0.523	0.001	0.627241	0	0	14
ANXA1	0.441	0.016	0.62543	2.4e-208	5.17e-204	14
CD3G	0.486	0	0.622677	0	0	14
KLRD1	0.333	0.001	0.616813	0	0	14
GZMA	0.351	0.008	0.604697	7.29e-221	1.57e-216	14
TMSB4X	1	0.941	0.600221	2.7e-31	5.81e-27	14
IFITM2	0.595	0.324	0.58506	4.16e-15	8.95e-11	14
ID2	0.414	0.049	0.564597	1.92e-67	4.12e-63	14
CST7	0.324	0.004	0.564247	2.65e-299	5.71e-295	14
CD7	0.405	0.002	0.561809	0	0	14
GIMAP7	0.532	0.004	0.559641	0	0	14
TCF7	0.423	0.023	0.552617	1.93e-142	4.15e-138	14
HLA-A	0.973	0.857	0.535782	3.79e-23	8.16e-19	14
HLA-E	0.964	0.787	0.533832	9.9e-23	2.13e-18	14
IL2RB	0.342	0.002	0.524741	0	0	14
ITGB1	0.532	0.147	0.511167	4.1e-32	8.82e-28	14
PRF1	0.297	0.001	0.510059	0	0	14
HLA-B	1	0.931	0.507602	1.03e-23	2.21e-19	14
CTSW	0.36	0.011	0.504776	2.21e-191	4.76e-187	14
ZFP36L2	0.793	0.568	0.485233	4.42e-12	9.52e-08	14
SPOCK2	0.495	0.087	0.479159	4.68e-51	1.01e-46	14
IFITM1	0.396	0.015	0.478245	1.95e-173	4.2e-169	14
CD8A	0.315	0.001	0.465981	0	0	14
PTPRC	0.865	0.652	0.458178	2.63e-12	5.65e-08	14
ETS1	0.712	0.433	0.438939	4.56e-13	9.82e-09	14
LCP1	0.757	0.446	0.43035	3.73e-15	8.02e-11	14
PFN1	0.919	0.811	0.425544	1.46e-10	3.14e-06	14
GZMH	0.225	0.001	0.425374	0	0	14
RUNX3	0.441	0.164	0.420998	5.21e-17	1.12e-12	14
BCL11B	0.369	0.005	0.42015	0	0	14
HLA-C	0.937	0.721	0.417224	3.74e-13	8.04e-09	14
SAMHD1	0.396	0.057	0.412057	7.42e-50	1.6e-45	14
ITGAL	0.423	0.062	0.411218	6.53e-53	1.4e-48	14
SRGN	0.459	0.084	0.408237	2.12e-44	4.56e-40	14
LCK	0.36	0.026	0.392134	5.73e-92	1.23e-87	14
MALAT1	0.991	0.938	0.38571	0.00654631	1	14
LITAF	0.477	0.206	0.383863	1.09e-13	2.34e-09	14
ITM2A	0.387	0.063	0.381453	2.4e-43	5.17e-39	14
CD99	0.477	0.232	0.380096	1.24e-11	2.66e-07	14
TPT1	1	1	0.379384	4.97e-19	1.07e-14	14
SPN	0.477	0.123	0.374098	2.18e-29	4.68e-25	14
GIMAP4	0.315	0.008	0.369157	4.07e-191	8.76e-187	14
LAT	0.36	0.009	0.368777	7.71e-216	1.66e-211	14
SELPLG	0.378	0.023	0.364466	4.29e-114	9.23e-110	14
SH3BGRL3	0.793	0.617	0.362682	1.91e-08	0.000410491	14
TRGC2	0.207	0	0.358991	0	0	14
GZMB	0.216	0.004	0.35854	4.54e-167	9.76e-163	14
PIP4K2A	0.477	0.166	0.354895	3.1e-19	6.67e-15	14
BIN2	0.378	0.072	0.354671	4.93e-35	1.06e-30	14
BTN3A2	0.441	0.128	0.354574	1.79e-23	3.86e-19	14
PPP2R5C	0.459	0.226	0.350424	3.36e-10	7.23e-06	14
IL2RG	0.631	0.337	0.349546	1.55e-12	3.35e-08	14
ITGB2	0.423	0.125	0.348794	6.23e-22	1.34e-17	14
FGFBP2	0.198	0	0.346332	1.77e-298	3.81e-294	14
KLRB1	0.153	0	0.346332	5.83e-223	1.25e-218	14
WIPF1	0.541	0.255	0.342085	2.47e-13	5.31e-09	14
ITM2B	0.568	0.268	0.340574	5.06e-14	1.09e-09	14
S100A10	0.36	0.076	0.336693	5.92e-29	1.27e-24	14
CD48	0.604	0.324	0.3328	7.43e-12	1.6e-07	14
ACTB	1	0.989	0.327592	1.75e-07	0.00375599	14
ZYX	0.342	0.041	0.327245	2.14e-53	4.61e-49	14
CFL1	0.937	0.878	0.326257	1.15e-08	0.000246796	14
CD96	0.297	0.013	0.326109	1.92e-120	4.12e-116	14
SARAF	0.577	0.324	0.326094	1.83e-10	3.94e-06	14
RARRES3	0.315	0.033	0.317277	7.2e-55	1.55e-50	14
SUN2	0.532	0.273	0.31726	2.45e-11	5.26e-07	14
EMP3	0.604	0.31	0.316349	2.29e-12	4.93e-08	14
RPS3	0.973	0.96	0.310908	2.28e-10	4.92e-06	14
CCL4	0.171	0.003	0.309631	1.48e-118	3.18e-114	14
FYN	0.324	0.054	0.305004	2.93e-34	6.31e-30	14
MSN	0.64	0.387	0.30359	4.76e-10	1.02e-05	14
FXYD5	0.432	0.25	0.301012	2.6e-07	0.00558817	14
TYROBP	0.18	0.01	0.300784	1.34e-60	2.88e-56	14
LINC00861	0.261	0	0.300722	0	0	14
CD44	0.36	0.163	0.299657	1.39e-09	3e-05	14
EFHD2	0.351	0.109	0.296281	1.77e-16	3.8e-12	14
MYL12A	0.577	0.333	0.285137	4.32e-09	9.29e-05	14
KIAA1551	0.45	0.237	0.284873	1.82e-08	0.000391353	14
FLNA	0.342	0.098	0.284298	4.36e-18	9.38e-14	14
RPS14	0.982	0.973	0.281697	1.02e-08	0.000219321	14
DIAPH1	0.423	0.146	0.28052	1.97e-16	4.24e-12	14
MGAT4A	0.243	0.016	0.277053	4.51e-67	9.7e-63	14
RBL2	0.342	0.158	0.276178	2.37e-08	0.000509332	14
SYNE2	0.288	0.108	0.275154	8.35e-10	1.8e-05	14
ITK	0.207	0	0.273821	0	0	14
CAST	0.514	0.318	0.272287	1.06e-06	0.0228906	14
RASGRP1	0.297	0.096	0.271616	5.15e-13	1.11e-08	14
GATA3	0.198	0.002	0.271523	3.48e-189	7.49e-185	14
MYH9	0.514	0.312	0.271204	2.68e-07	0.00576721	14
LEPROTL1	0.288	0.046	0.270548	2.76e-32	5.95e-28	14
RPL34	1	1	0.269064	2.35e-10	5.06e-06	14
LCP2	0.234	0.018	0.268687	1.15e-57	2.47e-53	14
EMB	0.405	0.216	0.267584	1.06e-07	0.00229111	14
RAC2	0.829	0.652	0.267028	1.21e-06	0.0260022	14
ZC3HAV1	0.459	0.222	0.266867	5.19e-10	1.12e-05	14
TOMM7	0.712	0.547	0.266649	2.09e-06	0.0449275	14
VIM	0.64	0.483	0.265607	4.7e-05	1	14
RORA	0.234	0.003	0.263758	3.93e-201	8.47e-197	14
AKNA	0.414	0.169	0.263524	2.61e-12	5.61e-08	14
RPS29	1	0.997	0.261747	3.55e-08	0.000764862	14
SORL1	0.333	0.098	0.259573	1.78e-16	3.84e-12	14
PARP8	0.306	0.071	0.255013	2.46e-21	5.29e-17	14
IL10RA	0.297	0.043	0.254521	1.6e-36	3.45e-32	14
PYHIN1	0.207	0.012	0.253365	1.03e-64	2.21e-60	14
MLLT6	0.432	0.195	0.251209	1.03e-10	2.22e-06	14
RGCC	0.216	0.02	0.2512	3.05e-44	6.56e-40	14
CNN2	0.622	0.402	0.250032	7.68e-07	0.0165387	14
MALAT1	1	0.938	2.12376	5.75e-61	1.24e-56	15
MTRNR2L12	0.989	0.631	0.910314	2.86e-27	6.15e-23	15
PNISR	0.681	0.498	0.615675	7.45e-12	1.6e-07	15
AKAP9	0.457	0.191	0.59241	3.52e-14	7.57e-10	15
TTN	0.319	0.086	0.586853	4.11e-17	8.84e-13	15
LUC7L3	0.489	0.273	0.565692	5.08e-11	1.09e-06	15
PRRC2C	0.606	0.364	0.560018	5.97e-13	1.29e-08	15
SRSF11	0.585	0.372	0.529372	9.49e-11	2.04e-06	15
MT-ATP8	1	0.988	0.505901	2.06e-18	4.43e-14	15
GOLGA4	0.266	0.1	0.447345	6.94e-09	0.000149325	15
MDM4	0.372	0.2	0.445197	1.52e-07	0.00327432	15
LENG8	0.415	0.217	0.416139	5.57e-09	0.000119807	15
ANKRD11	0.309	0.183	0.414725	9.03e-05	1	15
NKTR	0.277	0.186	0.388834	0.00206029	1	15
OGA	0.404	0.245	0.383481	9.41e-07	0.0202427	15
FOS	0.723	0.401	0.381574	6.75e-09	0.00014536	15
DDX17	0.606	0.571	0.368255	0.000701082	1	15
RBM25	0.351	0.255	0.34796	0.000982367	1	15
ANKRD12	0.372	0.272	0.333775	0.00138993	1	15
CNTRL	0.34	0.174	0.328816	5.09e-07	0.0109649	15
ZEB2	0.266	0.168	0.320826	0.00160151	1	15
SREK1	0.266	0.141	0.312162	7.01e-05	1	15
GABPB1-AS1	0.255	0.111	0.301421	9.95e-07	0.0214081	15
ATRX	0.404	0.29	0.292111	0.000390493	1	15
PHIP	0.298	0.208	0.291464	0.00331068	1	15
UPF2	0.223	0.116	0.288294	0.000228333	1	15
PRPF4B	0.287	0.195	0.286887	0.00274799	1	15
ANKRD36C	0.181	0.06	0.280792	3.41e-07	0.00734236	15
GOLGB1	0.202	0.111	0.273028	0.00212531	1	15
NPIPB5	0.191	0.062	0.255715	6.58e-08	0.00141655	15
LYZ	0.594	0.012	3.34082	0	0	16
MPO	0.377	0.013	2.1253	4.76e-129	1.03e-124	16
PRTN3	0.275	0.004	1.83051	1.08e-189	2.33e-185	16
SRGN	0.87	0.082	1.80211	9.21e-133	1.98e-128	16
S100A9	0.304	0.003	1.5441	2.34e-266	5.05e-262	16
AZU1	0.29	0.002	1.5353	1.33e-275	2.87e-271	16
S100A8	0.232	0	1.43194	0	0	16
ELANE	0.246	0.003	1.33132	1.21e-178	2.6e-174	16
IRF8	0.565	0.287	1.29422	2.66e-13	5.72e-09	16
PSAP	0.725	0.31	1.18921	1.01e-20	2.18e-16	16
CST3	0.71	0.04	1.1712	5.02e-165	1.08e-160	16
SAMHD1	0.739	0.056	1.13258	3.66e-129	7.88e-125	16
FCER1G	0.739	0.003	1.08958	0	0	16
PLEK	0.768	0.248	1.0624	3.03e-29	6.51e-25	16
TYROBP	0.681	0.006	1.03464	0	0	16
RNASE2	0.406	0.001	0.969392	0	0	16
PLAC8	0.754	0.282	0.873894	8.64e-27	1.86e-22	16
GZMB	0.29	0.004	0.870533	2.55e-189	5.48e-185	16
MPEG1	0.609	0.153	0.860798	3.32e-31	7.15e-27	16
LGALS1	0.623	0.048	0.835686	2.59e-103	5.58e-99	16
UGCG	0.42	0.121	0.825912	6.01e-17	1.29e-12	16
CTSG	0.203	0	0.808937	2.34e-287	5.05e-283	16
CALR	0.754	0.399	0.794518	7.69e-14	1.65e-09	16
FCN1	0.246	0.001	0.789265	0	0	16
AIF1	0.623	0.047	0.753391	3.74e-105	8.06e-101	16
VIM	0.884	0.481	0.732241	3.95e-17	8.5e-13	16
FTL	0.797	0.634	0.723948	2.71e-05	0.582396	16
MNDA	0.391	0.025	0.7138	3.04e-76	6.54e-72	16
FOS	0.594	0.403	0.7101	5.35e-06	0.115119	16
VAMP8	0.87	0.31	0.709026	1.25e-31	2.69e-27	16
APP	0.493	0.095	0.706913	3.85e-31	8.28e-27	16
MS4A6A	0.435	0.03	0.696677	1.55e-79	3.34e-75	16
S100A6	0.449	0.141	0.686743	5.91e-14	1.27e-09	16
IRF7	0.377	0.07	0.685923	1.51e-24	3.24e-20	16
ANXA1	0.536	0.017	0.682298	6.66e-194	1.43e-189	16
CTSS	0.58	0.406	0.678648	0.000634985	1	16
CTSB	0.638	0.109	0.677306	3.58e-48	7.7e-44	16
MT-CO1	1	0.999	0.670074	9.86e-19	2.12e-14	16
ITM2C	0.594	0.185	0.669535	5.57e-22	1.2e-17	16
GRN	0.667	0.137	0.663819	9.72e-41	2.09e-36	16
S100A4	0.464	0.175	0.655404	1.17e-11	2.51e-07	16
VCAN	0.174	0.002	0.645902	2.85e-137	6.13e-133	16
FTH1	0.754	0.773	0.622481	0.000435374	1	16
NPC2	0.522	0.14	0.614237	5.37e-22	1.16e-17	16
GAPDH	0.855	0.498	0.613843	2.28e-16	4.9e-12	16
GSTP1	0.652	0.161	0.5893	8.35e-31	1.8e-26	16
GPR183	0.406	0.108	0.582246	3.94e-16	8.48e-12	16
S100A11	0.362	0.026	0.581129	4.56e-63	9.81e-59	16
ALOX5AP	0.362	0.141	0.573135	1.55e-09	3.34e-05	16
HCST	0.638	0.058	0.566148	1.38e-87	2.97e-83	16
NUCB2	0.536	0.141	0.564107	1.13e-22	2.44e-18	16
PLP2	0.667	0.275	0.559532	1.11e-16	2.39e-12	16
CD4	0.377	0.004	0.556357	3.32e-278	7.16e-274	16
SERPINB1	0.551	0.156	0.539005	5.23e-21	1.13e-16	16
IRF2BP2	0.623	0.239	0.526483	1.44e-16	3.1e-12	16
ANXA2	0.449	0.139	0.522272	4.4e-15	9.48e-11	16
JAML	0.449	0.005	0.521856	0	0	16
CYBB	0.551	0.249	0.519326	4.85e-11	1.04e-06	16
MT-CO2	1	1	0.510755	8.41e-13	1.81e-08	16
KLF6	0.594	0.398	0.508238	0.000739454	1	16
MT-ND1	1	0.999	0.506777	5.07e-13	1.09e-08	16
HSP90B1	0.754	0.389	0.49685	1.49e-13	3.22e-09	16
CCDC50	0.377	0.174	0.491981	1.84e-07	0.00395208	16
LCP1	0.841	0.447	0.491539	3.16e-14	6.81e-10	16
TAGLN2	0.783	0.505	0.490482	1.59e-10	3.43e-06	16
MT-ND5	1	0.998	0.486492	9.66e-10	2.08e-05	16
PPP1R14B	0.478	0.126	0.481597	6.67e-20	1.43e-15	16
TXN	0.681	0.122	0.47771	1.76e-44	3.8e-40	16
FCER1A	0.275	0.003	0.477675	1.01e-192	2.17e-188	16
RNF130	0.536	0.076	0.477464	8.26e-46	1.78e-41	16
ZYX	0.507	0.041	0.465943	2.69e-78	5.78e-74	16
S100A10	0.377	0.077	0.463337	1.48e-21	3.18e-17	16
MAPKAPK2	0.406	0.082	0.461596	8.97e-24	1.93e-19	16
LILRA4	0.319	0.006	0.449767	4.68e-162	1.01e-157	16
COTL1	0.391	0.139	0.436539	1.44e-10	3.11e-06	16
MT-CO3	1	1	0.434109	2.21e-08	0.000475789	16
CCDC88A	0.478	0.091	0.43278	2.5e-28	5.39e-24	16
CEBPD	0.406	0.014	0.429879	9.53e-135	2.05e-130	16
FGL2	0.275	0.009	0.428475	6.33e-95	1.36e-90	16
ACTB	1	0.989	0.427844	2.37e-08	0.000510093	16
SH3BGRL3	0.841	0.618	0.427092	4.23e-08	0.000911192	16
RNASE6	0.536	0.143	0.42255	3.62e-21	7.8e-17	16
ENO1	0.638	0.27	0.421238	5.55e-14	1.19e-09	16
TGFBI	0.348	0.001	0.418583	0	0	16
PLD4	0.449	0.088	0.411469	2.82e-26	6.06e-22	16
CANX	0.725	0.314	0.410752	1.28e-14	2.75e-10	16
MT-ATP6	1	1	0.40841	6.65e-09	0.000143129	16
KLF4	0.275	0.021	0.40397	1.2e-44	2.58e-40	16
MT-ND3	1	1	0.400884	4.09e-07	0.00879347	16
AP1S2	0.464	0.183	0.391417	5.26e-10	1.13e-05	16
DNAJA1	0.565	0.208	0.389926	1.73e-14	3.72e-10	16
LST1	0.217	0.037	0.389691	2.42e-15	5.21e-11	16
MT-ND2	1	1	0.388031	1.02e-09	2.2e-05	16
ACTG1	0.942	0.769	0.382488	1.64e-09	3.53e-05	16
CSTA	0.348	0.001	0.380378	0	0	16
SLAMF7	0.232	0.021	0.375544	1.91e-31	4.11e-27	16
ALDH2	0.348	0.013	0.367249	1.25e-107	2.69e-103	16
FCGRT	0.42	0.058	0.366496	9.45e-37	2.03e-32	16
GLIPR1	0.609	0.265	0.366404	1.74e-11	3.75e-07	16
FOSB	0.377	0.206	0.36562	0.000404076	1	16
PFN1	0.971	0.811	0.363411	2.31e-10	4.97e-06	16
MT-CYB	1	0.999	0.361368	1.55e-07	0.00333918	16
BRI3	0.406	0.079	0.36077	1.31e-23	2.83e-19	16
GNAI2	0.754	0.47	0.359392	6.06e-08	0.00130347	16
LSP1	0.638	0.331	0.35668	2.55e-09	5.49e-05	16
CD302	0.391	0.013	0.356671	5.41e-132	1.16e-127	16
SH3KBP1	0.551	0.205	0.354018	1.59e-12	3.41e-08	16
SELPLG	0.333	0.025	0.352681	5.42e-55	1.17e-50	16
CAPG	0.449	0.12	0.352022	1.43e-17	3.08e-13	16
ITGB2	0.493	0.126	0.350935	6.81e-20	1.46e-15	16
SERPINA1	0.13	0.001	0.350352	1.34e-155	2.88e-151	16
TPP1	0.478	0.216	0.349957	6.82e-09	0.000146793	16
P4HB	0.464	0.11	0.346333	5.2e-21	1.12e-16	16
RTN3	0.449	0.121	0.346246	1.21e-16	2.6e-12	16
MT-ND4	1	1	0.344212	9.29e-08	0.00199938	16
RGS1	0.159	0.031	0.342351	1.35e-09	2.9e-05	16
CNPY3	0.464	0.129	0.341385	1.11e-16	2.39e-12	16
IGSF6	0.304	0.001	0.339334	0	0	16
KCNAB2	0.449	0.074	0.338091	3.91e-31	8.42e-27	16
CFL1	0.986	0.877	0.332614	2.06e-08	0.000442944	16
PLBD1	0.145	0.001	0.329733	3.17e-178	6.83e-174	16
SPCS1	0.478	0.214	0.329326	1.3e-08	0.000280157	16
CTSC	0.362	0.05	0.327415	2.45e-31	5.27e-27	16
IQGAP2	0.362	0.106	0.326655	2.51e-12	5.4e-08	16
SSR4	0.565	0.231	0.326157	9.31e-12	2e-07	16
IGFBP7	0.333	0.031	0.325659	2.11e-44	4.55e-40	16
MGST1	0.275	0.005	0.325042	2.04e-152	4.4e-148	16
ANXA5	0.391	0.121	0.324871	1.32e-12	2.83e-08	16
MYL6	0.696	0.384	0.323435	7.36e-09	0.000158345	16
PTPRE	0.391	0.089	0.319152	4.19e-18	9.02e-14	16
CSF3R	0.304	0.012	0.317606	4.67e-93	1e-88	16
SEC61B	0.435	0.122	0.31688	1.03e-15	2.22e-11	16
THEMIS2	0.333	0.035	0.313177	9.28e-39	2e-34	16
DUSP5	0.261	0.033	0.311342	8.72e-25	1.88e-20	16
KCTD12	0.304	0.008	0.310656	1.74e-128	3.75e-124	16
NREP	0.478	0.188	0.31027	2.39e-09	5.15e-05	16
RNASE3	0.232	0	0.308807	0	0	16
COMT	0.406	0.104	0.307738	2.29e-16	4.93e-12	16
RAB32	0.333	0.002	0.30741	0	0	16
RAC1	0.58	0.317	0.306372	4.13e-07	0.00888367	16
IL6R	0.261	0.012	0.30613	2.9e-67	6.24e-63	16
C12orf75	0.333	0.061	0.305842	4.46e-21	9.61e-17	16
C5AR1	0.13	0.003	0.304874	2.85e-55	6.14e-51	16
ARPC5	0.681	0.338	0.3041	2.16e-09	4.65e-05	16
SELENOS	0.319	0.054	0.303325	5.33e-22	1.15e-17	16
HERPUD1	0.464	0.248	0.30197	7.86e-06	0.169174	16
SAT1	0.275	0.153	0.301487	0.0019211	1	16
CLEC11A	0.217	0.062	0.301325	3.09e-08	0.000664606	16
ARRB2	0.377	0.103	0.297828	6.68e-14	1.44e-09	16
SPCS3	0.449	0.218	0.294091	6.42e-07	0.0138098	16
RGS2	0.377	0.193	0.293732	3.21e-05	0.691771	16
ATP5MPL	0.551	0.205	0.293395	9.89e-13	2.13e-08	16
IL3RA	0.275	0.015	0.293293	3.41e-63	7.33e-59	16
ADA2	0.391	0.145	0.290491	4.11e-09	8.84e-05	16
PKM	0.551	0.274	0.29003	2.41e-07	0.00519642	16
RHOG	0.406	0.139	0.289671	1.01e-10	2.18e-06	16
TMED10	0.493	0.192	0.286755	1.09e-10	2.34e-06	16
NDRG1	0.333	0.042	0.28548	1.03e-31	2.23e-27	16
ARF1	0.681	0.308	0.284395	2.8e-10	6.02e-06	16
SELL	0.667	0.463	0.284381	0.000161573	1	16
VSIR	0.29	0.027	0.280237	2.32e-38	4.99e-34	16
SEC61G	0.406	0.129	0.279605	6.64e-12	1.43e-07	16
SPN	0.42	0.125	0.278311	3.9e-13	8.4e-09	16
HSPA5	0.536	0.219	0.276612	1.55e-10	3.33e-06	16
H2AFY	0.667	0.38	0.27478	1.01e-06	0.0217984	16
ATP5F1E	0.971	0.76	0.271985	8.28e-08	0.00178117	16
TUBA1B	0.609	0.341	0.271	4.17e-06	0.0897424	16
MYADM	0.391	0.085	0.270036	1.12e-18	2.42e-14	16
RUNX2	0.232	0.007	0.268521	1.74e-84	3.75e-80	16
PDIA3	0.522	0.25	0.266276	6.58e-08	0.00141694	16
ID2	0.232	0.052	0.26371	2.54e-11	5.47e-07	16
IL17RA	0.348	0.05	0.263404	3.23e-28	6.95e-24	16
MYL12A	0.58	0.334	0.263128	6.65e-06	0.14303	16
FYB1	0.246	0.025	0.261998	3.69e-29	7.93e-25	16
NDUFB2	0.464	0.193	0.260986	4.89e-09	0.000105195	16
CAT	0.435	0.207	0.259613	2.31e-06	0.0496904	16
ATP5MC3	0.609	0.286	0.258049	5.43e-09	0.000116923	16
CPVL	0.217	0.018	0.257609	4.17e-33	8.97e-29	16
NAGA	0.304	0.018	0.257359	1.92e-62	4.13e-58	16
CD68	0.261	0.009	0.256967	1.8e-90	3.87e-86	16
C1orf162	0.377	0.16	0.25691	4.57e-07	0.0098458	16
FAM49B	0.42	0.143	0.255662	5.35e-11	1.15e-06	16
CD36	0.348	0.051	0.254866	1.09e-26	2.34e-22	16
MS4A3	0.188	0	0.254276	5.32e-281	1.15e-276	16
LILRB4	0.275	0.011	0.253444	1.26e-81	2.71e-77	16
SERP1	0.609	0.284	0.252241	7.77e-09	0.0001672	16
RFLNB	0.275	0.012	0.252189	9.26e-73	1.99e-68	16
DAB2	0.232	0.003	0.251356	2.11e-157	4.54e-153	16
SERPINF1	0.203	0.021	0.250647	1.28e-24	2.75e-20	16
IGKV1-5	1	0.015	1.19636	0	0	17
PLPP5	0.75	0.297	0.560529	1.02e-11	2.2e-07	17
FCRL3	0.45	0.167	0.52449	1.2e-07	0.00258791	17
ZFP36L1	0.825	0.558	0.44616	1.12e-05	0.240373	17
HLA-DRB1	0.975	0.759	0.399071	9.09e-06	0.195725	17
IGHD	0.95	0.58	0.383552	7.46e-07	0.0160557	17
BIRC3	0.775	0.416	0.377351	8.81e-07	0.0189608	17
GRB2	0.725	0.389	0.345912	8.36e-06	0.179991	17
CD74	1	0.967	0.344067	2.38e-06	0.0511395	17
MS4A1	0.95	0.658	0.334697	4.88e-05	1	17
HLA-DMB	0.725	0.523	0.325795	0.000986975	1	17
MEF2C	0.6	0.367	0.324748	0.00131731	1	17
IGKC	1	0.705	0.320313	1.59e-11	3.42e-07	17
CD37	0.95	0.777	0.316256	0.000287798	1	17
HVCN1	0.7	0.369	0.314962	1.35e-05	0.291483	17
FCMR	0.8	0.545	0.314229	0.000417409	1	17
IFI16	0.625	0.367	0.302042	0.000391331	1	17
TSC22D3	0.625	0.419	0.298304	0.00225679	1	17
PPM1K	0.5	0.3	0.292764	0.00171295	1	17
SWAP70	0.575	0.335	0.287807	0.000837664	1	17
IL4R	0.475	0.201	0.286193	1.74e-05	0.373866	17
JUN	0.725	0.503	0.283961	0.00595182	1	17
TXNIP	0.95	0.84	0.276155	0.00401622	1	17
JUND	0.875	0.733	0.275957	0.00224297	1	17
RPS27	1	0.997	0.266192	0.000111521	1	17
IGHM	1	0.867	0.256128	0.00124396	1	17
