# Supplementary material for: IKAROS levels are associated with antigen escape in CD19- and CD22-targeted therapies for B-cell malignancies
Source: Nat Commun. 2025 Apr 23;16:3800. doi: 10.1038/s41467-025-58868-2 (PMC12019336; doi:10.1038/s41467-025-58868-2)
Supplement: Supplementary file 4 — Supplementary Data 2 [file 41467_2025_58868_MOESM4_ESM.xlsx]

## Sheet: DEG_cluster6_Neg_pre_vs_CR
Supplementary Data 2: List of differentially expressed genes between pre-CART19 CR or CD19neg relapse pro-B like B-ALL cells. Two-sided Wilcoxon rank sum test followed by Bonferroni’s multiple comparisons.
Gene symbol	Freq_Neg_pre	Freq_CR	Mean_Neg_pre	Mean_CR	Log2FC	p-value	adj_p.value
JCHAIN	0.669	0.046	1.20408	0.0354838	5.08462	1.09e-232	2.03e-228		Freq_Neg_pre: The percentage of pro-B like cells from pre-CART19 CD19neg relapse samples where the gene is detected
GZMA	0.328	0.014	0.324439	0.0103655	4.96809	2.19e-110	4.07e-106		Freq_CR: The percentage of pro-B like cells from pre-CART19 CR samples where the gene is detected
IGF2BP1	0.116	0.005	0.0919617	0.00379645	4.59831	1.64e-37	3.04e-33		Mean_Neg_pre: The average expression in pro-B like cells from pre-CART19 CD19neg relapse samples
TCL1B	0.484	0.032	0.433101	0.024363	4.15194	2.32e-152	4.32e-148		Mean_CR: The average expression in pro-B like cells from pre-CART19 CR relapse samples
HLA-DRB5	0.596	0.065	0.539947	0.0460804	3.55059	3.32e-165	6.18e-161		Log2FC: log fold-chage of the average expression between the two groups. Positive values indicate that the gene is more highly expressed in CD19neg relapse samples
HSPC324	0.225	0.034	0.212293	0.024064	3.14111	2.04e-46	3.78e-42		adj_p.value: Adjusted p-value, based on bonferroni correction using all genes in the dataset
MTAP	0.122	0.017	0.0882732	0.0121142	2.86527	2.22e-25	4.13e-21
SELL	0.349	0.065	0.313728	0.0466111	2.75077	5.03e-65	9.34e-61
PLAC8	0.373	0.065	0.292738	0.0467081	2.64787	6.57e-71	1.22e-66
PDE3B	0.126	0.025	0.0932827	0.0183545	2.34548	1.97e-20	3.66e-16
SP4	0.156	0.037	0.126242	0.0259772	2.28088	9.99e-22	1.86e-17
RUBCNL	0.147	0.03	0.104709	0.0216875	2.27144	2e-23	3.71e-19
RGCC	0.122	0.029	0.0906122	0.0202003	2.16533	6.24e-17	1.16e-12
STAG3	0.133	0.034	0.108235	0.0244601	2.14567	5.21e-17	9.69e-13
PTP4A3	0.139	0.034	0.101433	0.0236007	2.10362	8.04e-19	1.5e-14
MIB1	0.36	0.095	0.29023	0.0685303	2.08238	3.22e-48	5.98e-44
ERAP2	0.349	0.099	0.26589	0.0712356	1.90016	2.29e-42	4.26e-38
EMP3	0.221	0.067	0.179493	0.048719	1.88137	6.57e-24	1.22e-19
ITPR1	0.109	0.029	0.0784422	0.0217548	1.85029	1.64e-13	3.05e-09
GSTK1	0.318	0.092	0.232298	0.0651597	1.83393	1.07e-36	1.99e-32
HSH2D	0.227	0.067	0.166136	0.0483598	1.78048	1.07e-24	1.99e-20
RNF141	0.137	0.045	0.102286	0.0315896	1.69509	2.66e-13	4.94e-09
HLA-DMB	0.246	0.08	0.182684	0.056939	1.68186	3.39e-24	6.3e-20
LY6E	0.158	0.051	0.113464	0.0358793	1.66102	2.13e-15	3.97e-11
CYGB	0.147	0.054	0.120541	0.0387865	1.6359	2.85e-12	5.29e-08
LHPP	0.131	0.043	0.0938884	0.0303341	1.63001	1.55e-12	2.88e-08
HLA-DPA1	0.834	0.358	0.866208	0.290946	1.57396	1.49e-107	2.78e-103
SEMA6A	0.107	0.038	0.081251	0.0275919	1.55814	1.39e-09	2.58e-05
ODF2L	0.124	0.044	0.0892627	0.0307302	1.5384	8.78e-11	1.63e-06
LIG4	0.171	0.064	0.133923	0.0465438	1.52474	1.24e-13	2.3e-09
EFHD2	0.326	0.13	0.261266	0.0930875	1.48886	2.26e-25	4.19e-21
TAGLN2	0.792	0.379	0.875682	0.315843	1.4712	1.93e-87	3.58e-83
C9orf16	0.105	0.038	0.0746701	0.0271654	1.45876	6.57e-09	0.000122
DNAJC15	0.112	0.041	0.0781942	0.0288171	1.44014	2.34e-09	4.35e-05
GUCY1A1	0.103	0.038	0.0732108	0.027001	1.43904	1.67e-08	0.000311
FNBP1	0.274	0.1	0.206528	0.0761982	1.43851	2.6e-22	4.83e-18
HLA-DQB1	0.385	0.15	0.298847	0.110882	1.43038	1.09e-30	2.03e-26
GLRX	0.451	0.182	0.348464	0.131941	1.40111	7.42e-36	1.38e-31
CBFA2T3	0.253	0.11	0.20967	0.0799196	1.3915	2.14e-16	3.99e-12
FYB1	0.415	0.162	0.341502	0.13373	1.35257	4.75e-32	8.83e-28
CFAP97	0.221	0.088	0.160657	0.0633139	1.34339	9.99e-16	1.86e-11
TERF2	0.343	0.211	0.400889	0.158689	1.337	4.98e-14	9.26e-10
NOP14	0.147	0.062	0.108123	0.0430088	1.32997	7.32e-10	1.36e-05
FAM69B	0.101	0.041	0.0717516	0.0285854	1.32773	2e-07	0.00372554
PTGDR	0.128	0.051	0.0938884	0.0374338	1.3266	3.29e-09	6.11e-05
RAG2	0.101	0.041	0.070898	0.0285854	1.31047	2.08e-07	0.0038741
CENPV	0.137	0.058	0.0988718	0.0406996	1.28055	5.3e-09	9.86e-05
CMTM7	0.491	0.218	0.381669	0.159503	1.25874	3.32e-34	6.18e-30
SLC12A6	0.143	0.059	0.100083	0.0423512	1.24072	1.57e-09	2.92e-05
TCFL5	0.109	0.051	0.0835639	0.0357149	1.22635	2.42e-06	0.0449244
FPGS	0.295	0.128	0.215751	0.0924299	1.22293	2.53e-18	4.71e-14
HLA-DMA	0.272	0.12	0.20226	0.086945	1.21803	2.02e-16	3.75e-12
MYADM	0.248	0.115	0.189374	0.0826178	1.19672	7.44e-14	1.38e-09
CLTA	0.269	0.119	0.194441	0.0852629	1.18934	5.71e-16	1.06e-11
PTPRC	0.2	0.089	0.149478	0.066513	1.16823	1.12e-11	2.09e-07
ETV6	0.318	0.146	0.237778	0.106031	1.16512	3.29e-18	6.12e-14
HLA-DPB1	0.623	0.299	0.544651	0.243896	1.15906	9.5e-42	1.77e-37
ORAI2	0.128	0.057	0.0907219	0.0408342	1.15167	8.65e-08	0.00160829
LTB	0.312	0.161	0.291615	0.131913	1.14448	6.55e-15	1.22e-10
YBX3	0.507	0.258	0.426086	0.19329	1.14038	8.38e-30	1.56e-25
IGLL1	0.642	0.305	0.697028	0.317627	1.13388	6.26e-42	1.16e-37
MME	0.76	0.446	0.921328	0.421599	1.12784	9.7e-54	1.8e-49
LYAR	0.194	0.089	0.139373	0.0641061	1.12042	1.38e-10	2.57e-06
BANK1	0.354	0.177	0.289207	0.135021	1.09892	8.71e-18	1.62e-13
EGFL7	0.242	0.115	0.185244	0.0867139	1.09509	1.72e-12	3.2e-08
BOLA2B	0.301	0.148	0.221836	0.105134	1.07726	6.02e-15	1.12e-10
SLC2A5	0.164	0.081	0.119797	0.0571707	1.06725	4.5e-08	0.000836
WASF1	0.139	0.067	0.102038	0.0487559	1.06546	4.86e-07	0.0090305
CLINT1	0.253	0.128	0.191082	0.0918993	1.05606	9.6e-12	1.78e-07
ARL6IP5	0.265	0.13	0.193008	0.0933794	1.04749	7.3e-13	1.36e-08
NRN1	0.194	0.101	0.170135	0.0826495	1.0416	1.92e-08	0.000358
POLE3	0.415	0.207	0.307107	0.151125	1.02299	1.21e-20	2.26e-16
TXN	0.455	0.235	0.356998	0.175758	1.02233	2.25e-22	4.18e-18
SERPINB6	0.208	0.105	0.150442	0.0745013	1.01387	1.65e-09	3.07e-05
PLIN3	0.24	0.129	0.188411	0.0933865	1.0126	5.88e-10	1.09e-05
CPNE2	0.324	0.193	0.281007	0.13937	1.01169	7.8e-12	1.45e-07
PRKAR2B	0.141	0.068	0.0994775	0.0493836	1.01034	4.01e-07	0.00745812
ATP5ME	0.554	0.294	0.443261	0.220157	1.00963	5.64e-29	1.05e-24
LGALS9	0.295	0.154	0.227427	0.11296	1.0096	6.74e-13	1.25e-08
SPTBN1	0.457	0.258	0.395306	0.197738	0.999376	1.13e-20	2.11e-16
TMEM263	0.236	0.129	0.182326	0.0940143	0.955568	3.71e-09	6.9e-05
RB1	0.171	0.085	0.122468	0.063187	0.954703	6.59e-08	0.00122611
MRFAP1	0.227	0.115	0.159307	0.0823259	0.952391	5.69e-10	1.06e-05
HSD17B11	0.162	0.082	0.11407	0.058957	0.952185	2.4e-07	0.00446549
SMIM3	0.204	0.107	0.148982	0.0780363	0.932925	2.11e-08	0.000393
TMA16	0.215	0.114	0.153112	0.0806743	0.924409	1.08e-08	0.000201
CCNA2	0.242	0.134	0.179765	0.0963235	0.900154	5.76e-09	0.000107
RAB8A	0.354	0.2	0.270377	0.145042	0.898499	3.43e-13	6.39e-09
RPS4Y1	0.232	0.123	0.170514	0.091907	0.891641	4.33e-09	8.05e-05
ERGIC1	0.497	0.281	0.398851	0.215516	0.888055	2.37e-20	4.4e-16
USP14	0.211	0.115	0.152507	0.083021	0.877324	7.85e-08	0.0014597
TFDP1	0.314	0.177	0.229986	0.12603	0.867778	2.68e-11	4.99e-07
LRRC8C	0.202	0.115	0.150938	0.08341	0.855661	5.76e-07	0.0107037
PIK3R1	0.244	0.139	0.180728	0.100583	0.845433	2.38e-08	0.000443
PRKCB	0.282	0.163	0.216249	0.12056	0.842946	2.01e-09	3.74e-05
TPI1	0.674	0.417	0.60217	0.337455	0.835475	3.83e-29	7.12e-25
CD63	0.246	0.143	0.18183	0.102661	0.824705	4.41e-08	0.000821
SOCS2	0.617	0.355	0.531019	0.301023	0.81889	3.35e-24	6.23e-20
CENPU	0.392	0.239	0.303611	0.175324	0.7922	2.34e-12	4.35e-08
DCK	0.263	0.161	0.195211	0.113385	0.783808	1.08e-07	0.0020094
Ab-CD45	1	0.987	0.916771	0.536061	0.774164	6.39e-49	1.19e-44
GNG7	0.303	0.175	0.220982	0.129804	0.767592	1.4e-09	2.59e-05
KPNA3	0.225	0.133	0.164429	0.0966898	0.766026	6.48e-07	0.0120531
CYCS	0.396	0.233	0.290311	0.170735	0.765836	1.29e-12	2.41e-08
NDC80	0.263	0.161	0.197882	0.117421	0.752952	1.91e-07	0.00354718
FAM120A	0.293	0.179	0.218559	0.130095	0.748455	2.7e-08	0.000502
DARS	0.307	0.188	0.228774	0.136889	0.740917	1.03e-08	0.000192
ANP32B	0.947	0.743	1.26855	0.761251	0.736739	1.4e-72	2.6e-68
TKT	0.501	0.31	0.386157	0.231875	0.735837	2.1e-15	3.91e-11
VDAC1	0.484	0.305	0.396641	0.238319	0.734941	1.77e-14	3.29e-10
SNX2	0.331	0.204	0.249948	0.150192	0.734816	2.89e-09	5.38e-05
Ab-CD38	1	1	1.37831	0.843668	0.708151	2.8e-46	5.2e-42
SRP9	0.469	0.302	0.361981	0.222234	0.703835	4.63e-13	8.61e-09
HLA-DQA1	0.305	0.186	0.23475	0.144169	0.703364	2.2e-08	0.000409
NME4	0.404	0.254	0.314763	0.194016	0.698093	8.08e-11	1.5e-06
CD52	0.661	0.461	0.70356	0.435565	0.691784	1.58e-19	2.94e-15
LDHA	0.771	0.53	0.733291	0.455093	0.688226	1.26e-28	2.34e-24
SET	0.903	0.717	1.13351	0.703953	0.687249	6.83e-56	1.27e-51
TPM4	0.865	0.638	0.898057	0.558597	0.684998	1.29e-40	2.4e-36
CAPZB	0.602	0.401	0.490072	0.305137	0.683537	3.18e-18	5.91e-14
SSBP2	0.463	0.297	0.363305	0.227003	0.678471	3.39e-12	6.3e-08
VAMP8	0.604	0.405	0.511135	0.319523	0.677785	8e-18	1.49e-13
RWDD1	0.362	0.245	0.281448	0.177895	0.661845	3.3e-08	0.000614
EIF5A	0.741	0.549	0.711512	0.457837	0.636054	1.28e-24	2.37e-20
PRDX3	0.446	0.297	0.339461	0.219432	0.629472	1.81e-10	3.36e-06
PPP1R14B	0.415	0.263	0.306005	0.197946	0.628448	4.61e-10	8.56e-06
CD79A	0.648	0.492	0.685335	0.443773	0.626986	7.18e-17	1.33e-12
PYURF	0.305	0.197	0.220982	0.143234	0.62556	5.1e-07	0.00947289
JUND	0.577	0.426	0.561921	0.366602	0.616151	3.46e-13	6.43e-09
MTPN	0.402	0.272	0.307245	0.201624	0.607725	9.67e-09	0.00018
TYMS	0.722	0.565	0.757984	0.498283	0.605204	7.48e-23	1.39e-18
RBM3	0.575	0.414	0.493591	0.326153	0.597767	1.97e-13	3.66e-09
ATP5IF1	0.421	0.293	0.322691	0.213251	0.597601	1.06e-08	0.000197
FKBP1A	0.404	0.278	0.313826	0.207976	0.593549	2.44e-08	0.000454
EMB	0.408	0.279	0.320133	0.21296	0.588084	1.79e-08	0.000333
CD81	0.335	0.222	0.248598	0.165624	0.585905	5.27e-07	0.00979283
PAG1	0.486	0.327	0.408103	0.274852	0.570279	2.33e-10	4.33e-06
DDX21	0.381	0.275	0.308432	0.207782	0.569887	1.24e-06	0.023045
SMC2	0.436	0.287	0.333376	0.224688	0.569228	3.48e-09	6.47e-05
RNASEH2B	0.381	0.254	0.279934	0.190615	0.554423	1.57e-07	0.00291469
MSI2	0.484	0.345	0.397502	0.272464	0.544894	3.16e-09	5.88e-05
LCP1	0.596	0.438	0.514552	0.353043	0.543472	9.17e-13	1.7e-08
NSA2	0.571	0.428	0.489912	0.338372	0.533912	6.16e-11	1.15e-06
COX7C	0.693	0.509	0.60123	0.416039	0.531199	1.65e-15	3.07e-11
AK2	0.415	0.283	0.307712	0.213955	0.524278	1.09e-07	0.00201881
CKS2	0.474	0.37	0.427221	0.298832	0.51565	2.74e-07	0.00509537
CNBP	0.518	0.392	0.425945	0.299001	0.510517	1.24e-08	0.000231
ZCCHC7	0.608	0.457	0.563412	0.396204	0.507947	5.06e-11	9.42e-07
TBCA	0.48	0.352	0.372086	0.262643	0.502534	3.88e-08	0.000722
ENO1	0.794	0.615	0.798793	0.564343	0.501251	1.35e-19	2.51e-15
LRRFIP1	0.453	0.334	0.367683	0.262314	0.487164	6.45e-07	0.0119981
RPL35	0.865	0.687	0.883422	0.636181	0.473665	1.99e-22	3.71e-18
DNTT	0.844	0.651	0.980638	0.711578	0.462697	2.12e-18	3.94e-14
OAZ1	0.783	0.626	0.743915	0.540368	0.461197	1.02e-16	1.89e-12
HNRNPD	0.735	0.556	0.663702	0.486127	0.449202	6.28e-13	1.17e-08
HDGF	0.754	0.595	0.72801	0.533372	0.448816	2.53e-14	4.7e-10
Ab-IgM	0.975	0.966	0.461966	0.343821	0.426127	2.16e-10	4.01e-06
MEF2C	0.684	0.54	0.656691	0.490449	0.42111	6.2e-10	1.15e-05
SNRPD1	0.621	0.469	0.491912	0.368198	0.417919	3.91e-09	7.26e-05
NCL	0.853	0.713	0.930877	0.697146	0.417131	4.88e-18	9.07e-14
RAN	0.899	0.827	1.15952	0.884967	0.389833	1.41e-28	2.63e-24
KHDRBS1	0.709	0.574	0.62171	0.474703	0.389216	3.7e-10	6.87e-06
RANBP1	0.655	0.525	0.581158	0.445499	0.383508	2.05e-08	0.000381
CANX	0.587	0.459	0.477019	0.366115	0.381752	5.39e-07	0.0100274
SYNCRIP	0.577	0.46	0.471375	0.364222	0.372057	7.73e-07	0.0143754
HNRNPAB	0.589	0.487	0.498853	0.387979	0.362637	1.14e-06	0.0212266
HLA-DRA	0.977	0.879	1.54343	1.2044	0.357831	6.09e-26	1.13e-21
HLA-DRB1	0.629	0.493	0.554308	0.434912	0.349963	1.18e-06	0.0219619
SLC25A3	0.699	0.585	0.615243	0.485929	0.340412	2.94e-08	0.000547
HNRNPDL	0.615	0.505	0.514908	0.40854	0.333837	2.17e-06	0.0404192
SERBP1	0.691	0.581	0.642059	0.510582	0.330563	8.41e-08	0.00156388
BTF3	0.808	0.755	0.884193	0.707008	0.322634	9.29e-13	1.73e-08
RPL38	0.926	0.978	1.10313	1.47614	-0.420229	1.32e-54	2.46e-50
RPL26	0.632	0.75	0.547262	0.73292	-0.421426	1.06e-12	1.98e-08
TMEM258	0.398	0.51	0.306391	0.413279	-0.431741	1.73e-06	0.0320771
MYL6	0.592	0.732	0.487373	0.661367	-0.440426	1.78e-13	3.31e-09
RPL39	0.96	0.995	1.59036	2.19576	-0.465362	1e-95	1.86e-91
ATP5PF	0.356	0.471	0.271727	0.375809	-0.467843	2.21e-06	0.0410808
POMP	0.459	0.555	0.346397	0.479481	-0.469048	7.28e-08	0.00135335
EBF1	0.345	0.467	0.277514	0.384573	-0.470697	1.07e-06	0.0198977
DNMT1	0.396	0.507	0.3219	0.446799	-0.473014	3.75e-07	0.00697151
NONO	0.566	0.703	0.470989	0.65382	-0.4732	6.18e-13	1.15e-08
RPS4X	0.966	0.997	1.35892	1.89325	-0.478404	1.91e-97	3.55e-93
HLA-B	0.829	0.851	0.968717	1.35229	-0.481263	1.99e-27	3.7e-23
MSN	0.366	0.479	0.275003	0.39073	-0.506726	4.11e-07	0.00764267
MYL12A	0.309	0.424	0.235107	0.335068	-0.511134	2.28e-06	0.0423786
Ab-CD24	0.996	1	0.800757	1.1555	-0.529078	5.35e-41	9.95e-37
PFDN5	0.326	0.47	0.252842	0.377413	-0.577905	5.99e-09	0.000111
MYL12B	0.438	0.589	0.335937	0.510273	-0.60308	8.76e-13	1.63e-08
SOX4	0.398	0.559	0.330896	0.503423	-0.605392	1.16e-11	2.17e-07
CPT1A	0.238	0.353	0.174286	0.269684	-0.629815	9.42e-07	0.0175115
C6orf48	0.373	0.53	0.284007	0.44002	-0.631645	1.21e-11	2.26e-07
EIF5	0.238	0.37	0.177452	0.277903	-0.647152	7.81e-08	0.00145137
ATRX	0.24	0.382	0.194138	0.310064	-0.675483	1.81e-08	0.000337
SMC1A	0.276	0.427	0.209668	0.335413	-0.677832	9.04e-10	1.68e-05
IRF2BP2	0.234	0.358	0.175387	0.281746	-0.683852	1.22e-07	0.00227438
CALM1	0.76	0.931	0.751666	1.22714	-0.707141	2.48e-63	4.62e-59
XBP1	0.507	0.731	0.458359	0.761464	-0.732298	2.21e-26	4.11e-22
NDUFB11	0.263	0.416	0.192403	0.320338	-0.735467	1.62e-10	3.02e-06
SH3KBP1	0.253	0.409	0.195681	0.326901	-0.74035	2.22e-10	4.12e-06
TTC3	0.208	0.333	0.157023	0.263677	-0.747797	7.93e-08	0.00147403
MDM2	0.234	0.409	0.197877	0.332686	-0.749555	3.12e-11	5.8e-07
TCF4	0.322	0.505	0.270101	0.456042	-0.755666	1.04e-13	1.93e-09
PRKAR1A	0.177	0.286	0.125138	0.211339	-0.756031	8.54e-07	0.0158818
COMMD6	0.238	0.405	0.182684	0.309854	-0.762242	4.44e-11	8.26e-07
IER2	0.24	0.358	0.182932	0.312048	-0.770462	6.57e-08	0.00122241
CLEC11A	0.326	0.501	0.267735	0.457984	-0.774489	7.5e-14	1.4e-09
UBA1	0.265	0.435	0.197882	0.343185	-0.794346	3.03e-12	5.63e-08
C6orf62	0.145	0.247	0.106664	0.185099	-0.795226	2.09e-06	0.0388173
IL2RG	0.194	0.325	0.141081	0.245612	-0.799859	1.65e-08	0.000308
E2F2	0.183	0.31	0.133536	0.235014	-0.815517	2.86e-08	0.000531
EIF4A2	0.375	0.607	0.287888	0.511182	-0.828328	2.47e-22	4.59e-18
UXT	0.166	0.286	0.119549	0.21293	-0.832773	7.78e-08	0.00144656
RNF167	0.128	0.23	0.0924291	0.166902	-0.852577	1.37e-06	0.0254434
CCT8	0.238	0.414	0.177674	0.321902	-0.857387	7.45e-13	1.39e-08
HIST1H1D	0.168	0.321	0.142867	0.260202	-0.864962	2.15e-10	3.99e-06
HLA-A	0.579	0.834	0.641448	1.17786	-0.876762	9.48e-46	1.76e-41
JUN	0.312	0.491	0.265218	0.489602	-0.884432	5.47e-15	1.02e-10
BCL11A	0.227	0.404	0.177564	0.329362	-0.891332	5.16e-13	9.59e-09
ARHGAP5	0.126	0.229	0.0915755	0.169914	-0.891767	7.38e-07	0.0137146
EZH2	0.2	0.37	0.15372	0.286514	-0.898299	4.3e-12	8e-08
IL7R	0.278	0.526	0.246343	0.463955	-0.913319	3.74e-20	6.95e-16
CLTC	0.2	0.363	0.148019	0.282286	-0.931371	7.83e-12	1.46e-07
NAV1	0.147	0.27	0.107022	0.20465	-0.935254	1.94e-08	0.00036
EIF2S3	0.219	0.399	0.161152	0.310003	-0.943856	9.26e-14	1.72e-09
SLC25A6	0.402	0.685	0.311265	0.606432	-0.962201	2.09e-34	3.89e-30
PTK2B	0.164	0.311	0.122358	0.241524	-0.981059	1.45e-10	2.69e-06
CNPY3	0.112	0.216	0.0799015	0.158091	-0.984457	2.8e-07	0.00521008
ELK3	0.192	0.363	0.151682	0.301905	-0.993047	9.32e-13	1.73e-08
PRRC2A	0.095	0.186	0.0679794	0.135312	-0.993118	1.83e-06	0.0340181
HIST1H2BG	0.168	0.302	0.137037	0.275435	-1.00715	1.37e-09	2.56e-05
USP11	0.168	0.334	0.124149	0.25307	-1.02746	1.48e-12	2.76e-08
NR3C1	0.131	0.255	0.094494	0.193687	-1.03543	5.46e-09	0.000102
CDKN1A	0.105	0.204	0.0738165	0.151418	-1.03652	5.04e-07	0.00936214
ID3	0.288	0.546	0.229742	0.473313	-1.04278	1.71e-24	3.18e-20
TCEAL4	0.107	0.205	0.076983	0.160715	-1.06189	5.23e-07	0.00971943
PPP2R5C	0.175	0.351	0.130508	0.27375	-1.06872	1.17e-13	2.18e-09
HSPB1	0.476	0.756	0.404417	0.868964	-1.10345	1.64e-48	3.04e-44
MT2A	0.141	0.271	0.102892	0.221401	-1.10553	1.15e-09	2.14e-05
IKZF1	0.152	0.313	0.113603	0.247307	-1.12231	1.6e-12	2.98e-08
SLC38A1	0.177	0.358	0.131719	0.287762	-1.12741	1.51e-14	2.81e-10
ATP2B4	0.095	0.198	0.0665202	0.1478	-1.15178	1.03e-07	0.00191975
CDK14	0.076	0.165	0.0533869	0.118803	-1.15402	1.03e-06	0.0190679
NPEPPS	0.074	0.166	0.0536348	0.120059	-1.1625	5.1e-07	0.00947394
S100A16	0.263	0.507	0.198983	0.445994	-1.16438	1.35e-24	2.51e-20
GAS7	0.086	0.191	0.0649512	0.145655	-1.16513	6.84e-08	0.00127125
HSPA1B	0.244	0.483	0.218426	0.489836	-1.16516	5.75e-22	1.07e-17
EXOC5	0.074	0.163	0.0519276	0.118407	-1.18918	7.06e-07	0.0131331
LRMP	0.122	0.272	0.0923194	0.211347	-1.19491	1.12e-11	2.08e-07
MARCKSL1	0.347	0.682	0.277318	0.647526	-1.22339	6.71e-45	1.25e-40
AP1S2	0.141	0.31	0.100083	0.234192	-1.2265	6.56e-14	1.22e-09
FKBP5	0.067	0.161	0.0484035	0.113781	-1.23308	2.17e-07	0.00402708
PRMT2	0.063	0.148	0.0446313	0.105598	-1.24245	1.04e-06	0.0193569
SAT1	0.076	0.179	0.056911	0.135148	-1.24776	3.04e-08	0.000564
PEG10	0.061	0.142	0.0469442	0.111608	-1.24943	2.12e-06	0.0394837
MAGED1	0.093	0.219	0.0673738	0.161813	-1.26407	5.18e-10	9.63e-06
SMIM14	0.097	0.218	0.0696867	0.168202	-1.27124	1.53e-09	2.84e-05
FRMD4B	0.095	0.212	0.0656666	0.158719	-1.27324	3.16e-09	5.88e-05
EVI2B	0.12	0.263	0.0871978	0.211468	-1.27808	1.81e-11	3.37e-07
IFNAR1	0.072	0.167	0.0504684	0.123497	-1.29102	1.34e-07	0.00249068
SRGN	0.105	0.223	0.0738165	0.181544	-1.2983	2.72e-09	5.05e-05
RHOB	0.08	0.185	0.057159	0.143685	-1.32985	2.67e-08	0.000496
SATB1	0.078	0.185	0.0554518	0.139744	-1.33348	1.41e-08	0.000262
JPX	0.08	0.198	0.057159	0.144952	-1.34253	1.51e-09	2.81e-05
PECAM1	0.067	0.159	0.0484035	0.123803	-1.35487	2.07e-07	0.0038435
GYPC	0.109	0.25	0.078664	0.201261	-1.35529	1.31e-11	2.44e-07
NBDY	0.061	0.153	0.0423185	0.108991	-1.36485	1.7e-07	0.00316513
XIST	0.175	0.419	0.172388	0.444723	-1.36725	6.25e-23	1.16e-18
MGST3	0.051	0.132	0.0358758	0.0926539	-1.36884	8.08e-07	0.0150171
VPREB1	0.2	0.457	0.154438	0.400461	-1.37463	6.74e-26	1.25e-21
SUCLG2	0.051	0.128	0.0350222	0.0915032	-1.38555	1.78e-06	0.0330908
CXorf21	0.08	0.195	0.0554518	0.144953	-1.38628	1.87e-09	3.47e-05
POLA1	0.055	0.134	0.0379407	0.0993653	-1.389	1.62e-06	0.0300454
IGHM	0.202	0.446	0.156639	0.411847	-1.39467	1.6e-24	2.98e-20
NFATC3	0.069	0.18	0.0507163	0.133862	-1.40023	3.95e-09	7.35e-05
LSP1	0.053	0.139	0.0390423	0.104186	-1.41605	2.76e-07	0.00512815
PSD3	0.059	0.155	0.0425664	0.116495	-1.45248	4.84e-08	0.000901
ARPP21	0.069	0.193	0.0515699	0.142203	-1.46335	1.72e-10	3.2e-06
RFLNB	0.091	0.211	0.0684754	0.189359	-1.46747	5.72e-10	1.06e-05
STIM2	0.139	0.353	0.0988718	0.273907	-1.47005	4.97e-20	9.25e-16
TCEAL8	0.057	0.153	0.0402536	0.111637	-1.47162	4.22e-08	0.000784
FBXO9	0.04	0.114	0.0285795	0.0799792	-1.48464	1.73e-06	0.0321505
UGT3A2	0.143	0.369	0.106912	0.300611	-1.49147	2.27e-21	4.21e-17
APP	0.072	0.198	0.0496147	0.142538	-1.52251	7.09e-11	1.32e-06
OFD1	0.118	0.309	0.0842792	0.243042	-1.52796	2.06e-17	3.83e-13
TIMP2	0.057	0.159	0.0393999	0.113879	-1.53123	8.6e-09	0.00016
DUSP6	0.223	0.56	0.180483	0.522305	-1.53303	3.43e-40	6.39e-36
CD82	0.057	0.157	0.0402536	0.116599	-1.53437	1.26e-08	0.000234
CAMK2D	0.074	0.199	0.0527812	0.154333	-1.54795	8.85e-11	1.65e-06
BTG2	0.057	0.162	0.0402536	0.121412	-1.59272	3.47e-09	6.46e-05
ANXA6	0.042	0.123	0.0291851	0.0882672	-1.59664	3.08e-07	0.00572036
CCND3	0.267	0.71	0.232773	0.710923	-1.61077	3.16e-64	5.88e-60
LRP10	0.042	0.129	0.0300388	0.0917646	-1.61111	8.38e-08	0.00155869
CERK	0.055	0.162	0.0379407	0.116359	-1.61677	1.68e-09	3.12e-05
PTPN7	0.034	0.106	0.0242017	0.0766164	-1.66254	1.05e-06	0.0194888
Ab-CD34	0.973	0.994	0.443604	1.44121	-1.69993	8.87e-69	1.65e-64
S100A13	0.057	0.178	0.0402536	0.130955	-1.70188	5.61e-11	1.04e-06
MAN1A2	0.135	0.408	0.0985141	0.323045	-1.71333	5.07e-29	9.42e-25
NRGN	0.046	0.142	0.0321037	0.105763	-1.72002	1.15e-08	0.000214
XAF1	0.086	0.245	0.0623904	0.206461	-1.72648	1.47e-14	2.73e-10
ZFP36L1	0.156	0.459	0.120515	0.402852	-1.74104	4.71e-34	8.76e-30
NKG7	0.038	0.124	0.0271202	0.0912119	-1.74985	5.82e-08	0.00108139
IGF2BP3	0.046	0.154	0.0329573	0.111509	-1.7585	7.13e-10	1.33e-05
SSBP3	0.044	0.146	0.031498	0.109634	-1.79936	1.99e-09	3.7e-05
HMGN5	0.038	0.127	0.0271202	0.094844	-1.80619	2.38e-08	0.000442
UBE2J1	0.048	0.167	0.0361237	0.126464	-1.80771	4.68e-11	8.7e-07
HTRA3	0.032	0.118	0.0242017	0.0869152	-1.8445	2.44e-08	0.000453
HSPH1	0.168	0.481	0.122716	0.441908	-1.84842	1.06e-37	1.97e-33
RNF130	0.034	0.118	0.0233481	0.0849341	-1.86304	5.56e-08	0.00103287
LBH	0.038	0.132	0.0262666	0.09675	-1.88103	6.96e-09	0.000129
HSPA1A	0.095	0.322	0.0743124	0.276053	-1.89327	4.65e-23	8.64e-19
FGFR1	0.034	0.139	0.0265146	0.101607	-1.93814	2.91e-10	5.4e-06
EMP2	0.029	0.11	0.0204296	0.0794563	-1.9595	8.15e-08	0.00151599
ZNF608	0.046	0.182	0.0346645	0.136075	-1.97287	3.93e-13	7.31e-09
IGFBP4	0.029	0.121	0.0212832	0.085659	-2.00889	5.51e-09	0.000102
TNF	0.032	0.123	0.0227425	0.0956368	-2.07218	5.97e-09	0.000111
NLGN4X	0.057	0.214	0.0402536	0.173502	-2.10776	1.4e-15	2.6e-11
CBX1	0.036	0.155	0.025661	0.112668	-2.13443	7.01e-12	1.3e-07
ARFGAP3	0.027	0.123	0.019824	0.087475	-2.14163	1.23e-09	2.29e-05
LPIN2	0.044	0.187	0.0306444	0.138018	-2.17116	2.45e-14	4.55e-10
CMTM2	0.025	0.122	0.0175111	0.0873779	-2.319	5.94e-10	1.1e-05
PID1	0.032	0.152	0.0218889	0.119373	-2.4472	1.78e-12	3.3e-08
LITAF	0.038	0.203	0.0271202	0.153301	-2.49893	1.24e-17	2.3e-13
AL139020.1	0.044	0.214	0.0306444	0.174653	-2.5108	3.86e-18	7.18e-14
CD9	0.141	0.699	0.112749	0.653797	-2.53573	9.9e-96	1.84e-91
SLC43A2	0.023	0.121	0.0160518	0.0961229	-2.58214	2.4e-10	4.46e-06
CXXC5	0.029	0.174	0.0212832	0.131127	-2.62318	1.56e-15	2.9e-11
RASD1	0.04	0.231	0.0277259	0.172478	-2.6371	3.39e-21	6.3e-17
IGHD	0.025	0.141	0.0175111	0.110001	-2.65117	2.3e-12	4.27e-08
PHGDH	0.021	0.146	0.0162998	0.108146	-2.73006	1.04e-13	1.93e-09
PLEKHA2	0.021	0.169	0.0154462	0.123265	-2.99644	1.24e-16	2.3e-12
H1F0	0.08	0.517	0.0770713	0.618049	-3.00346	1.26e-62	2.33e-58
SLC7A3	0.015	0.129	0.0102148	0.0954925	-3.22473	5.74e-13	1.07e-08
GCHFR	0.017	0.154	0.0116741	0.113624	-3.28289	8.91e-16	1.66e-11
CD34	0.021	0.184	0.0145926	0.151059	-3.3718	7.27e-19	1.35e-14
POU4F1	0.017	0.183	0.0142349	0.150171	-3.3991	2.05e-19	3.81e-15
CYFIP1	0.015	0.15	0.0102148	0.111547	-3.44892	1.16e-15	2.15e-11
MT1X	0.021	0.206	0.0154462	0.177709	-3.52419	6.94e-22	1.29e-17
EGR1	0.025	0.234	0.0175111	0.214992	-3.61794	4.79e-25	8.9e-21
S100A10	0.013	0.143	0.00875554	0.108872	-3.63629	2.45e-15	4.56e-11
CNN3	0.013	0.221	0.00875554	0.16321	-4.22039	5.43e-26	1.01e-21
PTPN14	0.006	0.129	0.00437777	0.0952698	-4.44375	5.62e-15	1.04e-10
SLIT2	0.008	0.169	0.00583703	0.127219	-4.44594	1.15e-19	2.14e-15
HDGFL3	0.002	0.106	0.00231287	0.079165	-5.09711	5.31e-13	9.87e-09
TMSB15A	0.004	0.177	0.00291851	0.151017	-5.69334	8.44e-22	1.57e-17
CLEC4E	0.002	0.115	0.00145926	0.0913174	-5.96758	2.9e-14	5.39e-10
EFEMP1	0.002	0.183	0.00145926	0.146291	-6.64746	2.71e-23	5.04e-19
BEX3	0	0.133	0	0.108155	-10	4.75e-17	8.83e-13
CTSC	0	0.111	0	0.078791	-10	3.14e-14	5.84e-10
