# Supplementary material for: IKAROS levels are associated with antigen escape in CD19- and CD22-targeted therapies for B-cell malignancies
Source: Nat Commun. 2025 Apr 23;16:3800. doi: 10.1038/s41467-025-58868-2 (PMC12019336; doi:10.1038/s41467-025-58868-2)
Supplement: Supplementary file 5 — Supplementary Data 3 [file 41467_2025_58868_MOESM5_ESM.xlsx]

## Sheet: Open peaks IKAROS WT
Supplementary Data 3: List of differentially accessible peaks between IKAROS WT and KD B-ALL cells. DESeq’s Wald test followed by BH correction.
peak_id	chr	peak_start	peak_end	gene_id	gene_symbol	gene_locus_start	gene_locus_end	nearest_tss	dist_to_tss	nearest_tss_gene_id	nearest_tss_symbol	nearest_tss_gene_strand
peak:1	chr1	1136396	1136896	254099	LINC01342	1126690	1152054	1137017	-370	254099	LINC01342	+
peak:2	chr1	1352744	1353244	54587	MXRA8	1351799	1368460	1354247	1252	54587	MXRA8	-
peak:3	chr1	1775555	1776055	65220	NADK	1750188	1787327	1778419	2613	65220	NADK	-
peak:4	chr1	2100404	2100904	5590	PRKCZ	2034898	2181541	2104716	-4061	5590	PRKCZ	+
peak:5	chr1	2429800	2430300	9651	PLCH2	2419889	2505830	2425980	4069	9651	PLCH2	+
peak:6	chr1	2480980	2481480	9651	PLCH2	2419889	2505830	2479888	1341	9651	PLCH2	+
peak:7	chr1	2493702	2494202	9651	PLCH2	2419889	2505830	2497782	-3829	9651	PLCH2	+
peak:8	chr1	2546113	2546613	115110	TNFRSF14-AS1	2540922	2554942	2551598	5234	115110	TNFRSF14-AS1	-
peak:9	chr1	3909859	3910359	100133612	LINC01134	3900333	3920490	3900416	9692	100133612	LINC01134	+
peak:10	chr1	9615508	9616008	199953	TMEM201	9564203	9629730	9607728	8029	199953	TMEM201	+
peak:11	chr1	11925210	11925710	90231	KIAA2013	11892668	11930316	11926403	942	90231	KIAA2013	-
peak:12	chr1	12040525	12041025	60672	MIIP	12030143	12047252	12031127	9647	60672	MIIP	+
peak:13	chr1	12149156	12149656	102465836	MIR7846	12146439	12166973	12166943	-17536	102465836	MIR7846	+
peak:14	chr1	16217295	16217795	128272	ARHGEF19	16181307	16224634	16212609	-4935	128272	ARHGEF19	-
peak:15	chr1	20073204	20073704	5322	PLA2G5	20004298	20094926	20070295	3158	5322	PLA2G5	+
peak:16	chr1	20078281	20078781	5322	PLA2G5	20004298	20094926	20070295	8235	5322	PLA2G5	+
peak:17	chr1	20278550	20279050	127731	VWA5B1	20238503	20380828	20290919	-12118	127731	VWA5B1	+
peak:18	chr1	21253866	21254366	1889	ECE1	21199485	21392816	21256717	2600	1889	ECE1	-
peak:19	chr1	21659150	21659650	5909	RAP1GAP	21597260	21675307	21653307	-6092	5909	RAP1GAP	-
peak:20	chr1	22916353	22916853	646262	LACTBL1	22914169	22989681	22963178	46574	646262	LACTBL1	-
peak:21	chr1	23838392	23838892	3155	HMGCL	23807563	23853457	23838620	-21	3155	HMGCL	-
peak:22	chr1	23908678	23909178	1269	CNR2	23890829	23921216	23913362	4433	1269	CNR2	-
peak:23	chr1	23931054	23931554	100616492	MIR378F	23921217	23944089	23929070	2233	100616492	MIR378F	+
peak:24	chr1	23942993	23943493	100616492	MIR378F	23921217	23944089	23929070	14172	100616492	MIR378F	+
peak:25	chr1	24105305	24105805	127294	MYOM3	24023754	24127648	24108439	2883	127294	MYOM3	-
peak:26	chr1	24827604	24828104	25932	CLIC4	24707471	24832412	24745409	82444	25932	CLIC4	+
peak:27	chr1	25294794	25295294	6007	RHD	25259957	25305232	25272548	22495	6007	RHD	+
peak:28	chr1	25329862	25330362	23585	TMEM50A	25305233	25372647	25337917	-7804	23585	TMEM50A	+
peak:29	chr1	25398070	25398570	6006	RHCE	25372648	25430525	25402702	4381	6006	RHCE	-
peak:30	chr1	25583982	25584482	26119	LDLRAP1	25496237	25591029	25564591	19640	26119	LDLRAP1	+
peak:31	chr1	25774909	25775409	57134	MAN1C1	25591030	25790445	25777589	-2429	57134	MAN1C1	+
peak:32	chr1	28884887	28885387	2035	EPB41	28849617	29110044	28887091	-1953	2035	EPB41	+
peak:33	chr1	31423401	31423901	347735	SERINC2	31393208	31466124	31413813	9837	347735	SERINC2	+
peak:34	chr1	31483182	31483682	284551	LINC01226	31466125	31547460	31518435	-35002	284551	LINC01226	+
peak:35	chr1	31505923	31506423	284551	LINC01226	31466125	31547460	31518435	-12261	284551	LINC01226	+
peak:36	chr1	31596641	31597141	64129	TINAGL1	31547461	31601418	31585151	11739	64129	TINAGL1	+
peak:37	chr1	31784810	31785310	90853	SPOCD1	31781755	31863665	31798615	13554	90853	SPOCD1	-
peak:38	chr1	31827253	31827753	90853	SPOCD1	31781755	31863665	31816051	-11451	90853	SPOCD1	-
peak:39	chr1	31935088	31935588	8073	PTP4A2	31863666	31979342	31937782	2443	8073	PTP4A2	-
peak:40	chr1	39410829	39411329	643314	KIAA0754	39370106	39411629	39409073	2005	643314	KIAA0754	+
peak:41	chr1	40629412	40629912	9783	RIMS3	40603380	40678613	40665445	35782	9783	RIMS3	-
peak:42	chr1	40663988	40664488	9783	RIMS3	40603380	40678613	40665445	1206	9783	RIMS3	-
peak:43	chr1	41372220	41372720	100132074	FOXO6	41302039	41423008	41361931	10538	100132074	FOXO6	+
peak:44	chr1	41667195	41667695	59269	HIVEP3	41532287	42094673	41701001	33555	59269	HIVEP3	-
peak:45	chr1	43653324	43653824	9682	KDM4A	43631650	43697529	43653306	267	9682	KDM4A	+
peak:46	chr1	43836336	43836836	6487	ST3GAL3	43722201	43926721	43792108	44477	6487	ST3GAL3	+
peak:47	chr1	43853450	43853950	6487	ST3GAL3	43722201	43926721	43899588	-45887	6487	ST3GAL3	+
peak:48	chr1	43994711	43995211	149473	CCDC24	43988113	44005974	43995393	-431	149473	CCDC24	+
peak:49	chr1	46341989	46342489	387338	NSUN4	46325050	46369138	46341836	402	387338	NSUN4	+
peak:50	chr1	46399288	46399788	2166	FAAH	46369139	46429878	46394371	5166	2166	FAAH	+
peak:51	chr1	53862384	53862884	55706	NDC1	53788285	53864296	53838860	-23773	55706	NDC1	-
peak:52	chr1	58966292	58966792	101926925	LINC01358	58859402	59101735	58933643	32898	101926925	LINC01358	+
peak:53	chr1	63703598	63704098	5236	PGM1	63593766	63712688	63651355	52492	5236	PGM1	+
peak:54	chr1	66438991	66439491	5142	PDE4B	65706228	66450438	66367494	71746	5142	PDE4B	+
peak:55	chr1	86774201	86774701	51100	SH3GLB1	86637844	86818798	86734244	40206	51100	SH3GLB1	+
peak:56	chr1	93062179	93062679	22823	MTF2	93020379	93146002	93079235	-16805	22823	MTF2	+
peak:57	chr1	98871438	98871938	163404	PLPPR5	98833354	99134492	99004484	132795	163404	PLPPR5	-
peak:58	chr1	101122443	101122943	51611	DPH5	101025763	101131488	101026088	-96604	51611	DPH5	-
peak:59	chr1	107804717	107805217	10451	VAV3	107467227	107859059	107820896	15928	10451	VAV3	-
peak:60	chr1	107896818	107897318	102465839	MIR7852	107859060	107930361	107897223	-154	102465839	MIR7852	+
peak:61	chr1	108043691	108044191	10451	VAV3	107930362	108078981	107965144	-78796	10451	VAV3	-
peak:62	chr1	109214740	109215240	6301	SARS	109207055	109243125	109213982	1007	6301	SARS	+
peak:63	chr1	109813616	109814116	79574	EPS8L3	109746293	109837134	109764027	-49838	79574	EPS8L3	-
peak:64	chr1	109886770	109887270	1435	CSF1	109837135	109950171	109910242	-23221	1435	CSF1	+
peak:65	chr1	111215896	111216396	1117	CHI3L2	111215776	111265084	111227016	-10869	1117	CHI3L2	+
peak:66	chr1	112718631	112719131	284467	FAM19A3	112717949	112785177	112720419	-1537	284467	FAM19A3	+
peak:67	chr1	113937097	113937597	204851	HIPK1	113917301	113971415	113930728	6618	204851	HIPK1	+
peak:68	chr1	116868333	116868833	5738	PTGFRN	116832263	116984405	116910057	-41473	5738	PTGFRN	+
peak:69	chr1	121232338	121232838	653464	SRGAP2C	121186321	132579533	121187102	45485	653464	SRGAP2C	+
peak:70	chr1	121299444	121299944	653464	SRGAP2C	121186321	132579533	121187102	112591	653464	SRGAP2C	+
peak:71	chr1	149246138	149246638	400818	NBPF9	149048892	149343713	149103561	-142826	400818	NBPF9	-
peak:72	chr1	150516608	150517108	100874054	FALEC	150512530	150532563	150515757	1100	100874054	FALEC	+
peak:73	chr1	151815658	151816158	6097	RORC	151810472	151836214	151814789	-1118	6097	RORC	-
peak:74	chr1	153821272	153821772	57459	GATAD2B	153795739	153927847	153817528	-3993	57459	GATAD2B	-
peak:75	chr1	154574744	154575244	1141	CHRNB2	154563405	154576599	154567781	7212	1141	CHRNB2	+
peak:76	chr1	155004959	155005459	51043	ZBTB7B	154998109	155020520	155002845	2363	51043	ZBTB7B	+
peak:77	chr1	155052415	155052915	8751	ADAM15	155048343	155062946	155051354	1310	8751	ADAM15	+
peak:78	chr1	156281211	156281711	23381	SMG5	156249749	156282880	156282825	1363	23381	SMG5	-
peak:79	chr1	160112279	160112779	477	ATP1A2	160107352	160145764	160115759	-3229	477	ATP1A2	+
peak:80	chr1	160579235	160579735	8832	CD84	160537337	160613237	160579473	-11	8832	CD84	-
peak:81	chr1	160674381	160674881	6504	SLAMF1	160613238	160679549	160647295	-27335	6504	SLAMF1	-
peak:82	chr1	167432213	167432713	919	CD247	167411872	167532395	167434066	1602	919	CD247	-
peak:83	chr1	167805186	167805686	9019	MPZL1	167676109	167817778	167787067	18368	9019	MPZL1	+
peak:84	chr1	173017820	173018320	8995	TNFSF18	172855054	173128260	173050963	32892	8995	TNFSF18	-
peak:85	chr1	175679835	175680335	7143	TNR	175299682	175810556	175743616	63530	7143	TNR	-
peak:86	chr1	199009442	199009942	104266961	LINC01221	198976782	199018585	199016133	-6440	104266961	LINC01221	+
peak:87	chr1	199089479	199089979	102800316	LINC01222	199018586	199524319	199021037	-68691	102800316	LINC01222	-
peak:88	chr1	199217984	199218484	102800316	LINC01222	199018586	199524319	199021037	-197196	102800316	LINC01222	-
peak:89	chr1	200154106	200154606	2494	NR5A2	199524320	200208801	200043810	110545	2494	NR5A2	+
peak:90	chr1	200530459	200530959	9928	KIF14	200514390	200634941	200618723	88013	9928	KIF14	-
peak:91	chr1	201021772	201022272	23046	KIF21B	200958775	201068075	201023408	1385	23046	KIF21B	-
peak:92	chr1	202283353	202283853	59352	LGR6	202177745	202306059	202276301	7301	59352	LGR6	+
peak:93	chr1	203051742	203052242	8497	PPFIA4	203021170	203076740	203051240	751	8497	PPFIA4	+
peak:94	chr1	203299128	203299628	730227	LINC01136	203296160	203305400	203304548	5169	730227	LINC01136	-
peak:95	chr1	204521225	204521725	4194	MDM4	204505552	204614071	204525490	-4014	4194	MDM4	+
peak:96	chr1	219174563	219175063	127018	LYPLAL1	219174078	219564686	219174971	-157	127018	LYPLAL1	+
peak:97	chr1	228867064	228867564	58480	RHOU	228690618	229003069	228735077	132236	58480	RHOU	+
peak:98	chr1	229155462	229155962	5867	RAB4A	229003070	229295671	229271062	-115349	5867	RAB4A	+
peak:99	chr1	229689714	229690214	9816	URB2	229626141	229826788	229650847	39116	9816	URB2	+
peak:100	chr1	230109799	230110299	2590	GALNT2	230030361	230299123	230067259	42789	2590	GALNT2	+
peak:101	chr1	234605812	234606312	359948	IRF2BP2	234569937	234619418	234608094	2031	359948	IRF2BP2	-
peak:102	chr1	234916000	234916500	100506810	LINC01132	234676677	234921970	234724042	192207	100506810	LINC01132	+
peak:103	chr1	235423082	235423582	6905	TBCE	235348195	235453751	235418468	4863	6905	TBCE	+
peak:104	chr1	235931974	235932474	1130	LYST	235859969	235974374	235883640	-48583	1130	LYST	-
peak:105	chr1	244920922	244921422	84288	EFCAB2	244917124	245131082	244969705	-48532	84288	EFCAB2	+
peak:106	chr2	437946	438446	285016	ALKAL2	280747	479913	288851	-149344	285016	ALKAL2	-
peak:107	chr2	1518266	1518766	7173	TPO	1363956	1575248	1513433	5082	7173	TPO	+
peak:108	chr2	7625372	7625872	339788	LINC00298	7488126	8048817	7979310	353687	339788	LINC00298	-
peak:109	chr2	9108131	9108631	8853	ASAP2	9105290	9403570	9206765	-98383	8853	ASAP2	+
peak:110	chr2	10135644	10136144	348738	C2orf48	10134107	10167277	10141382	-5487	348738	C2orf48	+
peak:111	chr2	16654908	16655408	81553	FAM49A	16317441	17102728	16665828	10669	81553	FAM49A	-
peak:112	chr2	23772579	23773079	54454	ATAD2B	23721939	23927199	23788363	15533	54454	ATAD2B	-
peak:113	chr2	24785596	24786096	391356	PTRHD1	24779689	24793117	24791606	5759	391356	PTRHD1	-
peak:114	chr2	24930783	24931283	109	ADCY3	24807130	24945726	24919839	-11193	109	ADCY3	-
peak:115	chr2	25105537	25106037	22979	EFR3B	25007113	25145122	25115988	-10200	22979	EFR3B	+
peak:116	chr2	25273271	25273771	1788	DNMT3A	25223165	25290527	25252311	-21209	1788	DNMT3A	-
peak:117	chr2	30334881	30335381	81606	LBH	30193955	30340746	30234266	100864	81606	LBH	+
peak:118	chr2	30422375	30422875	253558	LCLAT1	30340747	30589943	30447226	-24600	253558	LCLAT1	+
peak:119	chr2	30584033	30584533	253558	LCLAT1	30340747	30589943	30447403	136879	253558	LCLAT1	+
peak:120	chr2	31153167	31153667	79623	GALNT14	30872683	31186373	31155202	1784	79623	GALNT14	-
peak:121	chr2	31221467	31221967	440854	CAPN14	31186374	31225941	31217545	-4171	440854	CAPN14	-
peak:122	chr2	37555403	37555903	10602	CDC42EP3	37507970	37783950	37647658	92004	10602	CDC42EP3	-
peak:123	chr2	38523972	38524472	92906	HNRNPLL	38473561	38634748	38569836	45613	92906	HNRNPLL	-
peak:124	chr2	41879305	41879805	388942	LINC01913	41244305	41905510	41877556	1998	388942	LINC01913	+
peak:125	chr2	42754278	42754778	165140	OXER1	42736669	42767077	42764261	9732	165140	OXER1	-
peak:126	chr2	44708249	44708749	79823	CAMKMT	44361907	44823091	44704285	4213	79823	CAMKMT	+
peak:127	chr2	45224303	45224803	400952	LINC01121	45092321	45385695	45254941	30387	400952	LINC01121	-
peak:128	chr2	45612352	45612852	55133	SRBD1	45385696	45631755	45612165	-436	55133	SRBD1	-
peak:129	chr2	45888997	45889497	5581	PRKCE	45631756	46222384	45978095	-88847	5581	PRKCE	+
peak:130	chr2	47310309	47310809	4072	EPCAM	47260880	47375725	47345158	-34598	4072	EPCAM	+
peak:131	chr2	47906443	47906943	80204	FBXO11	47796684	48110215	47905793	-899	80204	FBXO11	-
peak:132	chr2	55103022	55103522	57142	RTN4	54988741	55130098	55050544	-52727	57142	RTN4	-
peak:133	chr2	55861676	55862176	2202	EFEMP1	55805846	55953601	55917780	55853	2202	EFEMP1	-
peak:134	chr2	62809080	62809580	23301	EHBP1	62592873	63047448	62872038	-62707	23301	EHBP1	+
peak:135	chr2	68411282	68411782	5341	PLEK	68342613	68427600	68387942	23589	5341	PLEK	+
peak:136	chr2	68809778	68810278	9938	ARHGAP25	68662712	68844109	68807231	2796	9938	ARHGAP25	+
peak:137	chr2	69648082	69648582	307	ANXA4	69644193	69659387	69644425	3906	307	ANXA4	+
peak:138	chr2	69692377	69692877	22848	AAK1	69659388	69697570	69674349	-18277	22848	AAK1	-
peak:139	chr2	70141202	70141702	100133985	LINC01816	70106386	70153656	70125317	-16134	100133985	LINC01816	-
peak:140	chr2	85401838	85402338	822	CAPG	85393951	85418576	85401671	-416	822	CAPG	-
peak:141	chr2	88601355	88601855	9451	EIF2AK3	88550030	88659610	88595857	-5747	9451	EIF2AK3	-
peak:142	chr2	88606555	88607055	9451	EIF2AK3	88550030	88659610	88595857	-10947	9451	EIF2AK3	-
peak:143	chr2	97332141	97332641	375248	ANKRD36	97104190	97376659	97245600	86790	375248	ANKRD36	+
peak:144	chr2	97371682	97372182	375248	ANKRD36	97104190	97376659	97245600	126331	375248	ANKRD36	+
peak:145	chr2	97375865	97376365	375248	ANKRD36	97104190	97376659	97245600	130514	375248	ANKRD36	+
peak:146	chr2	98730994	98731494	11320	MGAT4A	98639936	98776715	98731126	-117	11320	MGAT4A	-
peak:147	chr2	98908864	98909364	343990	KIAA1211L	98776716	99007593	98908521	-592	343990	KIAA1211L	-
peak:148	chr2	99430632	99431132	51455	REV1	99401701	99534202	99410850	-20031	51455	REV1	-
peak:149	chr2	99861352	99861852	3899	AFF3	99534203	100175496	100006845	145242	3899	AFF3	-
peak:150	chr2	99927642	99928142	3899	AFF3	99534203	100175496	100006845	78952	3899	AFF3	-
peak:151	chr2	100114013	100114513	3899	AFF3	99534203	100175496	100106128	-8134	3899	AFF3	-
peak:152	chr2	104734882	104735382	284998	LINC01114	104632693	104804586	104754875	19742	284998	LINC01114	-
peak:153	chr2	109031415	109031915	10913	EDAR	108923099	109059151	108989372	-42292	10913	EDAR	-
peak:154	chr2	111610649	111611149	541471	MIR4435-2HG	111381357	111633110	111495086	-115812	541471	MIR4435-2HG	-
peak:155	chr2	111659437	111659937	100616370	MIR4771-1	111633111	111775943	111771134	111446	100616370	MIR4771-1	-
peak:156	chr2	111670657	111671157	100616370	MIR4771-1	111633111	111775943	111771134	100226	100616370	MIR4771-1	-
peak:157	chr2	111705772	111706272	100616370	MIR4771-1	111633111	111775943	111771134	65111	100616370	MIR4771-1	-
peak:158	chr2	112645527	112646027	6574	SLC20A1	112645774	112707218	112645857	-79	6574	SLC20A1	+
peak:159	chr2	127575246	127575746	4648	MYO7B	127531345	127637314	127559691	15804	4648	MYO7B	+
peak:160	chr2	127620856	127621356	4648	MYO7B	127531345	127637314	127620035	1070	4648	MYO7B	+
peak:161	chr2	127829819	127830319	55339	WDR33	127756231	127834568	127811187	-18881	55339	WDR33	-
peak:162	chr2	135932058	135932558	1615	DARS	135894022	135984311	135920553	-11754	1615	DARS	-
peak:163	chr2	136116062	136116562	7852	CXCR4	136058337	136441855	136116243	-68	7852	CXCR4	-
peak:164	chr2	136213065	136213565	7852	CXCR4	136058337	136441855	136118165	-95149	7852	CXCR4	-
peak:165	chr2	136238669	136239169	7852	CXCR4	136058337	136441855	136118165	-120753	7852	CXCR4	-
peak:166	chr2	144702005	144702505	401014	TEX41	144668044	146457668	144708196	-5940	401014	TEX41	+
peak:167	chr2	144703875	144704375	401014	TEX41	144668044	146457668	144708196	-4070	401014	TEX41	+
peak:168	chr2	160407640	160408140	5937	RBMS1	160407886	160815351	160407889	0	5937	RBMS1	-
peak:169	chr2	168193029	168193529	27347	STK39	167630672	168352001	168248141	54861	27347	STK39	-
peak:170	chr2	168469171	168469671	253782	CERS6	168352002	168519596	168456249	13171	253782	CERS6	+
peak:171	chr2	175575597	175576097	80856	LNPK	175561232	176043376	175937856	362008	80856	LNPK	-
peak:172	chr2	181308552	181309052	100616213	MIR4437	181214798	181381427	181305652	-3149	100616213	MIR4437	-
peak:173	chr2	189865810	189866310	5378	PMS1	189784377	189868514	189857402	8657	5378	PMS1	+
peak:174	chr2	190713306	190713806	4664	NAB1	190591811	190767279	190653731	59824	4664	NAB1	+
peak:175	chr2	203688769	203689269	940	CD28	203620943	203787167	203706475	-17455	940	CD28	+
peak:176	chr2	203689982	203690482	940	CD28	203620943	203787167	203706475	-16242	940	CD28	+
peak:177	chr2	210461288	210461788	102724820	LANCL1-AS1	210450611	210468590	210460475	1062	102724820	LANCL1-AS1	+
peak:178	chr2	213037528	213038028	22807	IKZF2	212970768	213218403	213015278	-22499	22807	IKZF2	-
peak:179	chr2	218218804	218219304	10109	ARPC2	218192045	218255303	218217455	1598	10109	ARPC2	+
peak:180	chr2	218330270	218330770	25953	PNKD	218307876	218341003	218334703	-4182	25953	PNKD	+
peak:181	chr2	222912093	222912593	2181	ACSL3	222766361	222992416	222909616	2726	2181	ACSL3	+
peak:182	chr2	227404519	227405019	79853	TM4SF20	227367303	227425719	227379306	-25462	79853	TM4SF20	-
peak:183	chr2	227459998	227460498	100847081	MIR5703	227425720	227472142	227472132	-11883	100847081	MIR5703	+
peak:184	chr2	229910740	229911240	9320	TRIP12	229746512	229922155	229921358	10367	9320	TRIP12	-
peak:185	chr2	230204992	230205492	11262	SP140	230190684	230207328	230203110	2131	11262	SP140	+
peak:186	chr2	230717594	230718094	51719	CAB39	230706688	230839311	230713548	4295	51719	CAB39	+
peak:187	chr2	231393472	231393972	93010	B3GNT7	231383059	231427293	231395543	-1820	93010	B3GNT7	+
peak:188	chr2	231662200	231662700	5757	PTMA	231649899	231746197	231706895	-44444	5757	PTMA	+
peak:189	chr2	233358287	233358787	8527	DGKD	233349098	233472728	233354572	3964	8527	DGKD	+
peak:190	chr2	233380076	233380576	8527	DGKD	233349098	233472728	233385945	-5618	8527	DGKD	+
peak:191	chr2	234147511	234148011	6694	SPP2	234031953	234273718	234050837	96923	6694	SPP2	+
peak:192	chr2	234292374	234292874	10123	ARL4C	234273719	234589860	234496600	203975	10123	ARL4C	-
peak:193	chr2	234425927	234426427	10123	ARL4C	234273719	234589860	234496600	70422	10123	ARL4C	-
peak:194	chr2	234483416	234483916	10123	ARL4C	234273719	234589860	234496600	12933	10123	ARL4C	-
peak:195	chr2	234577142	234577642	10123	ARL4C	234273719	234589860	234497053	-80338	10123	ARL4C	-
peak:196	chr2	238107455	238107955	339768	ESPNL	238095688	238133835	238107886	-180	339768	ESPNL	+
peak:197	chr2	238108852	238109352	339768	ESPNL	238095688	238133835	238107886	1215	339768	ESPNL	+
peak:198	chr2	238160260	238160760	151176	ERFE	238148853	238169759	238159008	1501	151176	ERFE	+
peak:199	chr2	239264348	239264848	9759	HDAC4	239094384	239302050	239236669	-27928	9759	HDAC4	-
peak:200	chr2	241629756	241630256	51078	THAP4	241580574	241635288	241633364	3357	51078	THAP4	-
peak:201	chr3	5197297	5197797	9695	EDEM1	5180950	5222680	5195106	2440	9695	EDEM1	+
peak:202	chr3	5202233	5202733	9695	EDEM1	5180950	5222680	5195106	7376	9695	EDEM1	+
peak:203	chr3	8357069	8357569	29995	LMCD1	7976745	8567801	8501707	-144387	29995	LMCD1	+
peak:204	chr3	8658224	8658724	51066	SSUH2	8567802	8707935	8658966	491	51066	SSUH2	-
peak:205	chr3	10390562	10391062	100126334	MIR885	10365421	10402607	10394540	3727	100126334	MIR885	-
peak:206	chr3	10463987	10464487	491	ATP2B2	10402608	10580470	10449613	-14623	491	ATP2B2	-
peak:207	chr3	12981743	12982243	9922	IQSEC1	12904525	13207129	12987036	5042	9922	IQSEC1	-
peak:208	chr3	13047424	13047924	9922	IQSEC1	12904525	13207129	13073117	25442	9922	IQSEC1	-
peak:209	chr3	13110568	13111068	9922	IQSEC1	12904525	13207129	13073117	-37700	9922	IQSEC1	-
peak:210	chr3	13331997	13332497	23225	NUP210	13207130	13450016	13341141	8893	23225	NUP210	-
peak:211	chr3	16482632	16483132	23180	RFTN1	16296167	16525173	16482865	-16	23180	RFTN1	-
peak:212	chr3	18499221	18499721	101927777	SATB1-AS1	18444921	18837861	18525791	-26319	101927777	SATB1-AS1	+
peak:213	chr3	27360044	27360544	152110	NEK10	26944394	27385252	27369196	8901	152110	NEK10	-
peak:214	chr3	31227191	31227691	100423038	MIR466	31028277	31347212	31161787	-65653	100423038	MIR466	-
peak:215	chr3	34044325	34044825	10015	PDCD6IP	33758355	34751420	33863896	180678	10015	PDCD6IP	+
peak:216	chr3	35636208	35636708	10777	ARPP21	34751421	35741354	35638945	-2486	10777	ARPP21	+
peak:217	chr3	36890265	36890765	9881	TRANK1	36795257	36969112	36908518	18002	9881	TRANK1	-
peak:218	chr3	39406317	39406817	3921	RPSA	39395040	39406717	39406689	-121	3921	RPSA	+
peak:219	chr3	46097906	46098406	1232	CCR3	46095674	46186000	46163604	-65447	1232	CCR3	+
peak:220	chr3	46538662	46539162	79442	LRRC2	46531863	46570552	46566234	27321	79442	LRRC2	-
peak:221	chr3	47016763	47017263	23218	NBEAL2	46988666	47027395	47007763	9249	23218	NBEAL2	+
peak:222	chr3	51637831	51638331	51368	TEX264	51602137	51694265	51662693	-24611	51368	TEX264	+
peak:223	chr3	52240435	52240935	11344	TWF2	52231710	52242526	52239260	-1424	11344	TWF2	-
peak:224	chr3	57582793	57583293	378	ARF4	57576738	57614346	57597198	14154	378	ARF4	-
peak:225	chr3	58861458	58861958	200844	C3orf67	58710346	59532117	58849226	-12481	200844	C3orf67	-
peak:226	chr3	66439664	66440164	26018	LRIG1	66333003	66749785	66417632	-22281	26018	LRIG1	-
peak:227	chr3	72256059	72256559	285286	LINC00877	72193569	72363210	72242565	-13743	285286	LINC00877	-
peak:228	chr3	101684695	101685195	6152	RPL24	101681693	101705353	101685889	943	6152	RPL24	-
peak:229	chr3	108124333	108124833	101929623	LINC01215	108108424	108146498	108125821	-1237	101929623	LINC01215	+
peak:230	chr3	112118140	112118640	693152	MIR567	112112128	112122983	112112801	5588	693152	MIR567	+
peak:231	chr3	112120351	112120851	693152	MIR567	112112128	112122983	112112801	7799	693152	MIR567	+
peak:232	chr3	112128814	112129314	257144	GCSAM	112122984	112210092	112133166	4101	257144	GCSAM	-
peak:233	chr3	112133004	112133504	257144	GCSAM	112122984	112210092	112133254	0	257144	GCSAM	-
peak:234	chr3	112473247	112473747	151888	BTLA	112401601	112518164	112470453	-3043	151888	BTLA	-
peak:235	chr3	122247825	122248325	846	CASR	122137643	122289787	122254331	-6255	846	CASR	+
peak:236	chr3	122916006	122916506	54437	SEMA5B	122899605	123047833	122912267	-3988	54437	SEMA5B	-
peak:237	chr3	123301970	123302470	111	ADCY5	123247717	123475225	123304079	1858	111	ADCY5	-
peak:238	chr3	123421634	123422134	111	ADCY5	123247717	123475225	123420274	-1609	111	ADCY5	-
peak:239	chr3	129016272	129016772	57501	KIAA1257	129002160	129016569	129002690	-13831	57501	KIAA1257	-
peak:240	chr3	129690313	129690813	23023	TMCC1	129631773	129933940	129688732	-1830	23023	TMCC1	-
peak:241	chr3	131020079	131020579	28990	ASTE1	131009261	131026866	131024450	4120	28990	ASTE1	-
peak:242	chr3	139101243	139101743	60467	BPESC1	139074539	139107294	139104185	-2691	60467	BPESC1	+
peak:243	chr3	141451975	141452475	253461	ZBTB38	141305787	141459385	141431723	20501	253461	ZBTB38	+
peak:244	chr3	142210949	142211449	256356	GK5	142163527	142279248	142225416	14216	256356	GK5	-
peak:245	chr3	143528841	143529341	285195	SLC9A9	143408741	143910164	143698149	169057	285195	SLC9A9	-
peak:246	chr3	151426103	151426603	285313	IGSF10	151417720	151512352	151440771	14417	285313	IGSF10	-
peak:247	chr3	152253932	152254432	4154	MBNL1	152086002	152320551	152243828	10353	4154	MBNL1	+
peak:248	chr3	155112968	155113468	4311	MME	154726920	155206524	155112294	923	4311	MME	+
peak:249	chr3	155322996	155323496	100507537	DWORF	155267362	155399173	155293775	-29470	100507537	DWORF	-
peak:250	chr3	156484205	156484705	7881	KCNAB1	155966558	156503237	156457478	26976	7881	KCNAB1	+
peak:251	chr3	158659701	158660201	85476	GFM1	158613557	158664928	158660264	-312	85476	GFM1	+
peak:252	chr3	170350482	170350982	6498	SKIL	170325513	170400070	170357678	-6945	6498	SKIL	+
peak:253	chr3	183115951	183116451	56922	MCCC1	183004336	183139045	183116075	-125	56922	MCCC1	-
peak:254	chr3	183275429	183275929	84002	B3GNT5	183230473	183280355	183265344	10334	84002	B3GNT5	+
peak:255	chr3	184135607	184136107	8893	EIF2B5	184117706	184149721	184135901	-43	8893	EIF2B5	+
peak:256	chr3	186509379	186509879	253573	LINC02052	186409137	186517090	186493661	-15967	253573	LINC02052	-
peak:257	chr3	187808734	187809234	604	BCL6	187714091	187949505	187745727	-63256	604	BCL6	-
peak:258	chr3	190617121	190617621	3556	IL1RAP	190481964	190736684	190615308	2062	3556	IL1RAP	+
peak:259	chr3	191235519	191236019	344901	OSTN	191045836	191247397	191212533	23235	344901	OSTN	+
peak:260	chr3	194769098	194769598	100507391	LINC01968	194697483	194928089	194768806	541	100507391	LINC01968	+
peak:261	chr3	195550094	195550594	5504	PPP1R2	195481359	195563663	195543386	-6957	5504	PPP1R2	-
peak:262	chr4	762486	762986	10336	PCGF3	697595	768278	743865	18870	10336	PCGF3	+
peak:263	chr4	1984337	1984837	100126332	MIR943	1981416	1986518	1986477	1889	100126332	MIR943	-
peak:264	chr4	2354721	2355221	57732	ZFYVE28	2267023	2418818	2364804	9832	57732	ZFYVE28	-
peak:265	chr4	7124981	7125481	730971	LINC02447	7085764	7147959	7103380	-21850	730971	LINC02447	-
peak:266	chr4	8165203	8165703	84448	ABLIM2	8008055	8170452	8158832	-6620	84448	ABLIM2	-
peak:267	chr4	9422028	9422528	644414	DEFB131A	9403832	9500425	9444534	-22255	644414	DEFB131A	+
peak:268	chr4	11098414	11098914	693157	MIR572	11026847	11398712	11368827	-270162	693157	MIR572	+
peak:269	chr4	11100049	11100549	693157	MIR572	11026847	11398712	11368827	-268527	693157	MIR572	+
peak:270	chr4	15891242	15891742	9982	FGFBP1	15877669	15950988	15938740	47247	9982	FGFBP1	-
peak:271	chr4	16205219	16205719	202018	TAPT1	16125626	16226613	16202582	-2886	202018	TAPT1	-
peak:272	chr4	16233486	16233986	202018	TAPT1	16227228	16367318	16227410	-6325	202018	TAPT1	-
peak:273	chr4	16262139	16262639	202018	TAPT1	16227228	16367318	16227410	-34978	202018	TAPT1	-
peak:274	chr4	22357152	22357652	166647	ADGRA3	22171834	22604484	22394868	37465	166647	ADGRA3	-
peak:275	chr4	26141843	26142343	3516	RBPJ	26045836	26460304	26163455	-21361	3516	RBPJ	+
peak:276	chr4	36841960	36842460	100616435	MIR4801	36787367	37243105	37241991	399780	100616435	MIR4801	-
peak:277	chr4	38782720	38783220	81793	TLR10	38720271	38793683	38782958	-11	81793	TLR10	-
peak:278	chr4	42167621	42168121	389206	BEND4	42111187	42275358	42152878	-14992	389206	BEND4	-
peak:279	chr4	42632569	42633069	10396	ATP8A1	42406494	42775186	42616078	-16740	10396	ATP8A1	-
peak:280	chr4	42635751	42636251	10396	ATP8A1	42406494	42775186	42616078	-19922	10396	ATP8A1	-
peak:281	chr4	42655121	42655621	10396	ATP8A1	42406494	42775186	42657093	1721	10396	ATP8A1	-
peak:282	chr4	42750024	42750524	10396	ATP8A1	42406494	42775186	42657105	-93168	10396	ATP8A1	-
peak:283	chr4	54056316	54056816	26511	CHIC2	53882852	54082106	54064298	7731	26511	CHIC2	-
peak:284	chr4	54941946	54942446	3791	KDR	54913007	55235849	55096720	154523	3791	KDR	-
peak:285	chr4	67558484	67558984	26228	STAP1	67552168	67591941	67558728	5	26228	STAP1	+
peak:286	chr4	70970750	70971250	1633	DCK	70947912	71106585	70993439	-22438	1633	DCK	+
peak:287	chr4	70994633	70995133	1633	DCK	70947912	71106585	70993638	1244	1633	DCK	+
peak:288	chr4	76732995	76733495	57619	SHROOM3	76580899	76803957	76709767	23477	57619	SHROOM3	+
peak:289	chr4	77820041	77820541	246175	CNOT6L	77668857	77841067	77819615	-675	246175	CNOT6L	-
peak:290	chr4	78939247	78939747	152559	PAQR3	78899467	78955593	78939438	-58	152559	PAQR3	-
peak:291	chr4	82213396	82213896	3184	HNRNPD	82200819	82373984	82357392	143745	3184	HNRNPD	-
peak:292	chr4	82798649	82799149	79966	SCD5	82776102	82810154	82798857	-41	79966	SCD5	-
peak:293	chr4	86939696	86940196	4299	AFF1	86936295	87167605	86936410	3535	4299	AFF1	+
peak:294	chr4	86961557	86962057	4299	AFF1	86936295	87167605	86936410	25396	4299	AFF1	+
peak:295	chr4	88613399	88613899	8916	HERC3	88558119	88684187	88605794	7854	8916	HERC3	+
peak:296	chr4	100165760	100166260	115265	DDIT4L	100070347	100332929	100190304	24293	115265	DDIT4L	-
peak:297	chr4	107931280	107931780	113612	CYP2U1	107912809	107960655	107931585	-54	113612	CYP2U1	+
peak:298	chr4	108036234	108036734	3033	HADH	107960656	108051947	108033000	3483	3033	HADH	+
peak:299	chr4	108620187	108620687	6164	RPL34	108394762	108636313	108620566	-128	6164	RPL34	+
peak:300	chr4	112167717	112168217	132720	FAM241A	111503023	112188567	112145397	22569	132720	FAM241A	+
peak:301	chr4	113683085	113683585	817	CAMK2D	113443601	113870787	113761068	77732	817	CAMK2D	-
peak:302	chr4	130812350	130812850	101927305	SNHG27	130772392	132182327	131773302	-960701	101927305	SNHG27	+
peak:303	chr4	132266307	132266807	104355285	LINC01256	132182328	132870202	132591089	-324531	104355285	LINC01256	+
peak:304	chr4	137032202	137032702	729307	LINC02510	136553719	137361653	137193756	-161303	729307	LINC02510	+
peak:305	chr4	139655003	139655503	4258	MGST2	139636234	139778040	139665768	-10514	4258	MGST2	+
peak:306	chr4	140156391	140156891	55534	MAML3	139778041	140205735	140154184	-2456	55534	MAML3	-
peak:307	chr4	144338171	144338671	2993	GYPA	144067126	144393386	144140751	-197669	2993	GYPA	-
peak:308	chr4	148054337	148054837	79658	ARHGAP10	147821790	148110042	148065240	-10652	79658	ARHGAP10	+
peak:309	chr4	150123909	150124409	166614	DCLK2	149616285	150271591	150079028	45130	166614	DCLK2	+
peak:310	chr4	150402900	150403400	987	LRBA	150271592	150581822	150315634	-87515	987	LRBA	-
peak:311	chr4	152937434	152937934	85462	FHDC1	152909799	153047738	152936352	1331	85462	FHDC1	+
peak:312	chr4	153115814	153116314	23321	TRIM2	153047739	153333649	153152493	-36428	23321	TRIM2	+
peak:313	chr4	153217287	153217787	23321	TRIM2	153047739	153333649	153222945	-5407	23321	TRIM2	+
peak:314	chr4	153467165	153467665	23240	TMEM131L	153466349	153690556	153466349	1065	23240	TMEM131L	+
peak:315	chr4	153468467	153468967	23240	TMEM131L	153466349	153690556	153466349	2367	23240	TMEM131L	+
peak:316	chr4	154361369	154361869	54798	DCHS2	154036850	154514629	154355730	-5888	54798	DCHS2	-
peak:317	chr4	158768641	158769141	57600	FNIP2	158746268	158921745	158769138	-246	57600	FNIP2	+
peak:318	chr4	185213767	185214267	83891	SNX25	185209792	185365952	185210161	3855	83891	SNX25	+
peak:319	chr5	947626	948126	9319	TRIP13	892855	962378	915928	31947	9319	TRIP13	+
peak:320	chr5	1523761	1524261	79888	LPCAT1	1517299	1616422	1523977	-33	79888	LPCAT1	-
peak:321	chr5	1654279	1654779	100422966	MIR4277	1616423	1754309	1708868	54338	100422966	MIR4277	-
peak:322	chr5	3827541	3828041	79192	IRX1	3566075	4184767	3596054	231736	79192	IRX1	+
peak:323	chr5	3886504	3887004	79192	IRX1	3566075	4184767	3596054	290699	79192	IRX1	+
peak:324	chr5	7744745	7745245	108	ADCY2	7372093	7822385	7773068	-28072	108	ADCY2	+
peak:325	chr5	14145082	14145582	7204	TRIO	14044123	14540145	14143837	1494	7204	TRIO	+
peak:326	chr5	33299505	33300005	6897	TARS	33194845	33440994	33440696	-140940	6897	TARS	+
peak:327	chr5	39608099	39608599	101926940	LINC02104	39491366	39786905	39521519	86829	101926940	LINC02104	+
peak:328	chr5	60541835	60542335	5144	PDE4D	60505164	60575405	60522120	-19964	5144	PDE4D	-
peak:329	chr5	68369450	68369950	5295	PIK3R1	68202799	68661305	68292683	77016	5295	PIK3R1	+
peak:330	chr5	73160072	73160572	134288	TMEM174	73146883	73310778	73173195	-12872	134288	TMEM174	+
peak:331	chr5	73796279	73796779	64283	ARHGEF28	73599324	74108362	73794363	2165	64283	ARHGEF28	+
peak:332	chr5	74100544	74101044	64283	ARHGEF28	73599324	74108362	73908400	192393	64283	ARHGEF28	+
peak:333	chr5	80103297	80103797	101929215	CTD-2201I18.1	80082205	80125417	80083654	-19892	101929215	CTD-2201I18.1	-
peak:334	chr5	80240277	80240777	256987	SERINC5	80125418	80288027	80255198	14670	256987	SERINC5	-
peak:335	chr5	95821077	95821577	2745	GLRX	95804162	95837618	95822291	963	2745	GLRX	-
peak:336	chr5	96816350	96816850	51752	ERAP1	96775065	96842019	96808100	-8499	51752	ERAP1	-
peak:337	chr5	96896771	96897271	64167	ERAP2	96842020	96924401	96896572	448	64167	ERAP2	+
peak:338	chr5	98795988	98796488	285704	RGMB	98136674	98819254	98779845	16392	285704	RGMB	+
peak:339	chr5	112605001	112605501	102467214	LINC02200	112523877	112668177	112628436	-23184	102467214	LINC02200	+
peak:340	chr5	112929912	112930412	7905	REEP5	112893057	112949620	112922539	-7622	7905	REEP5	-
peak:341	chr5	115733535	115734035	1036	CDO1	115720328	115825310	115814481	80695	1036	CDO1	-
peak:342	chr5	122701817	122702317	101927379	LINC02201	122592079	122752840	122705069	3001	101927379	LINC02201	-
peak:343	chr5	123398285	123398785	153241	CEP120	123283426	123467845	123393449	-5085	153241	CEP120	-
peak:344	chr5	124980544	124981044	57507	ZNF608	124524709	125121034	124748807	-231986	57507	ZNF608	-
peak:345	chr5	133866111	133866611	105664404	WSPAR	133763121	133941151	133913677	-47315	105664404	WSPAR	+
peak:346	chr5	133928539	133929039	105664404	WSPAR	133763121	133941151	133913677	15111	105664404	WSPAR	+
peak:347	chr5	138724438	138724938	1495	CTNNA1	138593206	138875278	138753097	-28408	1495	CTNNA1	+
peak:348	chr5	142420549	142421049	101926941	SPRY4-AS1	142325167	142512780	142404218	16580	101926941	SPRY4-AS1	+
peak:349	chr5	142800766	142801266	23092	ARHGAP26	142757993	143178706	142772717	28298	23092	ARHGAP26	+
peak:350	chr5	142959449	142959949	23092	ARHGAP26	142757993	143178706	142908722	50976	23092	ARHGAP26	+
peak:351	chr5	143002910	143003410	23092	ARHGAP26	142757993	143178706	143010736	-7575	23092	ARHGAP26	+
peak:352	chr5	143516202	143516702	2908	NR3C1	143298601	143557686	143435512	-80939	2908	NR3C1	-
peak:353	chr5	146249756	146250256	54439	RBM27	146193106	146300203	146261383	-11376	54439	RBM27	+
peak:354	chr5	150154224	150154724	5159	PDGFRB	150117788	150161333	150155627	1152	5159	PDGFRB	-
peak:355	chr5	151238217	151238717	26112	CCDC69	151218122	151238518	151224145	-14321	26112	CCDC69	-
peak:356	chr5	158177125	158177625	101927697	LINC02227	158134475	158558891	158409773	232397	101927697	LINC02227	-
peak:357	chr5	158282759	158283259	101927697	LINC02227	158134475	158558891	158409773	126763	101927697	LINC02227	-
peak:358	chr5	158398589	158399089	101927697	LINC02227	158134475	158558891	158409773	10933	101927697	LINC02227	-
peak:359	chr5	158752250	158752750	1879	EBF1	158558892	159100122	158708009	-44490	1879	EBF1	-
peak:360	chr5	158765372	158765872	1879	EBF1	158558892	159100122	158708009	-57612	1879	EBF1	-
peak:361	chr5	163914837	163915337	27430	MAT2B	163498587	163992309	163517217	397869	27430	MAT2B	+
peak:362	chr5	174189954	174190454	51617	NSG2	174017382	174213750	174091205	98998	51617	NSG2	+
peak:363	chr5	177336087	177336587	10960	LMAN2	177323655	177354844	177334552	-1784	10960	LMAN2	-
peak:364	chr5	177447421	177447921	340037	PRR7-AS1	177447263	177448016	177447698	26	340037	PRR7-AS1	-
peak:365	chr5	178068253	178068753	653316	FAM153C	178001324	178071989	178030536	37966	653316	FAM153C	+
peak:366	chr5	178113883	178114383	23138	N4BP3	178071990	178122219	178113443	689	23138	N4BP3	+
peak:367	chr5	178130693	178131193	64777	RMND5B	178122220	178149774	178130996	-52	64777	RMND5B	+
peak:368	chr5	178145943	178146443	64777	RMND5B	178122220	178149774	178145970	222	64777	RMND5B	+
peak:369	chr5	180789918	180790418	4245	MGAT1	180771434	180823304	180802767	12598	4245	MGAT1	-
peak:370	chr6	2846178	2846678	1992	SERPINB1	2803387	2848056	2842006	-4421	1992	SERPINB1	-
peak:371	chr6	5665099	5665599	10667	FARS2	5260992	5703752	5404542	260806	10667	FARS2	+
peak:372	chr6	6699987	6700487	9450	LY86	6454561	6848133	6588669	111567	9450	LY86	+
peak:373	chr6	10423201	10423701	7020	TFAP2A	10414782	10426987	10419659	-3791	7020	TFAP2A	-
peak:374	chr6	11496130	11496630	100113407	TMEM170B	11460314	11633417	11538278	-41897	100113407	TMEM170B	+
peak:375	chr6	11630976	11631476	100113407	TMEM170B	11460314	11633417	11538278	92947	100113407	TMEM170B	+
peak:376	chr6	12354476	12354976	1906	EDN1	12208055	12503584	12290363	64362	1906	EDN1	+
peak:377	chr6	12935599	12936099	221692	PHACTR1	12503585	13019321	12717661	218187	221692	PHACTR1	+
peak:378	chr6	13278146	13278646	51256	TBC1D7	13019322	13368360	13320981	42584	51256	TBC1D7	-
peak:379	chr6	15255435	15255935	3720	JARID2	15248745	15517452	15248855	6829	3720	JARID2	+
peak:380	chr6	15658333	15658833	84062	DTNBP1	15517453	15896091	15662920	4336	84062	DTNBP1	-
peak:381	chr6	15887313	15887813	84062	DTNBP1	15517453	15896091	15663058	-224504	84062	DTNBP1	-
peak:382	chr6	16238274	16238774	2766	GMPR	16190069	16520018	16238580	-55	2766	GMPR	+
peak:383	chr6	16319869	16320369	2766	GMPR	16190069	16520018	16289945	30173	2766	GMPR	+
peak:384	chr6	21132819	21133319	54901	CDKAL1	20469069	21356353	21200812	-67742	54901	CDKAL1	+
peak:385	chr6	25301209	25301709	55604	CARMIL1	25160625	25631161	25279428	22030	55604	CARMIL1	+
peak:386	chr6	26043463	26043963	3018	HIST1H2BB	26038613	26044534	26043657	-55	3018	HIST1H2BB	-
peak:387	chr6	26045037	26045537	8352	HIST1H3C	26044535	26050919	26045411	-123	8352	HIST1H3C	+
peak:388	chr6	26216514	26217014	8339	HIST1H2BG	26210623	26216833	26216692	-71	8339	HIST1H2BG	-
peak:389	chr6	26271212	26271712	8355	HIST1H3G	26261734	26272395	26271815	352	8355	HIST1H3G	-
peak:390	chr6	27814014	27814514	8331	HIST1H2AJ	27812403	27814892	27814740	475	8331	HIST1H2AJ	-
peak:391	chr6	27819619	27820119	8363	HIST1H4J	27819577	27827817	27824108	-4238	8363	HIST1H4J	+
peak:392	chr6	29734561	29735061	3134	HLA-F	29701943	29776250	29725534	9276	3134	HLA-F	+
peak:393	chr6	30728123	30728623	203068	TUBB	30719046	30731246	30721699	6673	203068	TUBB	+
peak:394	chr6	31582219	31582719	4050	LTB	31578987	31584323	31582427	-41	4050	LTB	-
peak:395	chr6	31712237	31712737	79136	LY6G6E	31710359	31714068	31713812	1324	79136	LY6G6E	-
peak:396	chr6	31901306	31901806	221527	ZBTB12	31901499	31910966	31901992	435	221527	ZBTB12	-
peak:397	chr6	32154532	32155032	9374	PPT2	32153263	32161047	32155018	-235	9374	PPT2	+
peak:398	chr6	35047262	35047762	23294	ANKS1A	34888678	35089646	35058248	-10735	23294	ANKS1A	+
peak:399	chr6	36772349	36772849	57699	CPNE5	36736424	36849318	36757409	-15189	57699	CPNE5	-
peak:400	chr6	36780781	36781281	57699	CPNE5	36736424	36849318	36757409	-23621	57699	CPNE5	-
peak:401	chr6	36839695	36840195	57699	CPNE5	36736424	36849318	36840002	56	57699	CPNE5	-
peak:402	chr6	40727208	40727708	57497	LRFN2	40482902	40810226	40587465	-139992	57497	LRFN2	-
peak:403	chr6	41505214	41505714	103106903	LINC01276	41419148	41532399	41502444	3019	103106903	LINC01276	+
peak:404	chr6	42742438	42742938	6903	TBCC	42734336	42746527	42746096	3407	6903	TBCC	-
peak:405	chr6	44225551	44226051	2030	SLC29A1	44218234	44237877	44227139	-1337	2030	SLC29A1	+
peak:406	chr6	47252521	47253021	27242	TNFRSF21	47176135	47393847	47309905	57133	27242	TNFRSF21	-
peak:407	chr6	53244943	53245443	100847075	MIR5685	53212912	53312959	53276993	-31799	100847075	MIR5685	+
peak:408	chr6	71124235	71124735	79627	OGFRL1	71122921	71334203	71288803	-164317	79627	OGFRL1	+
peak:409	chr6	71457829	71458329	102724000	LINC01626	71435802	71668768	71450834	7244	102724000	LINC01626	+
peak:410	chr6	73695756	73696256	135228	CD109	73674971	74447283	73696104	-97	135228	CD109	+
peak:411	chr6	80075253	80075753	594	BCKDHB	80072101	81047662	80106647	-31143	594	BCKDHB	+
peak:412	chr6	87922871	87923371	81833	SPACA1	87875000	88102363	88047789	-124667	81833	SPACA1	+
peak:413	chr6	90393222	90393722	100616109	MIR4464	90304826	90424980	90312742	80729	100616109	MIR4464	+
peak:414	chr6	98925797	98926297	26235	FBXL4	98891260	99036307	98947926	21878	26235	FBXL4	-
peak:415	chr6	105453261	105453761	5550	PREP	105251882	105744702	105403084	-50426	5550	PREP	-
peak:416	chr6	106546929	106547429	202	CRYBG1	106343315	106558497	106544584	2594	202	CRYBG1	+
peak:417	chr6	129547283	129547783	93663	ARHGAP18	129543806	129785748	129596875	49341	93663	ARHGAP18	-
peak:418	chr6	135102779	135103279	10767	HBS1L	134966848	135142185	135103056	26	10767	HBS1L	-
peak:419	chr6	135116448	135116948	10767	HBS1L	134966848	135142185	135103056	-13641	10767	HBS1L	-
peak:420	chr6	135182897	135183397	4602	MYB	135142186	135221188	135181514	1632	4602	MYB	+
peak:421	chr6	135267059	135267559	693126	MIR548A2	135221189	135269846	135239160	28148	693126	MIR548A2	+
peak:422	chr6	135280652	135281152	54806	AHI1	135269847	135497788	135300532	19629	54806	AHI1	-
peak:423	chr6	137095550	137096050	53832	IL20RA	137018742	137109414	137045180	-50619	53832	IL20RA	-
peak:424	chr6	139030484	139030984	58527	ABRACL	139008472	139081977	139028842	1891	58527	ABRACL	+
peak:425	chr6	142927915	142928415	3097	HIVEP2	142637546	142983577	142945201	17035	3097	HIVEP2	-
peak:426	chr6	148678035	148678535	10090	UST	148635871	148959295	148747328	-69042	10090	UST	+
peak:427	chr6	151236583	151237083	9590	AKAP12	151138487	151366625	151239999	-3165	9590	AKAP12	+
peak:428	chr6	156156141	156156641	100302259	MIR1202	155701351	156362085	155946797	209593	100302259	MIR1202	+
peak:429	chr6	156288344	156288844	100302259	MIR1202	155701351	156362085	155946797	341796	100302259	MIR1202	+
peak:430	chr6	156698230	156698730	57492	ARID1B	156362086	156779582	156777374	-78893	57492	ARID1B	+
peak:431	chr6	158808780	158809280	101409257	EZR-AS1	158803743	158818119	158818011	-8980	101409257	EZR-AS1	+
peak:432	chr6	159106661	159107161	117289	TAGAP	159022603	159107274	159045152	-61758	117289	TAGAP	-
peak:433	chr6	159700959	159701459	6648	SOD2	159537805	159709456	159693328	-7880	6648	SOD2	-
peak:434	chr6	163667689	163668189	9444	QKI	163413981	164424240	163566458	101480	9444	QKI	+
peak:435	chr6	167244594	167245094	54346	UNC93A	167220921	167309801	167271169	-26324	54346	UNC93A	+
peak:436	chr6	167644703	167645203	401286	LINC02538	167531891	167681528	167679270	34316	401286	LINC02538	-
peak:437	chr6	167706232	167706732	441178	LINC02487	167681529	167740316	167683787	-22694	441178	LINC02487	-
peak:438	chr6	168968178	168968678	101929484	LINC01615	168907753	169172832	169162301	193872	101929484	LINC01615	-
peak:439	chr7	521620	522120	441307	HRAT92	520344	561537	520391	1478	441307	HRAT92	+
peak:440	chr7	977783	978283	90639	COX19	975575	979399	975599	-2433	90639	COX19	-
peak:441	chr7	1508305	1508805	26173	INTS1	1465632	1517540	1504367	-4187	26173	INTS1	-
peak:442	chr7	1530462	1530962	7975	MAFK	1517541	1544819	1530714	-1	7975	MAFK	+
peak:443	chr7	2520716	2521216	3955	LFNG	2494712	2525861	2519862	1103	3955	LFNG	+
peak:444	chr7	2978374	2978874	84433	CARD11	2883683	3172696	2930060	-48563	84433	CARD11	-
peak:445	chr7	7568954	7569454	54468	MIOS	7551363	7621762	7567483	1720	54468	MIOS	+
peak:446	chr7	7719209	7719709	6119	RPA3	7640806	7745484	7718607	-851	6119	RPA3	-
peak:447	chr7	11557570	11558070	221981	THSD7A	11245369	12021719	11543059	-14760	221981	THSD7A	-
peak:448	chr7	18573251	18573751	9734	HDAC9	18208866	18984162	18509313	64187	9734	HDAC9	+
peak:449	chr7	24718889	24719389	1687	GSDME	24685861	24784236	24719096	-42	1687	GSDME	-
peak:450	chr7	24836002	24836502	26031	OSBPL3	24784237	25053441	24849336	13083	26031	OSBPL3	-
peak:451	chr7	28573239	28573739	9586	CREB5	28269603	28883850	28570438	3050	9586	CREB5	+
peak:452	chr7	30656496	30656996	2617	GARS	30572722	30657245	30631965	24780	2617	GARS	+
peak:453	chr7	33369816	33370316	27241	BBS9	33119323	33719299	33383754	-13687	27241	BBS9	+
peak:454	chr7	35931518	35932018	989	SEPT7	35801219	36021946	35890744	41023	989	SEPT7	+
peak:455	chr7	38189179	38189679	83930	STARD3NL	38101959	38222036	38178395	11033	83930	STARD3NL	+
peak:456	chr7	40836193	40836693	79783	SUGCT	40134819	40894048	40808157	28285	79783	SUGCT	+
peak:457	chr7	44081142	44081642	27434	POLM	44073776	44082482	44082464	1071	27434	POLM	-
peak:458	chr7	44430981	44431481	23386	NUDCD3	44363543	44516097	44427641	-3589	23386	NUDCD3	-
peak:459	chr7	47038531	47039031	64759	TNS3	46601097	47602248	47280318	241536	64759	TNS3	-
peak:460	chr7	50591691	50592191	2887	GRB10	50580649	50914708	50595840	3898	2887	GRB10	-
peak:461	chr7	50805382	50805882	2887	GRB10	50580649	50914708	50793462	-12169	2887	GRB10	-
peak:462	chr7	66007608	66008108	2990	GUSB	65920639	66029056	65982314	-25543	2990	GUSB	-
peak:463	chr7	70355477	70355977	26053	AUTS2	68467448	70958789	70316916	38810	26053	AUTS2	+
peak:464	chr7	70614490	70614990	26053	AUTS2	68467448	70958789	70694873	-80132	26053	AUTS2	+
peak:465	chr7	70700526	70701026	26053	AUTS2	68467448	70958789	70698567	2208	26053	AUTS2	+
peak:466	chr7	73123052	73123552	378108	TRIM74	72946038	73137084	72969466	-153835	378108	TRIM74	-
peak:467	chr7	73215188	73215688	55695	NSUN5	73137085	73312904	73304703	89264	55695	NSUN5	-
peak:468	chr7	74768583	74769083	653361	NCF1	74764602	74795246	74773962	-5128	653361	NCF1	+
peak:469	chr7	75176971	75177471	389524	GTF2IRD2B	75083401	75264109	75133155	44065	389524	GTF2IRD2B	+
peak:470	chr7	75410118	75410618	378108	TRIM74	75395693	75411452	75401619	8748	378108	TRIM74	+
peak:471	chr7	75427615	75428115	100101267	POM121C	75411453	75489948	75424809	-3055	100101267	POM121C	-
peak:472	chr7	78026394	78026894	57157	PHTF2	77798687	78054086	77940199	86444	57157	PHTF2	+
peak:473	chr7	92832874	92833374	1021	CDK6	92604336	92977278	92833917	792	1021	CDK6	-
peak:474	chr7	98202399	98202899	168620	BHLHA15	98169410	98215046	98212254	-9604	168620	BHLHA15	+
peak:475	chr7	99070302	99070802	57154	SMURF1	99028694	99175803	99081427	10874	57154	SMURF1	-
peak:476	chr7	100111702	100112202	6878	TAF6	100108651	100119347	100111324	-627	6878	TAF6	-
peak:477	chr7	100120135	100120635	245812	CNPY4	100119934	100124476	100120026	358	245812	CNPY4	+
peak:478	chr7	102289696	102290196	10603	SH2B2	102279633	102289995	102286888	3057	10603	SH2B2	+
peak:479	chr7	102420857	102421357	80228	ORAI2	102419481	102450578	102433106	-11998	80228	ORAI2	+
peak:480	chr7	102450209	102450709	80228	ORAI2	102419481	102450578	102436299	14159	80228	ORAI2	+
peak:481	chr7	102589787	102590287	10156	RASA4	102582490	102592383	102592323	2285	10156	RASA4	-
peak:482	chr7	105352048	105352548	6733	SRPK2	105120917	105435748	105388894	36595	6733	SRPK2	-
peak:483	chr7	106718129	106718629	168455	CCDC71L	106473662	106763137	106660996	-57382	168455	CCDC71L	-
peak:484	chr7	108418921	108419421	4897	NRCAM	108143497	108479752	108456321	37149	4897	NRCAM	-
peak:485	chr7	127856758	127857258	27044	SND1	127634055	127994271	127887912	-30903	27044	SND1	+
peak:486	chr7	128117615	128118115	27044	SND1	128084167	128148680	128089489	28375	27044	SND1	+
peak:487	chr7	128362002	128362502	401399	PRRT4	128351772	128378428	128361685	-566	401399	PRRT4	-
peak:488	chr7	133051061	133051561	54927	CHCHD3	132855797	133167577	133052062	750	54927	CHCHD3	-
peak:489	chr7	143268350	143268850	373156	GSTK1	143233066	143271726	143263496	5103	373156	GSTK1	+
peak:490	chr7	149310188	149310688	100289678	ZNF783	149256441	149361647	149262171	48266	100289678	ZNF783	+
peak:491	chr7	155471638	155472138	2020	EN2	155413032	155495983	155458129	13758	2020	EN2	+
peak:492	chr7	157140077	157140577	9690	UBE3C	157074783	157296034	157139279	1047	9690	UBE3C	+
peak:493	chr7	158613403	158613903	100847032	MIR5707	158591123	158628424	158591616	22036	100847032	MIR5707	+
peak:494	chr7	159038795	159039295	154822	LINC00689	158971274	159057306	159017408	21636	154822	LINC00689	+
peak:495	chr7	159191153	159191653	7434	VIPR2	159057307	159245465	159144957	-46445	7434	VIPR2	-
peak:496	chr8	1772832	1773332	2055	CLN8	1717075	1795407	1772924	157	2055	CLN8	+
peak:497	chr8	1952271	1952771	9639	ARHGEF10	1820604	1957525	1943654	8866	9639	ARHGEF10	+
peak:498	chr8	2001143	2001643	9920	KBTBD11	1972638	2009459	1973878	27514	9920	KBTBD11	+
peak:499	chr8	8344624	8345124	157285	PRAG1	8235419	8544218	8381747	36872	157285	PRAG1	-
peak:500	chr8	11452254	11452754	83648	FAM167A	11387295	11484358	11445369	-7134	83648	FAM167A	-
peak:501	chr8	19696270	19696770	55790	CSGALNACT1	19429501	19787584	19683240	-13279	55790	CSGALNACT1	-
peak:502	chr8	19699043	19699543	55790	CSGALNACT1	19429501	19787584	19683240	-16052	55790	CSGALNACT1	-
peak:503	chr8	19758470	19758970	55790	CSGALNACT1	19429501	19787584	19758029	-690	55790	CSGALNACT1	-
peak:504	chr8	19843627	19844127	55174	INTS10	19787585	19875240	19844128	-250	55174	INTS10	+
peak:505	chr8	20234554	20235054	526	ATP6V1B2	20190287	20236681	20218182	16621	526	ATP6V1B2	+
peak:506	chr8	21985019	21985519	23039	XPO7	21916766	22013555	21988348	-3078	23039	XPO7	+
peak:507	chr8	22116128	22116628	55806	HR	22113933	22136704	22118445	2066	55806	HR	-
peak:508	chr8	22455914	22456414	5533	PPP3CC	22427974	22527947	22441365	14798	5533	PPP3CC	+
peak:509	chr8	22578808	22579308	64236	PDLIM2	22575809	22588738	22579130	-71	64236	PDLIM2	+
peak:510	chr8	29555736	29556236	619351	LINC00589	29542946	29748209	29735223	179236	619351	LINC00589	-
peak:511	chr8	29825656	29826156	101929450	LINC02099	29748210	29834931	29748350	77555	101929450	LINC02099	+
peak:512	chr8	37881850	37882350	80223	RAB11FIP1	37861592	37918140	37878117	-3982	80223	RAB11FIP1	-
peak:513	chr8	47198510	47199010	23514	SPIDR	47050736	47260954	47260575	-61814	23514	SPIDR	+
peak:514	chr8	51400775	51401275	137902	PXDNL	50867192	51827595	51408979	7953	137902	PXDNL	-
peak:515	chr8	52222195	52222695	9705	ST18	52016166	52513183	52222095	-349	9705	ST18	-
peak:516	chr8	55066979	55067479	114786	XKR4	54859229	55424252	55102389	-35159	114786	XKR4	+
peak:517	chr8	59017654	59018154	9760	TOX	58889527	59700310	59119208	101303	9760	TOX	-
peak:518	chr8	60800622	60801122	55636	CHD7	60635235	60959844	60850737	-49864	55636	CHD7	+
peak:519	chr8	60807707	60808207	55636	CHD7	60635235	60959844	60850737	-42779	55636	CHD7	+
peak:520	chr8	66336085	66336585	23212	RRS1	66310869	66429606	66429028	-92692	23212	RRS1	+
peak:521	chr8	73895457	73895957	55284	UBE2W	73789092	73924773	73878910	-16796	55284	UBE2W	-
peak:522	chr8	80783531	80784031	619279	ZNF704	80572986	80931157	80814259	30477	619279	ZNF704	-
peak:523	chr8	81106654	81107154	55824	PAG1	80931158	81196215	81112068	5163	55824	PAG1	-
peak:524	chr8	84626072	84626572	138046	RALYL	83793273	84989814	84705927	-79604	138046	RALYL	+
peak:525	chr8	96820672	96821172	10404	CPQ	96615808	97166745	96761240	59681	10404	CPQ	+
peak:526	chr8	103173656	103174156	100499183	BAALC-AS1	103163321	103190166	103172140	-1765	100499183	BAALC-AS1	-
peak:527	chr8	107278509	107279009	284	ANGPT1	107032894	107743805	107295541	16781	284	ANGPT1	-
peak:528	chr8	122783042	122783542	22882	ZHX2	122737751	122944517	122781394	1897	22882	ZHX2	+
peak:529	chr8	124564587	124565087	9788	MTSS1	124551626	124775243	124564802	-34	9788	MTSS1	-
peak:530	chr8	125606121	125606621	10221	TRIB1	125396674	125692348	125433546	172824	10221	TRIB1	+
peak:531	chr8	127737530	127738030	4609	MYC	127734701	127765382	127736231	1548	4609	MYC	+
peak:532	chr8	130248493	130248993	50807	ASAP1	130098592	130717262	130247042	-1700	50807	ASAP1	-
peak:533	chr8	139759448	139759948	51305	KCNK9	139258036	140080409	139703056	-56641	51305	KCNK9	-
peak:534	chr8	139761618	139762118	51305	KCNK9	139258036	140080409	139703056	-58811	51305	KCNK9	-
peak:535	chr8	139795138	139795638	51305	KCNK9	139258036	140080409	139703056	-92331	51305	KCNK9	-
peak:536	chr8	142636645	142637145	23237	ARC	142578102	142642221	142614472	-22422	23237	ARC	-
peak:537	chr8	143182051	143182551	4062	LY6H	143101625	143186952	143160711	-21589	4062	LY6H	-
peak:538	chr8	143399886	143400386	114822	RHPN1	143364418	143404871	143379337	20798	114822	RHPN1	+
peak:539	chr8	143434737	143435237	389692	MAFA	143404872	143469123	143430406	-4580	389692	MAFA	-
peak:540	chr8	143596000	143596500	1936	EEF1D	143579644	143597395	143596345	94	1936	EEF1D	-
peak:541	chr8	143794536	143795036	23513	SCRIB	143765470	143810859	143794236	-549	23513	SCRIB	-
peak:542	chr8	144250970	144251470	727957	MROH1	144143388	144258579	144254422	-3201	727957	MROH1	+
peak:543	chr8	144379152	144379652	203054	ADCK5	144366239	144384153	144374076	5325	203054	ADCK5	+
peak:544	chr8	144443260	144443760	4796	TONSL	144440266	144451042	144443347	-162	4796	TONSL	-
peak:545	chr9	2257429	2257929	6595	SMARCA2	2158476	2401702	2181571	76107	6595	SMARCA2	+
peak:546	chr9	2657374	2657874	7436	VLDLR	2401703	2669801	2622100	35523	7436	VLDLR	+
peak:547	chr9	2727914	2728414	169522	KCNV2	2669802	2762666	2717502	10661	169522	KCNV2	+
peak:548	chr9	4207817	4208317	169792	GLIS3	3731597	4419418	4152183	-55883	169792	GLIS3	-
peak:549	chr9	7052560	7053060	23081	KDM4C	6681073	7463987	7049192	3617	23081	KDM4C	+
peak:550	chr9	30280437	30280937	401497	LINC01242	29731989	30978251	30575012	294324	401497	LINC01242	-
peak:551	chr9	36835205	36835705	100616289	MIR4475	36726804	36843953	36823599	-11855	100616289	MIR4475	-
peak:552	chr9	37308966	37309466	84186	ZCCHC7	37100277	37374993	37326034	-16817	84186	ZCCHC7	+
peak:553	chr9	37374816	37375316	9380	GRHPR	37374994	37447592	37422666	-47599	9380	GRHPR	+
peak:554	chr9	71901925	71902425	51104	ABHD17B	71863717	71911220	71910742	8566	51104	ABHD17B	-
peak:555	chr9	76452798	76453298	2650	GCNT1	76407184	76537196	76459152	-6103	2650	GCNT1	+
peak:556	chr9	82923513	82924013	158158	RASEF	82525959	83165232	83063128	139364	158158	RASEF	-
peak:557	chr9	89464528	89465028	10507	SEMA4D	89360589	89551571	89455953	-8824	10507	SEMA4D	-
peak:558	chr9	90881591	90882091	6850	SYK	90722446	90973275	90827488	54352	6850	SYK	+
peak:559	chr9	93064283	93064783	203328	SUSD3	93044282	93087032	93069100	-4566	203328	SUSD3	+
peak:560	chr9	98101900	98102400	9830	TRIM14	98083162	98146048	98088001	-14148	9830	TRIM14	-
peak:561	chr9	98385697	98386197	9568	GABBR2	98281147	98743311	98388887	2939	9568	GABBR2	-
peak:562	chr9	98612550	98613050	9568	GABBR2	98281147	98743311	98607650	-5149	9568	GABBR2	-
peak:563	chr9	98726749	98727249	9568	GABBR2	98281147	98743311	98709197	-17801	9568	GABBR2	-
peak:564	chr9	105405387	105405887	83856	FSD1L	105401857	105529394	105447796	-42158	83856	FSD1L	+
peak:565	chr9	109918382	109918882	114299	PALM2	109576167	109957814	109867031	51600	114299	PALM2	+
peak:566	chr9	120713180	120713680	1955	MEGF9	120647321	120745562	120714470	1039	1955	MEGF9	-
peak:567	chr9	120714356	120714856	1955	MEGF9	120647321	120745562	120714470	-135	1955	MEGF9	-
peak:568	chr9	121071834	121072334	11064	CNTRL	121062570	121180227	121074863	-2778	11064	CNTRL	+
peak:569	chr9	124206257	124206757	10783	NEK6	124136502	124342320	124257606	-51098	10783	NEK6	+
peak:570	chr9	124222954	124223454	10783	NEK6	124136502	124342320	124257606	-34401	10783	NEK6	+
peak:571	chr9	124421022	124421522	5695	PSMB7	124342321	124458215	124415444	-5827	5695	PSMB7	-
peak:572	chr9	124776891	124777391	169611	OLFML2A	124774235	124827145	124777158	-16	169611	OLFML2A	+
peak:573	chr9	124861295	124861795	11224	RPL35	124857696	124862055	124861915	369	11224	RPL35	-
peak:574	chr9	125841366	125841866	5090	PBX3	125727290	126096060	125843713	-2096	5090	PBX3	+
peak:575	chr9	128026123	128026623	203245	NAIF1	128023399	128067761	128066284	39910	203245	NAIF1	-
peak:576	chr9	129177372	129177872	389792	IER5L	129160144	129249639	129178262	639	389792	IER5L	-
peak:577	chr9	129221183	129221683	389792	IER5L	129160144	129249639	129178262	-43170	389792	IER5L	-
peak:578	chr9	130487445	130487945	445	ASS1	130437048	130529410	130479856	7838	445	ASS1	+
peak:579	chr9	131724696	131725196	2889	RAPGEF1	131576554	131909859	131737538	12591	2889	RAPGEF1	-
peak:580	chr9	132885735	132886235	11092	SPACA9	132878838	132901291	132878898	7086	11092	SPACA9	+
peak:581	chr9	133171411	133171911	26301	GBGT1	133156615	133186586	133163945	-7715	26301	GBGT1	-
peak:582	chr9	133706997	133707497	1757	SARDH	133651751	133839628	133703701	-3545	1757	SARDH	-
peak:583	chr9	134753091	134753591	1289	COL5A1	134510593	134837045	134731593	21747	1289	COL5A1	+
peak:584	chr9	135712928	135713428	57582	KCNT1	135700857	135803580	135714458	-1279	57582	KCNT1	+
peak:585	chr9	136244353	136244853	169714	QSOX2	136214994	136274955	136245841	1237	169714	QSOX2	-
peak:586	chr9	136312447	136312947	399693	CCDC187	136274956	136316059	136306901	-5795	399693	CCDC187	-
peak:587	chr9	136726617	136727117	84973	SNHG7	136723685	136735086	136726483	-383	84973	SNHG7	-
peak:588	chr9	136768107	136768607	389812	LCN15	136761504	136778805	136766255	-2101	389812	LCN15	-
peak:589	chr9	136796124	136796624	84960	CCDC183	136793878	136800340	136796363	10	84960	CCDC183	+
peak:590	chr9	137068117	137068617	89958	SAPCD2	137062317	137074044	137070588	2220	89958	SAPCD2	-
peak:591	chr9	137429009	137429509	10811	NOXA1	137423307	137430820	137423395	5863	10811	NOXA1	+
peak:592	chr9	137461730	137462230	26012	NSMF	137451629	137462077	137459334	-2645	26012	NSMF	-
peak:593	chr9	137492397	137492897	375775	PNPLA7	137462078	137550866	137480727	-11919	375775	PNPLA7	-
peak:594	chr10	561691	562191	22982	DIP2C	305826	564168	486558	-75382	22982	DIP2C	-
peak:595	chr10	2887626	2888126	5214	PFKP	2690705	3135925	3066333	-178456	5214	PFKP	+
peak:596	chr10	6069032	6069532	3559	IL2RA	6002095	6075656	6062325	-6956	3559	IL2RA	-
peak:597	chr10	6148273	6148773	5209	PFKFB3	6129541	6149256	6146316	2206	5209	PFKFB3	+
peak:598	chr10	11163144	11163644	10659	CELF2	11135268	11348880	11165030	-1635	10659	CELF2	+
peak:599	chr10	11170856	11171356	10659	CELF2	11135268	11348880	11165486	5619	10659	CELF2	+
peak:600	chr10	12243792	12244292	8872	CDC123	12196171	12297768	12246054	-2011	8872	CDC123	+
peak:601	chr10	17805877	17806377	4360	MRC1	17780799	17827225	17809344	-3216	4360	MRC1	+
peak:602	chr10	21888919	21889419	64215	DNAJC1	21767243	22106895	21860906	-28262	64215	DNAJC1	-
peak:603	chr10	22344138	22344638	9576	SPAG6	22333516	22465720	22345445	-1056	9576	SPAG6	+
peak:604	chr10	27719141	27719641	283078	MKX	27624083	27744165	27743545	24153	283078	MKX	-
peak:605	chr10	34200267	34200767	56288	PARD3	34054490	34815546	34336320	135802	56288	PARD3	-
peak:606	chr10	45370178	45370678	240	ALOX5	45344893	45452812	45374176	-3747	240	ALOX5	+
peak:607	chr10	46092455	46092955	4477	MSMB	46038492	46166307	46046269	-46435	4477	MSMB	-
peak:608	chr10	48701546	48702046	57705	WDFY4	48670571	48867662	48709706	-7909	57705	WDFY4	+
peak:609	chr10	61941519	61942019	84159	ARID5B	61782149	62142737	61901300	40468	84159	ARID5B	+
peak:610	chr10	61961196	61961696	84159	ARID5B	61782149	62142737	61901300	60145	84159	ARID5B	+
peak:611	chr10	62045181	62045681	84159	ARID5B	61782149	62142737	62049211	-3779	84159	ARID5B	+
peak:612	chr10	62046456	62046956	84159	ARID5B	61782149	62142737	62049211	-2504	84159	ARID5B	+
peak:613	chr10	69344453	69344953	3098	HK1	69264428	69364063	69318844	25858	3098	HK1	+
peak:614	chr10	72323967	72324467	54788	DNAJB12	72305443	72431927	72336865	12647	54788	DNAJB12	-
peak:615	chr10	73131831	73132331	25961	NUDT13	73103675	73139239	73110530	21550	25961	NUDT13	+
peak:616	chr10	73253110	73253610	51021	MRPS16	73250634	73272214	73252693	-666	51021	MRPS16	-
peak:617	chr10	74010576	74011076	7414	VCL	73958986	74117466	73998116	12709	7414	VCL	+
peak:618	chr10	74150936	74151436	132	ADK	74151125	74675473	74151185	0	132	ADK	+
peak:619	chr10	77565620	77566120	3778	KCNMA1	77379195	77723286	77637447	71576	3778	KCNMA1	-
peak:620	chr10	78641268	78641768	283050	ZMIZ1-AS1	78614919	79068465	78962394	320875	283050	ZMIZ1-AS1	-
peak:621	chr10	79389011	79389511	10105	PPIF	79316462	79395938	79347658	41602	10105	PPIF	+
peak:622	chr10	86413023	86413523	23063	WAPL	86405263	86588186	86444032	30758	23063	WAPL	-
peak:623	chr10	88108203	88108703	5728	PTEN	87863438	88267694	87952199	156253	5728	PTEN	+
peak:624	chr10	89889473	89889973	643529	LINC00865	89776544	89893464	89829556	60166	643529	LINC00865	+
peak:625	chr10	92087667	92088167	9044	BTAF1	91916627	92111883	91980520	107396	9044	BTAF1	+
peak:626	chr10	95290802	95291302	9124	PDLIM1	95216663	95323535	95291024	-27	9124	PDLIM1	-
peak:627	chr10	96747845	96748345	118788	PIK3AP1	96603121	96774639	96720514	-27580	118788	PIK3AP1	-
peak:628	chr10	96764313	96764813	118788	PIK3AP1	96603121	96774639	96720514	-44048	118788	PIK3AP1	-
peak:629	chr10	97278465	97278965	84986	ARHGAP19	97221218	97305970	97270664	-8050	84986	ARHGAP19	-
peak:630	chr10	98055858	98056358	55118	CRTAC1	97871846	98082726	98030828	-25279	55118	CRTAC1	-
peak:631	chr10	103692944	103693444	9644	SH3PXD2A	103632651	103877848	103693623	428	9644	SH3PXD2A	-
peak:632	chr10	110278627	110279127	10285	SMNDC1	110265906	110401394	110304131	25253	10285	SMNDC1	-
peak:633	chr10	113103024	113103524	6934	TCF7L2	112792211	113356034	113143920	-40645	6934	TCF7L2	+
peak:634	chr10	114544222	114544722	3983	ABLIM1	114465844	114753199	114526931	-17540	3983	ABLIM1	-
peak:635	chr10	119425593	119426093	2869	GRK5	119415211	119484468	119452448	-26604	2869	GRK5	+
peak:636	chr10	123859163	123859663	119587	CPXM2	123776761	123989443	123887166	27752	119587	CPXM2	-
peak:637	chr10	124539978	124540478	64077	LHPP	124456010	124658229	124545984	-5755	64077	LHPP	+
peak:638	chr10	124617655	124618155	64077	LHPP	124456010	124658229	124612833	5071	64077	LHPP	+
peak:639	chr10	130633632	130634132	100422867	MIR378C	130571022	131111502	130962668	328785	100422867	MIR378C	-
peak:640	chr10	131913538	131914038	55844	PPP2R2D	131845422	131961265	131901291	12496	55844	PPP2R2D	+
peak:641	chr10	133131627	133132127	85442	KNDC1	133131347	133198729	133160447	-28569	85442	KNDC1	+
peak:642	chr11	721842	722342	64787	EPS8L2	708042	736978	721926	165	64787	EPS8L2	+
peak:643	chr11	762354	762854	6888	TALDO1	736979	767870	763982	-1377	6888	TALDO1	+
peak:644	chr11	833231	833731	977	CD151	831665	839666	833009	471	977	CD151	+
peak:645	chr11	2702773	2703273	10984	KCNQ1OT1	2580941	2738784	2699994	-3028	10984	KCNQ1OT1	-
peak:646	chr11	2703434	2703934	10984	KCNQ1OT1	2580941	2738784	2699994	-3689	10984	KCNQ1OT1	-
peak:647	chr11	2885623	2886123	1028	CDKN1C	2877368	2887655	2885881	7	1028	CDKN1C	-
peak:648	chr11	3836782	3837282	391	RHOG	3827612	3847755	3837867	834	391	RHOG	-
peak:649	chr11	8747206	8747706	6764	ST5	8689458	8911045	8757152	9695	6764	ST5	-
peak:650	chr11	9215283	9215783	23258	DENND5A	9140784	9276731	9206718	-8814	23258	DENND5A	-
peak:651	chr11	13229100	13229600	406	ARNTL	13143115	13407943	13276652	-47301	406	ARNTL	+
peak:652	chr11	14451715	14452215	1315	COPB1	14412865	14505529	14461222	9256	1315	COPB1	-
peak:653	chr11	19984282	19984782	89797	NAV2	19768943	20137498	20022556	-38023	89797	NAV2	+
peak:654	chr11	47857749	47858249	23279	NUP160	47777262	47914556	47848555	-9443	23279	NUP160	-
peak:655	chr11	47863068	47863568	23279	NUP160	47777262	47914556	47848555	-14762	23279	NUP160	-
peak:656	chr11	47928403	47928903	5795	PTPRJ	47914557	48070793	47980558	-51904	5795	PTPRJ	+
peak:657	chr11	48168746	48169246	5795	PTPRJ	48120931	48180935	48145078	23917	5795	PTPRJ	+
peak:658	chr11	58898108	58898608	219970	GLYATL2	58788251	58904806	58904215	5856	219970	GLYATL2	-
peak:659	chr11	59273284	59273784	219972	MPEG1	59203922	59288681	59212951	-60582	219972	MPEG1	-
peak:660	chr11	61965322	61965822	2495	FTH1	61961162	62045816	61967166	1593	2495	FTH1	-
peak:661	chr11	62665678	62666178	751071	CSKMT	62665264	62667663	62665313	614	751071	CSKMT	+
peak:662	chr11	64848751	64849251	55561	CDC42BPG	64821889	64849832	64844569	-4431	55561	CDC42BPG	-
peak:663	chr11	65407667	65408167	83786	FRMD8	65385151	65408530	65394262	13654	83786	FRMD8	+
peak:664	chr11	65553219	65553719	4054	LTBP3	65539142	65564601	65553727	257	4054	LTBP3	-
peak:665	chr11	66728227	66728727	6712	SPTBN2	66682220	66736838	66728959	481	6712	SPTBN2	-
peak:666	chr11	66868613	66869113	5091	PC	66864771	66921203	66872039	3175	5091	PC	-
peak:667	chr11	67416921	67417421	57571	CARNS1	67412115	67418688	67416196	974	57571	CARNS1	+
peak:668	chr11	67436362	67436862	5790	PTPRCAP	67435756	67439133	67438067	1454	5790	PTPRCAP	-
peak:669	chr11	67648060	67648560	91703	ACY3	67643572	67657980	67647583	-726	91703	ACY3	-
peak:670	chr11	68843795	68844295	1374	CPT1A	68762726	68874094	68844410	364	1374	CPT1A	-
peak:671	chr11	69040902	69041402	219931	TPCN2	69031154	69069169	69048897	-7744	219931	TPCN2	+
peak:672	chr11	69912894	69913394	2248	FGF3	69797214	69947186	69819024	-94119	2248	FGF3	-
peak:673	chr11	72333611	72334111	81570	CLPB	72277125	72502670	72308584	-25276	81570	CLPB	-
peak:674	chr11	73971279	73971779	7351	UCP2	73971122	73992780	73977006	5476	7351	UCP2	-
peak:675	chr11	73973894	73974394	7351	UCP2	73971122	73992780	73977006	2861	7351	UCP2	-
peak:676	chr11	73980040	73980540	7351	UCP2	73971122	73992780	73980938	647	7351	UCP2	-
peak:677	chr11	74011633	74012133	7352	UCP3	73992781	74021672	74009435	-2447	7352	UCP3	-
peak:678	chr11	83063091	83063591	27314	RAB30	82981484	83114455	83071462	8120	27314	RAB30	-
peak:679	chr11	108225248	108225748	472	ATM	108222735	108379619	108224078	1419	472	ATM	+
peak:680	chr11	111926930	111927430	85458	DIXDC1	111925695	112021194	111927144	35	85458	DIXDC1	+
peak:681	chr11	114166866	114167366	7704	ZBTB16	114020315	114252310	114180766	-13649	7704	ZBTB16	+
peak:682	chr11	114172421	114172921	7704	ZBTB16	114020315	114252310	114180766	-8094	7704	ZBTB16	+
peak:683	chr11	114180391	114180891	7704	ZBTB16	114020315	114252310	114180766	-124	7704	ZBTB16	+
peak:684	chr11	116879767	116880267	23387	SIK3	116843545	117121352	116875513	-4503	23387	SIK3	-
peak:685	chr11	119055832	119056332	10525	HYOU1	119039507	119062447	119055418	-663	10525	HYOU1	-
peak:686	chr11	119485184	119485684	7070	THY1	119402199	119550327	119424985	-60448	7070	THY1	-
peak:687	chr11	122705378	122705878	84959	UBASH3B	122511825	122816639	122709262	-3633	84959	UBASH3B	+
peak:688	chr11	128552932	128553432	102466104	MIR6090	128522351	128554956	128522390	30791	102466104	MIR6090	+
peak:689	chr11	128624369	128624869	2113	ETS1	128554957	128637046	128587558	-37060	2113	ETS1	-
peak:690	chr11	128662960	128663460	2313	FLI1	128637047	128695057	128686535	-23324	2313	FLI1	+
peak:691	chr11	129972997	129973497	56980	PRDM10	129919091	130002886	129947622	-25624	56980	PRDM10	-
peak:692	chr12	2324356	2324856	100874370	CACNA1C-IT3	2161670	2359376	2269776	54829	100874370	CACNA1C-IT3	+
peak:693	chr12	6286380	6286880	55200	PLEKHG6	6271312	6325303	6310436	-23805	55200	PLEKHG6	+
peak:694	chr12	6494311	6494811	9918	NCAPD2	6493968	6531593	6494099	461	9918	NCAPD2	+
peak:695	chr12	8695077	8695577	57494	RIMKLB	8672245	8801142	8697177	-1849	57494	RIMKLB	+
peak:696	chr12	9447635	9448135	101930452	LINC02367	9303734	9487675	9367464	80420	101930452	LINC02367	+
peak:697	chr12	9736854	9737354	160365	CLECL1	9705282	9747100	9733299	-3804	160365	CLECL1	-
peak:698	chr12	12560944	12561444	80824	DUSP16	12431803	12587105	12561125	-68	80824	DUSP16	-
peak:699	chr12	12704533	12705033	2842	GPR19	12648207	12705632	12696207	-8575	2842	GPR19	-
peak:700	chr12	12705786	12706286	1027	CDKN1B	12705633	12721889	12715058	-9021	1027	CDKN1B	+
peak:701	chr12	26473201	26473701	3709	ITPR2	26311806	26869841	26494233	20781	3709	ITPR2	-
peak:702	chr12	31362947	31363447	58516	SINHCAF	31324906	31376904	31327058	-36138	58516	SINHCAF	-
peak:703	chr12	31746687	31747187	196394	AMN1	31688445	31760707	31729174	-17762	196394	AMN1	-
peak:704	chr12	31896502	31897002	105369723	LINC02422	31839723	31923286	31887203	-9548	105369723	LINC02422	-
peak:705	chr12	41193342	41193842	29951	PDZRN4	41108782	41636870	41188448	5143	29951	PDZRN4	+
peak:706	chr12	49553492	49553992	23416	KCNH3	49530954	49557716	49556172	-2429	23416	KCNH3	+
peak:707	chr12	49901016	49901516	23017	FAIM2	49870100	49908029	49900257	-1008	23017	FAIM2	-
peak:708	chr12	51820681	51821181	6334	SCN8A	51546048	51831100	51774240	46690	6334	SCN8A	+
peak:709	chr12	53207018	53207518	3695	ITGB7	53188937	53211082	53207281	12	3695	ITGB7	-
peak:710	chr12	53564153	53564653	11016	ATF7	53515745	53647811	53543951	-20451	11016	ATF7	-
peak:711	chr12	54358066	54358566	53831	GPR84	54352424	54371831	54364474	6157	53831	GPR84	-
peak:712	chr12	57216232	57216732	11247	NXPH4	57210207	57224598	57216795	-312	11247	NXPH4	+
peak:713	chr12	57234762	57235262	6472	SHMT2	57224599	57235359	57233634	1377	6472	SHMT2	+
peak:714	chr12	62903070	62903570	57460	PPM1H	62662356	63042608	62934048	30727	57460	PPM1H	-
peak:715	chr12	65205833	65206333	23592	LEMD3	65145569	65262096	65240566	-34482	23592	LEMD3	+
peak:716	chr12	67804091	67804591	101927901	LINC02421	67690473	67829355	67729475	-74865	101927901	LINC02421	-
peak:717	chr12	68591760	68592260	5908	RAP1B	68531252	68669208	68610839	-18828	5908	RAP1B	+
peak:718	chr12	68792892	68793392	4193	MDM2	68780162	68847220	68808172	-15029	4193	MDM2	+
peak:719	chr12	69330887	69331387	4069	LYZ	69299759	69354044	69348341	-17203	4069	LYZ	+
peak:720	chr12	69585607	69586107	10576	CCT2	69585079	69605438	69585666	190	10576	CCT2	+
peak:721	chr12	75581520	75582020	11103	KRR1	75492744	75771620	75511636	-70133	11103	KRR1	-
peak:722	chr12	75689242	75689742	11103	KRR1	75492744	75771620	75511636	-177855	11103	KRR1	-
peak:723	chr12	89355073	89355573	1848	DUSP6	89185426	89391365	89353271	-2051	1848	DUSP6	-
peak:724	chr12	92159095	92159595	694	BTG1	92144074	92283714	92145897	-13447	694	BTG1	-
peak:725	chr12	94240076	94240576	10154	PLXNC1	93998692	94289154	94248362	-8035	10154	PLXNC1	+
peak:726	chr12	98516199	98516699	7112	TMPO	98515632	98569115	98516252	196	7112	TMPO	+
peak:727	chr12	99393760	99394260	56899	ANKS1B	98734555	99517025	99386297	-7712	56899	ANKS1B	-
peak:728	chr12	101634721	101635221	4604	MYBPC1	101594997	101681575	101629026	5944	4604	MYBPC1	+
peak:729	chr12	101823822	101824322	79158	GNPTAB	101748565	101854144	101830679	6606	79158	GNPTAB	-
peak:730	chr12	104286656	104287156	7296	TXNRD1	104177035	104296317	104286925	-18	7296	TXNRD1	+
peak:731	chr12	104582678	104583178	50515	CHST11	104395548	104590240	104588848	-5919	50515	CHST11	+
peak:732	chr12	104722800	104723300	84102	SLC41A2	104712907	104957482	104834179	111128	84102	SLC41A2	-
peak:733	chr12	107736887	107737387	11108	PRDM4	107717639	107767828	107742593	5455	11108	PRDM4	-
peak:734	chr12	108630750	108631250	6404	SELPLG	108615200	108641815	108632078	1077	6404	SELPLG	-
peak:735	chr12	113064934	113065434	1840	DTX1	113027968	113099069	113057690	7493	1840	DTX1	+
peak:736	chr12	113087120	113087620	1840	DTX1	113027968	113099069	113089866	-2495	1840	DTX1	+
peak:737	chr12	113233080	113233580	53373	TPCN1	113221164	113290786	113225246	8083	53373	TPCN1	+
peak:738	chr12	117052617	117053117	54997	TESC	117012450	117099480	117053995	1127	54997	TESC	-
peak:739	chr12	119988735	119989235	92558	BICDL1	119933581	120095108	119989869	-883	92558	BICDL1	+
peak:740	chr12	120687865	120688365	9761	MLEC	120672923	120702301	120687245	869	9761	MLEC	+
peak:741	chr12	121295289	121295789	10645	CAMKK2	121241438	121304351	121296686	1146	10645	CAMKK2	-
peak:742	chr12	121425188	121425688	80196	RNF34	121399969	121430571	121419898	5539	80196	RNF34	+
peak:743	chr12	121580256	121580756	84678	KDM2B	121457453	121603782	121580459	-46	84678	KDM2B	-
peak:744	chr12	121628459	121628959	84876	ORAI1	121603783	121648233	121626816	1892	84876	ORAI1	+
peak:745	chr12	121686912	121687412	283385	MORN3	121648234	121692691	121672631	-14530	283385	MORN3	-
peak:746	chr12	122006482	122006982	144406	WDR66	121914776	122010563	122001704	5027	144406	WDR66	+
peak:747	chr12	122646749	122647249	9735	KNTC1	122527124	122661692	122620042	26956	9735	KNTC1	+
peak:748	chr12	122898668	122899168	79720	VPS37B	122865924	122920558	122896444	-2473	79720	VPS37B	-
peak:749	chr12	123269481	123269981	8099	CDK2AP1	123260734	123311387	123269239	-491	8099	CDK2AP1	-
peak:750	chr12	128796358	128796858	121260	SLC15A4	128547897	128838705	128801701	5092	121260	SLC15A4	-
peak:751	chr12	131923290	131923790	8408	ULK1	131872244	131924633	131920067	3472	8408	ULK1	+
peak:752	chr12	132083982	132084482	347918	EP400NL	132079993	132129059	132084283	-50	347918	EP400NL	+
peak:753	chr12	132444816	132445316	57666	FBRSL1	132409451	132577262	132489551	-44484	57666	FBRSL1	+
peak:754	chr12	132530334	132530834	57666	FBRSL1	132409451	132577262	132507030	23553	57666	FBRSL1	+
peak:755	chr13	22455354	22455854	100506622	LINC00540	21959568	22695618	22210285	245318	100506622	LINC00540	+
peak:756	chr13	24203820	24204320	221178	SPATA13	24193329	24289927	24224241	-20170	221178	SPATA13	+
peak:757	chr13	29595557	29596057	6541	SLC7A1	29507964	29723186	29595688	-118	6541	SLC7A1	-
peak:758	chr13	29817896	29818396	5412	UBL3	29723187	29869544	29850684	32537	5412	UBL3	-
peak:759	chr13	30662446	30662946	10208	USPL1	30617691	30665630	30617783	44912	10208	USPL1	+
peak:760	chr13	32046336	32046836	10129	FRY	32046252	32299902	32060864	-14277	10129	FRY	+
peak:761	chr13	40668181	40668681	2308	FOXO1	40549286	40697236	40666597	-1833	2308	FOXO1	-
peak:762	chr13	41919886	41920386	23078	VWA8	41632258	42000578	41961084	40947	23078	VWA8	-
peak:763	chr13	46079655	46080155	1361	CPB2	46078893	46129159	46105026	25120	1361	CPB2	-
peak:764	chr13	46383389	46383889	80183	RUBCNL	46324426	46448214	46387230	3590	80183	RUBCNL	-
peak:765	chr13	48595597	48596097	100129597	LINC00462	48555673	48615899	48578088	-17758	100129597	LINC00462	-
peak:766	chr13	50594207	50594707	10301	DLEU1	50155801	50604063	50492644	101812	10301	DLEU1	+
peak:767	chr13	50908266	50908766	79621	RNASEH2B	50907418	50910184	50909678	-1161	79621	RNASEH2B	+
peak:768	chr13	51821587	51822087	79758	DHRS12	51756637	51824653	51804157	-17679	79758	DHRS12	-
peak:769	chr13	59416547	59417047	81624	DIAPH3	58964656	60280222	59696193	279395	81624	DIAPH3	-
peak:770	chr13	66995170	66995670	5101	PCDH9	66262280	67301416	66903605	-91814	5101	PCDH9	-
peak:771	chr13	79194233	79194733	64062	RBM26	79066760	79443800	79341212	146728	64062	RBM26	-
peak:772	chr13	92843429	92843929	104326053	LINC00363	92773411	93141749	93056657	-212977	104326053	LINC00363	+
peak:773	chr13	94323698	94324198	10082	GPC6	94061247	94377559	94286348	37599	10082	GPC6	+
peak:774	chr13	99042468	99042968	23348	DOCK9	98791011	99087222	99086393	43674	23348	DOCK9	-
peak:775	chr13	99124899	99125399	100861541	DOCK9-AS2	99087223	99144296	99087819	37329	100861541	DOCK9-AS2	+
peak:776	chr13	99231684	99232184	337867	UBAC2	99144297	99251444	99244515	-12580	337867	UBAC2	+
peak:777	chr13	99420154	99420654	337867	UBAC2	99361960	99432262	99367787	52616	337867	UBAC2	+
peak:778	chr13	104286854	104287354	104326190	LINC01309	103246024	104445533	103425200	861903	104326190	LINC01309	+
peak:779	chr13	106535514	106536014	1948	EFNB2	106455954	106546404	106535114	-649	1948	EFNB2	-
peak:780	chr13	108212800	108213300	3981	LIG4	108040759	108218373	108214782	1731	3981	LIG4	-
peak:781	chr13	114056574	114057074	22821	RASA3	113982519	114183749	114036193	-20630	22821	RASA3	-
peak:782	chr14	22200913	22201413	1603	DAD1	22120087	22593753	22575089	373925	1603	DAD1	-
peak:783	chr14	22887860	22888360	161253	REM2	22879942	22892731	22883222	4887	161253	REM2	+
peak:784	chr14	38196933	38197433	6751	SSTR1	38055186	38232184	38207999	-10815	6751	SSTR1	+
peak:785	chr14	49160882	49161382	6235	RPS29	48690709	49586497	49586325	425192	6235	RPS29	-
peak:786	chr14	50813462	50813962	51199	NIN	50697373	50851640	50821956	8243	51199	NIN	-
peak:787	chr14	51989279	51989779	51637	RTRAF	51951294	52005968	51989514	14	51637	RTRAF	+
peak:788	chr14	52311558	52312058	5732	PTGER2	52291059	52392534	52314305	-2496	5732	PTGER2	+
peak:789	chr14	59274856	59275356	23002	DAAM1	59041407	59413801	59263455	11650	23002	DAAM1	+
peak:790	chr14	61607460	61607960	400221	FLJ22447	61556952	61671466	61570596	37113	400221	FLJ22447	+
peak:791	chr14	65614318	65614818	2530	FUT8	65479711	66061435	65636516	-21947	2530	FUT8	+
peak:792	chr14	68476426	68476926	5890	RAD51B	67818200	68668402	68472033	4642	5890	RAD51B	+
peak:793	chr14	69441959	69442459	55334	SLC39A9	69398659	69469696	69454701	-12491	55334	SLC39A9	+
peak:794	chr14	69673054	69673554	9766	SUSD6	69593217	69692705	69658510	14793	9766	SUSD6	+
peak:795	chr14	74506228	74506728	4053	LTBP2	74498078	74638221	74509807	3328	4053	LTBP2	-
peak:796	chr14	75175958	75176458	10972	TMED10	75137553	75227702	75176597	388	10972	TMED10	-
peak:797	chr14	77863916	77864416	57143	ADCK1	77780646	78046802	77902385	-38218	57143	ADCK1	+
peak:798	chr14	77882096	77882596	57143	ADCK1	77780646	78046802	77902385	-20038	57143	ADCK1	+
peak:799	chr14	79840062	79840562	1734	DIO2	79762683	80459358	80211314	371001	1734	DIO2	-
peak:800	chr14	81275924	81276424	85439	STON2	81249156	81443311	81276933	758	85439	STON2	-
peak:801	chr14	89493992	89494492	1112	FOXN3	89011115	89775871	89494185	-56	1112	FOXN3	-
peak:802	chr14	91364019	91364519	440193	CCDC88C	91266952	91439764	91338856	-25412	440193	CCDC88C	-
peak:803	chr14	92634947	92635447	79890	RIN3	92483271	92682145	92650918	-15720	79890	RIN3	+
peak:804	chr14	93065952	93066452	3705	ITPK1	92965309	93150621	93066358	155	3705	ITPK1	-
peak:805	chr14	93978230	93978730	51676	ASB2	93951787	93987030	93976791	-1688	51676	ASB2	-
peak:806	chr14	95295151	95295651	79789	CLMN	95175964	95324745	95296243	841	79789	CLMN	-
peak:807	chr14	95319087	95319587	79789	CLMN	95175964	95324745	95319878	540	79789	CLMN	-
peak:808	chr14	95456903	95457403	161176	SYNE3	95392887	95504669	95456189	-963	161176	SYNE3	-
peak:809	chr14	95463461	95463961	161176	SYNE3	95392887	95504669	95467856	4144	161176	SYNE3	-
peak:810	chr14	102046311	102046811	1778	DYNC1H1	101941149	102065997	102047661	-1099	1778	DYNC1H1	+
peak:811	chr14	102560898	102561398	100422954	MIR4309	102524722	102566152	102539644	21503	100422954	MIR4309	+
peak:812	chr14	104096735	104097235	374569	ASPG	104067553	104114513	104093491	3493	374569	ASPG	+
peak:813	chr14	104870717	104871217	283638	CEP170B	104843241	104909375	104865313	5653	283638	CEP170B	+
peak:814	chr14	105075284	105075784	29933	GPR132	105038470	105079527	105065445	-10088	29933	GPR132	-
peak:815	chr14	105165123	105165623	3714	JAG2	105154337	105171260	105168824	3450	3714	JAG2	-
peak:816	chr14	105204477	105204977	2972	BRF1	105197376	105248192	105213428	8700	2972	BRF1	-
peak:817	chr14	105207269	105207769	2972	BRF1	105197376	105248192	105213428	5908	2972	BRF1	-
peak:818	chr14	105572252	105572752	80757	TMEM121	105512115	105574870	105528624	43877	80757	TMEM121	+
peak:819	chr14	105579095	105579595	102465871	MIR8071-1	105574871	105748870	105621116	-41770	102465871	MIR8071-1	+
peak:820	chr14	105692227	105692727	102465871	MIR8071-1	105574871	105748870	105640168	52308	102465871	MIR8071-1	+
peak:821	chr14	105699018	105699518	102465871	MIR8071-1	105574871	105748870	105640168	59099	102465871	MIR8071-1	+
peak:822	chr14	105861910	105862410	100616422	MIR4537	105858898	105888766	105859553	-2606	100616422	MIR4537	-
peak:823	chr15	25329672	25330172	7337	UBE3A	25312225	25561545	25355982	26059	7337	UBE3A	-
peak:824	chr15	25853055	25853555	100616474	MIR4715	25771826	25856016	25848825	-4479	100616474	MIR4715	-
peak:825	chr15	26071491	26071991	503519	LINC00929	26009087	26356171	26115813	-44071	503519	LINC00929	+
peak:826	chr15	30697318	30697818	89839	ARHGAP11B	30614338	30769088	30634325	63242	89839	ARHGAP11B	+
peak:827	chr15	31308240	31308740	51621	KLF13	31244065	31524457	31326855	-18364	51621	KLF13	+
peak:828	chr15	31335542	31336042	51621	KLF13	31244065	31524457	31339933	-4140	51621	KLF13	+
peak:829	chr15	31361254	31361754	51621	KLF13	31244065	31524457	31366154	-4649	51621	KLF13	+
peak:830	chr15	38682823	38683323	400359	C15orf53	38631087	38973641	38696598	-13524	400359	C15orf53	+
peak:831	chr15	40282812	40283312	100131244	ANKRD63	40274600	40285939	40282586	-475	100131244	ANKRD63	-
peak:832	chr15	40746427	40746927	55177	RMDN3	40719476	40759935	40747782	1104	55177	RMDN3	-
peak:833	chr15	40765322	40765822	2644	GCHFR	40759936	40767850	40765620	-47	2644	GCHFR	+
peak:834	chr15	41282893	41283393	729082	OIP5-AS1	41270451	41308259	41283990	-846	729082	OIP5-AS1	+
peak:835	chr15	41558924	41559424	7301	TYRO3	41550973	41596163	41559227	-52	7301	TYRO3	+
peak:836	chr15	51982097	51982597	123169	LEO1	51953584	51987993	51971806	-10540	123169	LEO1	-
peak:837	chr15	52208254	52208754	55930	MYO5C	52202449	52267051	52213528	5023	55930	MYO5C	-
peak:838	chr15	52235140	52235640	55930	MYO5C	52202449	52267051	52243559	8168	55930	MYO5C	-
peak:839	chr15	53530718	53531218	256764	WDR72	53166080	53887891	53541080	10111	256764	WDR72	-
peak:840	chr15	55403543	55404043	9236	CCPG1	55385651	55408529	55408052	4258	9236	CCPG1	-
peak:841	chr15	62390930	62391430	102464834	MIR6085	62323882	62452197	62343029	48150	102464834	MIR6085	+
peak:842	chr15	63479545	63480045	9960	USP3	63447371	63591716	63504511	-24715	9960	USP3	+
peak:843	chr15	64092997	64093497	84191	FAM96A	64072926	64094070	64093795	547	84191	FAM96A	-
peak:844	chr15	64137202	64137702	6642	SNX1	64094071	64144022	64136330	1121	6642	SNX1	+
peak:845	chr15	64430181	64430681	9325	TRIP4	64387746	64443548	64387804	42626	9325	TRIP4	+
peak:846	chr15	65882010	65882510	8766	RAB11A	65792371	65889892	65870013	12246	8766	RAB11A	+
peak:847	chr15	66638315	66638815	102723165	LINC01169	66574085	66642209	66582190	56374	102723165	LINC01169	+
peak:848	chr15	72474913	72475413	25820	ARIH1	72436318	72584344	72474936	226	25820	ARIH1	+
peak:849	chr15	74156896	74157396	3671	ISLR	74152787	74178689	74173671	-16524	3671	ISLR	+
peak:850	chr15	74788737	74789237	100616183	MIR4513	74788651	74793335	74788757	-229	100616183	MIR4513	-
peak:851	chr15	74799399	74799899	1445	CSK	74793336	74807173	74799178	470	1445	CSK	+
peak:852	chr15	74800081	74800581	1445	CSK	74793336	74807173	74800475	-143	1445	CSK	+
peak:853	chr15	75008954	75009454	192683	SCAMP5	74976499	75020604	75011658	-2453	192683	SCAMP5	+
peak:854	chr15	77031289	77031789	10099	TSPAN3	77025533	77131565	77055934	24394	10099	TSPAN3	-
peak:855	chr15	77059698	77060198	10099	TSPAN3	77025533	77131565	77055934	-4013	10099	TSPAN3	-
peak:856	chr15	78108233	78108733	10518	CIB2	78101926	78131465	78111266	2782	10518	CIB2	-
peak:857	chr15	78750944	78751444	11173	ADAMTS7	78742700	78805515	78765113	13918	11173	ADAMTS7	-
peak:858	chr15	78769459	78769959	11173	ADAMTS7	78742700	78805515	78765113	-4595	11173	ADAMTS7	-
peak:859	chr15	80823079	80823579	693132	MIR549A	80810735	80887749	80842073	18743	693132	MIR549A	-
peak:860	chr15	80823928	80824428	693132	MIR549A	80810735	80887749	80842073	17894	693132	MIR549A	-
peak:861	chr15	83108553	83109053	53346	TM6SF1	83087381	83142696	83107711	1091	53346	TM6SF1	+
peak:862	chr15	85404104	85404604	11214	AKAP13	85380619	85753088	85380756	23597	11214	AKAP13	+
peak:863	chr15	89323939	89324439	5428	POLG	89312844	89326757	89324291	101	5428	POLG	-
peak:864	chr15	89441362	89441862	51458	RHCG	89433014	89510183	89479430	37817	51458	RHCG	-
peak:865	chr15	93372184	93372684	56963	RGMA	93037749	93476156	93089204	-283229	56963	RGMA	-
peak:866	chr15	94231184	94231684	55784	MCTP2	94169739	94882932	94231538	-103	55784	MCTP2	+
peak:867	chr15	98653610	98654110	3480	IGF1R	98581677	98759569	98649582	4277	3480	IGF1R	+
peak:868	chr15	99090260	99090760	23336	SYNM	99053007	99122411	99098217	-7706	23336	SYNM	+
peak:869	chr15	99447573	99448073	4205	MEF2A	99411479	99719302	99565417	-117593	4205	MEF2A	+
peak:870	chr15	101499819	101500319	5046	PCSK6	101302112	101585812	101489984	-10084	5046	PCSK6	-
peak:871	chr16	724023	724523	124093	CCDC78	723289	726908	724635	361	124093	CCDC78	-
peak:872	chr16	796994	797494	63922	CHTF18	788625	798674	796615	628	63922	CHTF18	+
peak:873	chr16	801137	801637	51764	GNG13	798675	803088	800733	-653	51764	GNG13	-
peak:874	chr16	1330470	1330970	8938	BAIAP3	1326742	1349096	1333601	-2880	8938	BAIAP3	+
peak:875	chr16	1677956	1678456	90861	JPT2	1674362	1678278	1678256	-49	90861	JPT2	+
peak:876	chr16	2238240	2238740	1775	DNASE1L2	2235209	2240632	2236826	1663	1775	DNASE1L2	+
peak:877	chr16	2423063	2423563	899	CCNF	2385071	2451890	2429394	-6080	899	CCNF	+
peak:878	chr16	2430312	2430812	899	CCNF	2385071	2451890	2429449	1112	899	CCNF	+
peak:879	chr16	2459777	2460277	80178	TEDC2	2451891	2462757	2460080	-52	80178	TEDC2	+
peak:880	chr16	2466926	2467426	102465460	MIR6768	2462758	2467733	2463967	3208	102465460	MIR6768	+
peak:881	chr16	2468756	2469256	4917	NTN3	2467734	2473308	2471499	-2492	4917	NTN3	+
peak:882	chr16	2471258	2471758	4917	NTN3	2467734	2473308	2471499	8	4917	NTN3	+
peak:883	chr16	3074774	3075274	9235	IL32	3065641	3080489	3068118	6905	9235	IL32	+
peak:884	chr16	3626382	3626882	1773	DNASE1	3611664	3659631	3611728	14903	1773	DNASE1	+
peak:885	chr16	8944399	8944899	7874	USP7	8902386	9027566	8936729	-7919	7874	USP7	-
peak:886	chr16	10930636	10931136	4261	CIITA	10847997	10932321	10922925	7960	4261	CIITA	+
peak:887	chr16	14301968	14302468	100129781	MIR193BHG	14279757	14303236	14302288	-69	100129781	MIR193BHG	+
peak:888	chr16	15007333	15007833	23042	PDXDC1	14960239	15009854	15009311	-1727	23042	PDXDC1	+
peak:889	chr16	15022091	15022591	23042	PDXDC1	15017811	15037279	15025224	-2882	23042	PDXDC1	+
peak:890	chr16	17364289	17364789	64131	XYLT1	16824932	17897558	17369725	5185	64131	XYLT1	-
peak:891	chr16	21379588	21380088	23117	NPIPB3	21354284	21444379	21405319	25480	23117	NPIPB3	-
peak:892	chr16	27174012	27174512	79831	KDM8	27135197	27225578	27203495	-29232	79831	KDM8	+
peak:893	chr16	27377608	27378108	3566	IL4R	27300163	27378755	27355348	22509	3566	IL4R	+
peak:894	chr16	28599306	28599806	6799	SULT1A2	28593448	28603014	28597109	-2446	6799	SULT1A2	-
peak:895	chr16	29358684	29359184	728888	NPIPB11	29344459	29429265	29397696	38761	728888	NPIPB11	-
peak:896	chr16	29744707	29745207	283897	C16orf54	29712595	29762123	29746006	1048	283897	C16orf54	-
peak:897	chr16	29817109	29817609	79447	PAGR1	29814122	29818816	29817239	119	79447	PAGR1	+
peak:898	chr16	30004650	30005150	8448	DOC2A	30004113	30023276	30007253	2352	8448	DOC2A	-
peak:899	chr16	30349554	30350054	10421	CD2BP2	30304723	30357517	30354934	5129	10421	CD2BP2	-
peak:900	chr16	31200750	31201250	29108	PYCARD	31196407	31208735	31202440	1439	29108	PYCARD	-
peak:901	chr16	51849848	51850348	101927364	LINC01571	51456944	51899467	51771564	78533	101927364	LINC01571	+
peak:902	chr16	57141817	57142317	221184	CPNE2	57086769	57159714	57145640	-3572	221184	CPNE2	+
peak:903	chr16	57542361	57542861	221188	ADGRG5	57539511	57592734	57542654	-42	221188	ADGRG5	+
peak:904	chr16	57601620	57602120	9289	ADGRG1	57592735	57660709	57610652	-8781	9289	ADGRG1	+
peak:905	chr16	58419559	58420059	64785	GINS3	58343721	58427772	58392698	27110	64785	GINS3	+
peak:906	chr16	66274569	66275069	1003	CDH5	65971462	66401989	66366622	-91802	1003	CDH5	+
peak:907	chr16	66602297	66602797	123920	CMTM3	66595392	66622928	66603874	-1326	123920	CMTM3	+
peak:908	chr16	66878058	66878558	57546	PDP2	66875923	66898501	66878589	-280	57546	PDP2	+
peak:909	chr16	68492448	68492948	146198	ZFP90	68489390	68601417	68530090	-37391	146198	ZFP90	+
peak:910	chr16	70026174	70026674	100302243	MIR1972-1	70026139	70048082	70030346	-3921	100302243	MIR1972-1	+
peak:911	chr16	72560554	72561054	101927957	LINC01572	72402283	72777421	72627686	66881	101927957	LINC01572	-
peak:912	chr16	77273737	77274237	170692	ADAMTS18	77250977	77578803	77289359	15371	170692	ADAMTS18	-
peak:913	chr16	77679834	77680334	283927	NUDT7	77578804	77762967	77722492	-42407	283927	NUDT7	+
peak:914	chr16	81120077	81120577	114780	PKD1L2	81105193	81229409	81113981	-6345	114780	PKD1L2	-
peak:915	chr16	83940897	83941397	29948	OSGIN1	83928229	83962810	83948282	-7134	29948	OSGIN1	+
peak:916	chr16	84013794	84014294	146167	SLC38A8	84007505	84050340	84016756	2711	146167	SLC38A8	-
peak:917	chr16	84141157	84141657	83693	HSDL1	84130673	84145239	84144438	3030	83693	HSDL1	-
peak:918	chr16	85498618	85499118	23199	GSE1	85458868	85679928	85611409	-112540	23199	GSE1	+
peak:919	chr16	85607230	85607730	23199	GSE1	85458868	85679928	85611409	-3928	23199	GSE1	+
peak:920	chr16	85649594	85650094	23199	GSE1	85458868	85679928	85654432	-4587	23199	GSE1	+
peak:921	chr16	85903536	85904036	3394	IRF8	85851937	85916330	85903131	654	3394	IRF8	+
peak:922	chr16	85910480	85910980	3394	IRF8	85851937	85916330	85908988	1741	3394	IRF8	+
peak:923	chr16	87895567	87896067	763	CA5A	87880879	87942886	87892268	-3548	763	CA5A	-
peak:924	chr16	88375592	88376092	84627	ZNF469	88310877	88440394	88427471	-51628	84627	ZNF469	+
peak:925	chr16	88639680	88640180	27189	IL17C	88634374	88642709	88638593	1336	27189	IL17C	+
peak:926	chr16	88640484	88640984	27189	IL17C	88634374	88642709	88638593	2140	27189	IL17C	+
peak:927	chr16	88799019	88799519	81620	CDT1	88794213	88808018	88803213	-3943	81620	CDT1	+
peak:928	chr16	89067663	89068163	197322	ACSF3	89032790	89152548	89088375	-20461	197322	ACSF3	+
peak:929	chr16	89153208	89153708	283860	LINC00304	89152549	89162801	89159146	-5687	283860	LINC00304	+
peak:930	chr16	89489080	89489580	29123	ANKRD11	89255558	89490739	89489193	-136	29123	ANKRD11	-
peak:931	chr16	89925962	89926462	10381	TUBB3	89918523	89935645	89923366	2845	10381	TUBB3	+
peak:932	chr17	309252	309752	9501	RPH3AL	203761	398290	306681	-2820	9501	RPH3AL	-
peak:933	chr17	5019559	5020059	10749	KIF1C	4997780	5024808	5014194	5614	10749	KIF1C	+
peak:934	chr17	7632416	7632916	6462	SHBG	7627923	7638968	7631309	1356	6462	SHBG	+
peak:935	chr17	7929635	7930135	9196	KCNAB3	7919898	7931269	7929803	-81	9196	KCNAB3	-
peak:936	chr17	8181838	8182338	84314	TMEM107	8169932	8183653	8176399	-5688	84314	TMEM107	-
peak:937	chr17	8856787	8857287	146850	PIK3R6	8824572	8874773	8849794	-7242	146850	PIK3R6	-
peak:938	chr17	8898157	8898657	23533	PIK3R5	8874774	8993627	8893908	-4498	23533	PIK3R5	-
peak:939	chr17	8991485	8991985	23533	PIK3R5	8874774	8993627	8965712	-26022	23533	PIK3R5	-
peak:940	chr17	10122275	10122775	8522	GAS7	9915204	10281547	10114553	-7971	8522	GAS7	-
peak:941	chr17	10205541	10206041	8522	GAS7	9915204	10281547	10198551	-7239	8522	GAS7	-
peak:942	chr17	13931688	13932188	1352	COX10	13835712	14153226	14069496	-137557	1352	COX10	+
peak:943	chr17	14190633	14191133	146822	CDRT15	14153227	14268972	14236849	45965	146822	CDRT15	-
peak:944	chr17	16381038	16381538	7314	UBB	16367228	16398503	16381290	-1	7314	UBB	+
peak:945	chr17	16751496	16751996	9720	CCDC144A	16671697	16759637	16731217	20528	9720	CCDC144A	+
peak:946	chr17	16968780	16969280	23495	TNFRSF13B	16880068	17007331	16972078	3047	23495	TNFRSF13B	-
peak:947	chr17	16975146	16975646	23495	TNFRSF13B	16880068	17007331	16972118	-3277	23495	TNFRSF13B	-
peak:948	chr17	16997462	16997962	23495	TNFRSF13B	16880068	17007331	16972118	-25593	23495	TNFRSF13B	-
peak:949	chr17	17146640	17147140	23164	MPRIP	17007332	17192936	17149760	-2869	23164	MPRIP	+
peak:950	chr17	17398875	17399375	56953	NT5M	17292315	17411127	17345269	53855	56953	NT5M	+
peak:951	chr17	18102595	18103095	1819	DRG2	18071018	18107076	18104560	-1714	1819	DRG2	+
peak:952	chr17	18563709	18564209	284047	CCDC144B	18546738	18597064	18551705	-12253	284047	CCDC144B	-
peak:953	chr17	21273348	21273848	5606	MAP2K3	21269042	21344169	21284672	-11073	5606	MAP2K3	+
peak:954	chr17	32609057	32609557	4642	MYO1D	32491847	32902543	32602711	-6595	4642	MYO1D	-
peak:955	chr17	35367984	35368484	91607	SLFN11	35303041	35397233	35367294	-939	91607	SLFN11	-
peak:956	chr17	35448111	35448611	146857	SLFN13	35438619	35463531	35448369	7	146857	SLFN13	-
peak:957	chr17	38877452	38877952	3927	LASP1	38861852	38914688	38873890	3811	3927	LASP1	+
peak:958	chr17	39096707	39097207	57125	PLXDC1	39018937	39158564	39107468	10510	57125	PLXDC1	-
peak:959	chr17	39207967	39208467	6143	RPL19	39198994	39213855	39202042	6174	6143	RPL19	+
peak:960	chr17	40490368	40490868	84951	TNS4	40461055	40531305	40480875	-9742	84951	TNS4	-
peak:961	chr17	41966520	41967020	1267	CNP	41951020	41976965	41966763	6	1267	CNP	+
peak:962	chr17	44198211	44198711	56970	ATXN7L3	44192332	44203976	44198511	49	56970	ATXN7L3	-
peak:963	chr17	45391174	45391674	201176	ARHGAP27	45356475	45437397	45395908	4483	201176	ARHGAP27	-
peak:964	chr17	48453451	48453951	8631	SKAP1	48320171	48480636	48430275	-23425	8631	SKAP1	-
peak:965	chr17	48837419	48837919	10241	CALCOCO2	48824102	48874433	48841563	-3893	10241	CALCOCO2	+
peak:966	chr17	57437942	57438442	124540	MSI2	57186334	57708393	57444487	-6294	124540	MSI2	+
peak:967	chr17	57603947	57604447	124540	MSI2	57186334	57708393	57596903	7293	124540	MSI2	+
peak:968	chr17	58564902	58565402	56155	TEX14	58554314	58692314	58564258	-893	56155	TEX14	-
peak:969	chr17	59362316	59362816	100616204	MIR4729	59355620	59377461	59366083	-3516	100616204	MIR4729	+
peak:970	chr17	60975138	60975638	54828	BCAS3	60641024	61322578	60986857	-11468	54828	BCAS3	+
peak:971	chr17	63697781	63698281	80774	LIMD2	63694747	63702813	63699162	1130	80774	LIMD2	-
peak:972	chr17	64063678	64064178	2081	ERN1	64037701	64138057	64066984	3055	2081	ERN1	-
peak:973	chr17	66789909	66790409	693219	MIR634	66601964	66811094	66787072	3086	693219	MIR634	+
peak:974	chr17	68184994	68185494	51321	AMZ2	68146522	68255234	68247574	-62329	51321	AMZ2	+
peak:975	chr17	69654814	69655314	101928122	LINC01483	69556659	69862692	69594866	60197	101928122	LINC01483	+
peak:976	chr17	74833962	74834462	2905	GRIN2C	74818197	74864988	74859872	25659	2905	GRIN2C	-
peak:977	chr17	75240571	75241071	23163	GGA3	75236870	75261648	75240450	-370	23163	GGA3	-
peak:978	chr17	75345767	75346267	2885	GRB2	75305632	75405889	75326338	-19678	2885	GRB2	-
peak:979	chr17	75876184	75876684	91107	TRIM47	75866050	75885362	75876394	-39	91107	TRIM47	-
peak:980	chr17	75896293	75896793	201292	TRIM65	75885363	75898292	75896558	14	201292	TRIM65	-
peak:981	chr17	76738454	76738954	79157	MFSD11	76737438	76786070	76738410	293	79157	MFSD11	+
peak:982	chr17	76958002	76958502	146664	MGAT5B	76862313	77016483	76946250	12001	146664	MGAT5B	+
peak:983	chr17	77446083	77446583	10801	SEPT9	77398807	77612817	77450567	-4233	10801	SEPT9	+
peak:984	chr17	77471306	77471806	10801	SEPT9	77398807	77612817	77475243	-3686	10801	SEPT9	+
peak:985	chr17	77666765	77667265	100132174	LINC01987	77612818	77806323	77728559	61543	100132174	LINC01987	-
peak:986	chr17	78172219	78172719	9144	SYNGR2	78166559	78178089	78169158	3310	9144	SYNGR2	+
peak:987	chr17	78759191	78759691	9267	CYTH1	78656562	78790643	78736967	-22473	9267	CYTH1	-
peak:988	chr17	79778341	79778841	84733	CBX2	79756837	79787655	79778194	396	84733	CBX2	+
peak:989	chr17	80991628	80992128	79643	CHMP6	80970075	81014883	80991841	36	79643	CHMP6	+
peak:990	chr17	81040730	81041230	10458	BAIAP2	81035151	81113295	81036003	4976	10458	BAIAP2	+
peak:991	chr17	81244950	81245450	124565	SLC38A10	81243775	81301637	81247635	2434	124565	SLC38A10	-
peak:992	chr17	81295982	81296482	124565	SLC38A10	81243775	81301637	81295547	-684	124565	SLC38A10	-
peak:993	chr17	81481286	81481786	57597	BAHCC1	81453674	81487203	81462559	18976	57597	BAHCC1	+
peak:994	chr17	81681525	81682025	339231	ARL16	81677358	81683226	81683126	1350	339231	ARL16	-
peak:995	chr17	81685094	81685594	9146	HGS	81683929	81693716	81686267	-922	9146	HGS	+
peak:996	chr17	82506374	82506874	3607	FOXK2	82502261	82605470	82519713	-13088	3607	FOXK2	+
peak:997	chr18	2046430	2046930	64863	METTL4	1980937	2571510	2554692	508011	64863	METTL4	-
peak:998	chr18	8912958	8913458	23255	MTCL1	8712497	8957737	8812845	100362	23255	MTCL1	+
peak:999	chr18	8978395	8978895	4729	NDUFV2	8957738	9131427	9102630	-123984	4729	NDUFV2	+
peak:1000	chr18	11553275	11553775	101927433	LINC01255	11318667	11597367	11505779	47745	101927433	LINC01255	+
peak:1001	chr18	13539000	13539500	753	LDLRAD4	13462482	13576703	13542292	-3041	753	LDLRAD4	+
peak:1002	chr18	35122767	35123267	10982	MAPRE2	34929509	35186474	35131918	-8900	10982	MAPRE2	+
peak:1003	chr18	35412529	35413029	252884	ZNF396	35361410	35432403	35377337	-35441	252884	ZNF396	-
peak:1004	chr18	45874667	45875167	57724	EPG5	45848587	45980624	45867750	-7166	57724	EPG5	-
peak:1005	chr18	46680652	46681152	29906	ST8SIA5	46672976	46802056	46688917	8014	29906	ST8SIA5	-
peak:1006	chr18	47986682	47987182	4087	SMAD2	47633710	48034253	47931146	-55785	4087	SMAD2	-
peak:1007	chr18	54246976	54247476	11201	POLI	54247097	54322969	54269404	-22177	11201	POLI	+
peak:1008	chr18	54530191	54530691	284254	DYNAP	54481004	54654509	54587757	-57315	284254	DYNAP	+
peak:1009	chr18	55320797	55321297	6925	TCF4	55176631	55471679	55321810	762	6925	TCF4	-
peak:1010	chr18	58662021	58662521	10892	MALT1	58650172	58802015	58671386	-9114	10892	MALT1	+
peak:1011	chr18	59957953	59958453	5366	PMAIP1	59798665	60136405	59900036	58166	5366	PMAIP1	+
peak:1012	chr18	62744034	62744534	23239	PHLPP1	62648628	63034078	62715450	28833	23239	PHLPP1	+
peak:1013	chr18	64100518	64101018	221241	LINC00305	64041894	64101350	64098610	-2157	221241	LINC00305	-
peak:1014	chr18	73073708	73074208	81832	NETO1	72859541	73473316	72867949	-206008	81832	NETO1	-
peak:1015	chr18	79460261	79460761	4772	NFATC1	79384124	79603460	79451079	9431	4772	NFATC1	+
peak:1016	chr18	79944068	79944568	80148	PQLC1	79895923	79958112	79944324	5	80148	PQLC1	-
peak:1017	chr19	604380	604880	5442	POLRMT	603946	636749	617997	13366	5442	POLRMT	-
peak:1018	chr19	661342	661842	55658	RNF126	645245	669821	661402	-189	55658	RNF126	-
peak:1019	chr19	1064814	1065314	10347	ABCA7	1035620	1065291	1064659	404	10347	ABCA7	+
peak:1020	chr19	1371949	1372449	84939	MUM1	1320433	1378517	1372099	99	84939	MUM1	+
peak:1021	chr19	2249667	2250167	268	AMH	2247410	2250191	2249744	172	268	AMH	+
peak:1022	chr19	2250381	2250881	100423031	MIR4321	2250192	2253528	2250639	-7	100423031	MIR4321	+
peak:1023	chr19	2274995	2275495	4946	OAZ1	2270026	2277350	2272524	2720	4946	OAZ1	+
peak:1024	chr19	3065511	3066011	166	AES	3051916	3078758	3063107	-2653	166	AES	-
peak:1025	chr19	3516710	3517210	51343	FZR1	3503607	3536719	3522984	-6023	51343	FZR1	+
peak:1026	chr19	4153306	4153806	84699	CREB3L3	4138866	4173488	4153601	-44	84699	CREB3L3	+
peak:1027	chr19	4296381	4296881	126259	TMIGD2	4295289	4303515	4302385	5753	126259	TMIGD2	-
peak:1028	chr19	7929230	7929730	10469	TIMM44	7928774	7958852	7931381	1900	10469	TIMM44	-
peak:1029	chr19	8307834	8308334	51293	CD320	8284950	8312584	8308271	186	51293	CD320	-
peak:1030	chr19	10126296	10126796	8666	EIF3G	10114397	10127717	10119918	-6627	8666	EIF3G	-
peak:1031	chr19	12716877	12717377	30000	TNPO2	12699745	12727932	12715266	-1860	30000	TNPO2	-
peak:1032	chr19	12733289	12733789	79002	TRIR	12727933	12735957	12734657	1117	79002	TRIR	-
peak:1033	chr19	13872827	13873327	406957	MIR181C	13870059	13874787	13874699	-1621	406957	MIR181C	+
peak:1034	chr19	14486290	14486790	10755	GIPC1	14477610	14506617	14483445	-3094	10755	GIPC1	-
peak:1035	chr19	16051461	16051961	7171	TPM4	16051247	16102600	16067021	-15309	7171	TPM4	+
peak:1036	chr19	17576669	17577169	79709	COLGALT1	17539448	17596055	17577075	-155	79709	COLGALT1	+
peak:1037	chr19	17616710	17617210	23025	UNC13A	17596056	17703803	17619042	2081	23025	UNC13A	-
peak:1038	chr19	17621365	17621865	23025	UNC13A	17596056	17703803	17619042	-2572	23025	UNC13A	-
peak:1039	chr19	18279418	18279918	3727	JUND	18278066	18281849	18281622	1953	3727	JUND	-
peak:1040	chr19	18571427	18571927	7311	UBA52	18566947	18581030	18571802	-124	7311	UBA52	+
peak:1041	chr19	18879683	18880183	10715	CERS1	18873584	18890164	18884233	4299	10715	CERS1	-
peak:1042	chr19	19526821	19527321	374887	YJEFN3	19522562	19533571	19528861	-1789	374887	YJEFN3	+
peak:1043	chr19	23509984	23510484	104472717	LINC01224	23401826	23551228	23416075	-94158	104472717	LINC01224	-
peak:1044	chr19	28589781	28590281	148145	LINC00906	28379536	28983843	28965131	-375099	148145	LINC00906	+
peak:1045	chr19	28632280	28632780	148145	LINC00906	28379536	28983843	28965131	-332600	148145	LINC00906	+
peak:1046	chr19	35330428	35330928	933	CD22	35314937	35345122	35332016	-1337	933	CD22	+
peak:1047	chr19	35790992	35791492	115703	ARHGAP33	35769818	35791372	35784907	6334	115703	ARHGAP33	+
peak:1048	chr19	35977424	35977924	644096	SDHAF1	35966160	36001904	35995199	-17524	644096	SDHAF1	+
peak:1049	chr19	37922971	37923471	23094	SIPA1L3	37906953	38208835	37932346	-9124	23094	SIPA1L3	+
peak:1050	chr19	40605279	40605779	8425	LTBP4	40591547	40655057	40606466	-936	8425	LTBP4	+
peak:1051	chr19	41928225	41928725	9138	ARHGEF1	41880234	41932037	41906576	21898	9138	ARHGEF1	+
peak:1052	chr19	41928829	41929329	9138	ARHGEF1	41880234	41932037	41906576	22502	9138	ARHGEF1	+
peak:1053	chr19	42113902	42114402	5452	POU2F2	42085800	42132995	42116887	2734	5452	POU2F2	-
peak:1054	chr19	42290812	42291312	23152	CIC	42261848	42298279	42293607	-2544	23152	CIC	+
peak:1055	chr19	42419973	42420473	3991	LIPE	42398063	42435139	42423203	2979	3991	LIPE	-
peak:1056	chr19	42422388	42422888	3991	LIPE	42398063	42435139	42423203	564	3991	LIPE	-
peak:1057	chr19	43639583	43640083	199731	CADM4	43622923	43648206	43639839	5	199731	CADM4	-
peak:1058	chr19	46784682	46785182	6510	SLC1A5	46766773	46813707	46784905	-26	6510	SLC1A5	-
peak:1059	chr19	49335145	49335645	951	CD37	49330199	49347235	49335396	0	951	CD37	+
peak:1060	chr19	49843236	49843736	53635	PTOV1	49842897	49854498	49850735	-7248	53635	PTOV1	+
peak:1061	chr19	49924094	49924594	22809	ATF5	49923182	49929315	49928702	-4357	22809	ATF5	+
peak:1062	chr19	50679294	50679794	50944	SHANK1	50678900	50721389	50689404	9859	50944	SHANK1	-
peak:1063	chr19	50724800	50725300	6320	CLEC11A	50721390	50746993	50723523	1526	6320	CLEC11A	+
peak:1064	chr19	50794810	50795310	93650	ACP4	50780440	50796332	50790415	4644	93650	ACP4	+
peak:1065	chr19	50796182	50796682	84798	C19orf48	50796333	50802338	50802249	5816	84798	C19orf48	-
peak:1066	chr19	53883043	53883543	5582	PRKCG	53874478	53895782	53882229	1063	5582	PRKCG	+
peak:1067	chr19	54178443	54178943	79143	MBOAT7	54177021	54189910	54180790	2096	79143	MBOAT7	-
peak:1068	chr20	310346	310846	85364	ZCCHC3	293874	311101	296968	13627	85364	ZCCHC3	+
peak:1069	chr20	2124741	2125241	140901	STK35	2047949	2199446	2102891	22099	140901	STK35	+
peak:1070	chr20	3863305	3863805	57506	MAVS	3833678	3867841	3846843	16711	57506	MAVS	+
peak:1071	chr20	5127487	5127987	8760	CDS2	5126707	5245235	5127048	688	8760	CDS2	+
peak:1072	chr20	5682513	5683013	149840	C20orf196	5680710	5830941	5750393	-67629	149840	C20orf196	+
peak:1073	chr20	5691849	5692349	149840	C20orf196	5680710	5830941	5750393	-58293	149840	C20orf196	+
peak:1074	chr20	5996706	5997206	101929225	MCM8-AS1	5978377	6005955	6005821	8864	101929225	MCM8-AS1	-
peak:1075	chr20	9889548	9890048	57144	PAK5	9676597	9937041	9839041	-50756	57144	PAK5	-
peak:1076	chr20	13788144	13788644	79133	NDUFAF5	13784919	13834038	13787152	1241	79133	NDUFAF5	+
peak:1077	chr20	15875401	15875901	140733	MACROD2	14911886	16178775	15862743	12907	140733	MACROD2	+
peak:1078	chr20	16095188	16095688	140733	MACROD2	14911886	16178775	15985788	109649	140733	MACROD2	+
peak:1079	chr20	17648271	17648771	6238	RRBP1	17594954	17687983	17643085	-5435	6238	RRBP1	-
peak:1080	chr20	17856115	17856615	27131	SNX5	17837401	17968862	17943622	87256	27131	SNX5	-
peak:1081	chr20	20317165	20317665	26074	CFAP61	20056347	20329211	20290302	27112	26074	CFAP61	+
peak:1082	chr20	23823924	23824424	1470	CST2	23789000	23853240	23826731	2556	1470	CST2	-
peak:1083	chr20	24389649	24390149	79953	SYNDIG1	24334484	24767066	24469199	-79299	79953	SYNDIG1	+
peak:1084	chr20	25296554	25297054	5834	PYGB	25221895	25297392	25293901	2902	5834	PYGB	+
peak:1085	chr20	31858221	31858721	128853	DUSP15	31847589	31870683	31849558	-8912	128853	DUSP15	-
peak:1086	chr20	31868827	31869327	128853	DUSP15	31847589	31870683	31869998	920	128853	DUSP15	-
peak:1087	chr20	31935290	31935790	164395	TTLL9	31870754	31944781	31933800	1739	164395	TTLL9	+
peak:1088	chr20	32991336	32991836	140732	SUN5	32912101	33006016	33004307	12720	140732	SUN5	-
peak:1089	chr20	33409182	33409682	51654	CDK5RAP1	33336037	33422726	33401561	-7870	51654	CDK5RAP1	-
peak:1090	chr20	33778423	33778923	84905	ZNF341	33725989	33799196	33787088	-8414	84905	ZNF341	+
peak:1091	chr20	36132674	36133174	2036	EPB41L1	36071233	36225416	36121722	11201	2036	EPB41L1	+
peak:1092	chr20	38842462	38842962	26051	PPP1R16B	38777074	38882380	38838448	4263	26051	PPP1R16B	+
peak:1093	chr20	40744437	40744937	9935	MAFB	40346863	40859029	40689240	-55446	9935	MAFB	-
peak:1094	chr20	40991366	40991866	7150	TOP1	40859030	41082889	41028818	-37201	7150	TOP1	+
peak:1095	chr20	43955094	43955594	84969	TOX2	43904793	44120722	43945705	9638	84969	TOX2	+
peak:1096	chr20	44586219	44586719	11142	PKIG	44526948	44620399	44582549	3919	11142	PKIG	+
peak:1097	chr20	45432254	45432754	102465487	MIR6812	45423072	45447608	45425510	6993	102465487	MIR6812	+
peak:1098	chr20	47468239	47468739	8202	NCOA3	47429396	47643366	47501902	-33412	8202	NCOA3	+
peak:1099	chr20	49541697	49542197	5740	PTGIS	49526207	49641012	49568116	26168	5740	PTGIS	-
peak:1100	chr20	50594737	50595237	140876	RIPOR3	50587900	50606197	50595192	204	140876	RIPOR3	-
peak:1101	chr20	50815572	50816072	55653	BCAS4	50763280	50849708	50795100	20721	55653	BCAS4	+
peak:1102	chr20	51034797	51035297	3755	KCNG1	50986468	51211174	51023129	-11917	3755	KCNG1	-
peak:1103	chr20	53677935	53678435	7764	ZNF217	53416004	53794884	53593839	-84345	7764	ZNF217	-
peak:1104	chr20	57389107	57389607	55544	RBM38	57381271	57458243	57391407	-2049	55544	RBM38	+
peak:1105	chr20	57408772	57409272	55544	RBM38	57381271	57458243	57392230	16791	55544	RBM38	+
peak:1106	chr20	57450278	57450778	55544	RBM38	57381271	57458243	57392230	58297	55544	RBM38	+
peak:1107	chr20	57480725	57481225	140690	CTCFL	57458244	57543366	57524257	43281	140690	CTCFL	-
peak:1108	chr20	57628183	57628683	81030	ZBP1	57587175	57655600	57620576	-7856	81030	ZBP1	-
peak:1109	chr20	58892267	58892767	2778	GNAS	58829016	58945608	58892333	183	2778	GNAS	+
peak:1110	chr20	59182307	59182807	128611	ZNF831	59116965	59245723	59191020	-8462	128611	ZNF831	+
peak:1111	chr20	60292085	60292585	693231	MIR646	60244682	60393292	60308474	-16138	693231	MIR646	+
peak:1112	chr20	61797186	61797686	100302168	MIR1257	61776712	61967547	61953662	156225	100302168	MIR1257	-
peak:1113	chr20	62122850	62123350	149986	LSM14B	62094136	62131274	62123152	-51	149986	LSM14B	+
peak:1114	chr20	62123726	62124226	149986	LSM14B	62094136	62131274	62123152	823	149986	LSM14B	+
peak:1115	chr20	62605834	62606334	28231	SLCO4A1	62603679	62688658	62642445	-36360	28231	SLCO4A1	+
peak:1116	chr20	62642837	62643337	28231	SLCO4A1	62603679	62688658	62642520	566	28231	SLCO4A1	+
peak:1117	chr20	62824791	62825291	1299	COL9A3	62811759	62849342	62824422	618	1299	COL9A3	+
peak:1118	chr20	63502367	63502867	1917	EEF1A2	63485256	63510019	63499315	-3301	1917	EEF1A2	-
peak:1119	chr20	63747425	63747925	56731	SLC2A4RG	63739136	63759245	63742528	5146	56731	SLC2A4RG	+
peak:1120	chr20	63787269	63787769	140685	ZBTB46	63759246	63799499	63789859	2339	140685	ZBTB46	-
peak:1121	chr20	64065370	64065870	6919	TCEA2	64049739	64073669	64065550	69	6919	TCEA2	+
peak:1122	chr21	5015622	5016122	23308	ICOSLG	2511248	5073700	5022493	-6620	23308	ICOSLG	+
peak:1123	chr21	6123099	6123599	150094	SIK1	6111153	6280901	6111170	12178	150094	SIK1	+
peak:1124	chr21	6564164	6564664	102724652	CRYAA2	6561000	6710562	6561954	2459	102724652	CRYAA2	+
peak:1125	chr21	24050179	24050679	101927869	LINC01689	23853120	24580963	24321377	270947	101927869	LINC01689	-
peak:1126	chr21	29053059	29053559	10600	USP16	29022004	29056749	29052123	1185	10600	USP16	+
peak:1127	chr21	31326862	31327362	7074	TIAM1	31084349	31609799	31344279	17166	7074	TIAM1	-
peak:1128	chr21	34908365	34908865	861	RUNX1	34787904	35385029	34889790	-18824	861	RUNX1	-
peak:1129	chr21	34912066	34912566	861	RUNX1	34787904	35385029	34889790	-22525	861	RUNX1	-
peak:1130	chr21	34936255	34936755	861	RUNX1	34787904	35385029	34889790	-46714	861	RUNX1	-
peak:1131	chr21	37045078	37045578	51227	PIGP	37039551	37073198	37072537	27208	51227	PIGP	-
peak:1132	chr21	37060270	37060770	51227	PIGP	37039551	37073198	37072537	12016	51227	PIGP	-
peak:1133	chr21	38979394	38979894	101928435	LINC01700	38893706	39078297	38977774	-1869	101928435	LINC01700	-
peak:1134	chr21	38984877	38985377	101928435	LINC01700	38893706	39078297	38977774	-7352	101928435	LINC01700	-
peak:1135	chr21	41868222	41868722	63977	PRDM15	41785113	41890567	41863302	-5169	63977	PRDM15	-
peak:1136	chr21	42063574	42064074	89766	UMODL1	42036674	42163683	42062959	864	89766	UMODL1	+
peak:1137	chr21	42460717	42461217	54020	SLC37A1	42449968	42496102	42496018	-35050	54020	SLC37A1	+
peak:1138	chr21	42661628	42662128	5152	PDE9A	42634348	42820744	42653813	8064	5152	PDE9A	+
peak:1139	chr21	43930191	43930691	56894	AGPAT3	43838877	43991861	43925008	5432	56894	AGPAT3	+
peak:1140	chr21	43957694	43958194	56894	AGPAT3	43838877	43991861	43959783	-1838	56894	AGPAT3	+
peak:1141	chr21	44012473	44012973	7109	TRAPPC10	43991862	44101935	44012325	397	7109	TRAPPC10	+
peak:1142	chr21	44043596	44044096	7109	TRAPPC10	43991862	44101935	44012325	31520	7109	TRAPPC10	+
peak:1143	chr21	44865533	44866033	754	PTTG1IP	44840357	44881517	44865896	112	754	PTTG1IP	-
peak:1144	chr21	44999629	45000129	378825	PICSAR	44999407	45039290	45004727	4847	378825	PICSAR	-
peak:1145	chr21	45326971	45327471	388830	LINC00316	45314945	45373563	45341990	14768	388830	LINC00316	-
peak:1146	chr21	45506442	45506942	80781	COL18A1	45484271	45510893	45506019	672	80781	COL18A1	+
peak:1147	chr22	21652739	21653239	100126318	MIR301B	21652626	21653142	21652981	7	100126318	MIR301B	+
peak:1148	chr22	22030580	22031080	8940	TOP3B	21957867	22113745	21982816	-48013	8940	TOP3B	-
peak:1149	chr22	22321964	22322464	96610	BMS1P20	22274003	22405970	22322472	-257	96610	BMS1P20	+
peak:1150	chr22	22395266	22395766	96610	BMS1P20	22274003	22405970	22322472	73043	96610	BMS1P20	+
peak:1151	chr22	22667968	22668468	91227	GGTLC2	22601919	22734561	22646346	21871	91227	GGTLC2	+
peak:1152	chr22	22818761	22819261	723778	MIR650	22734562	22854521	22822776	-3764	723778	MIR650	+
peak:1153	chr22	22913946	22914446	100423062	IGLL5	22887024	22979095	22887829	26366	100423062	IGLL5	+
peak:1154	chr22	23069946	23070446	2781	GNAZ	22979096	23128226	23070361	-164	2781	GNAZ	+
peak:1155	chr22	23207923	23208423	613	BCR	23164909	23372976	23198332	9840	613	BCR	+
peak:1156	chr22	23289813	23290313	613	BCR	23164909	23372976	23289615	447	613	BCR	+
peak:1157	chr22	24205520	24206020	2687	GGT5	24204345	24257979	24226112	20341	2687	GGT5	-
peak:1158	chr22	24421349	24421849	135	ADORA2A	24415020	24463473	24422488	-888	135	ADORA2A	+
peak:1159	chr22	29475500	29476000	4744	NEFH	29459407	29495836	29480230	-4479	4744	NEFH	+
peak:1160	chr22	30304642	30305142	83874	TBC1D10A	30299640	30333758	30305631	738	83874	TBC1D10A	-
peak:1161	chr22	30326736	30327236	83874	TBC1D10A	30299640	30333758	30326947	-38	83874	TBC1D10A	-
peak:1162	chr22	31036539	31037039	6525	SMTN	31018759	31081318	31064105	-27315	6525	SMTN	+
peak:1163	chr22	35575217	35575717	23551	RASD2	35476154	35578290	35540868	34598	23551	RASD2	+
peak:1164	chr22	36017476	36017976	23543	RBFOX2	35733253	36088775	36028425	10698	23543	RBFOX2	-
peak:1165	chr22	36385013	36385513	4627	MYH9	36292116	36434679	36388018	2754	4627	MYH9	-
peak:1166	chr22	37043973	37044473	79734	KCTD17	37037965	37071111	37051736	-7512	79734	KCTD17	+
peak:1167	chr22	37425817	37426317	114794	ELFN2	37347626	37450097	37427003	935	114794	ELFN2	-
peak:1168	chr22	37498307	37498807	29775	CARD10	37490489	37539994	37497235	-1321	29775	CARD10	-
peak:1169	chr22	38020641	38021141	100616146	MIR4534	37988109	38022552	37988794	32096	100616146	MIR4534	+
peak:1170	chr22	38066407	38066907	9463	PICK1	38022553	38075309	38067477	-819	9463	PICK1	+
peak:1171	chr22	38461472	38461972	11015	KDELR3	38461631	38481645	38468062	-6339	11015	KDELR3	+
peak:1172	chr22	39412479	39412979	10454	TAB1	39381956	39439539	39414730	-2000	10454	TAB1	+
peak:1173	chr22	39446883	39447383	4248	MGAT3	39439540	39488472	39457344	-10210	4248	MGAT3	+
peak:1174	chr22	39490068	39490568	54471	MIEF1	39488473	39511576	39499432	-9113	54471	MIEF1	+
peak:1175	chr22	39898932	39899432	9402	GRAP2	39897474	39982162	39901082	-1899	9402	GRAP2	+
peak:1176	chr22	41478426	41478926	50	ACO2	41468926	41530076	41469160	9515	50	ACO2	+
peak:1177	chr22	41925361	41925861	115650	TNFRSF13C	41925058	41933518	41926818	1206	115650	TNFRSF13C	-
peak:1178	chr22	42518834	42519334	27341	RRP7A	42510696	42536709	42519794	709	27341	RRP7A	-
peak:1179	chr22	45573481	45573981	2192	FBLN1	45460123	45591330	45577039	-3307	2192	FBLN1	+
peak:1180	chr22	45966423	45966923	7477	WNT7B	45883156	46010869	45972715	6041	7477	WNT7B	-
peak:1181	chr22	46352983	46353483	55687	TRMU	46330186	46360045	46353517	-283	55687	TRMU	+
peak:1182	chr22	47165608	47166108	642757	TBC1D22A-AS1	46844918	47201498	46915908	-249949	642757	TBC1D22A-AS1	-
peak:1183	chr22	49935072	49935572	79174	CRELD2	49918547	49941861	49923210	12111	79174	CRELD2	+
peak:1184	chr22	50445216	50445716	6305	SBF1	50445349	50478290	50447609	2142	6305	SBF1	-
peak:1185	chrX	368837	369337	28227	PPP2R3B	330266	505649	374044	4956	28227	PPP2R3B	-
peak:1186	chrX	1623379	1623879	438	ASMT	1603314	1951667	1615175	8453	438	ASMT	+
peak:1187	chrX	1743588	1744088	438	ASMT	1603314	1951667	1636398	107439	438	ASMT	+
peak:1188	chrX	2701461	2701961	4267	CD99	2653264	2734712	2691500	10210	4267	CD99	+
peak:1189	chrX	9164373	9164873	171483	FAM9B	8917230	9313967	9164639	15	171483	FAM9B	-
peak:1190	chrX	13081648	13082148	171484	FAM9C	13009424	13177667	13044682	-37215	171484	FAM9C	-
peak:1191	chrX	13088076	13088576	171484	FAM9C	13009424	13177667	13044682	-43643	171484	FAM9C	-
peak:1192	chrX	13092463	13092963	171484	FAM9C	13009424	13177667	13044682	-48030	171484	FAM9C	-
peak:1193	chrX	37776536	37777036	1536	CYBB	37732886	37822814	37780011	-3224	1536	CYBB	+
peak:1194	chrX	37818020	37818520	1536	CYBB	37732886	37822814	37798220	20049	1536	CYBB	+
peak:1195	chrX	48083125	48083625	57232	ZNF630	48034801	48101157	48071658	-11716	57232	ZNF630	-
peak:1196	chrX	64579926	64580426	55613	MTMR8	64287895	64657779	64395431	-184744	55613	MTMR8	-
peak:1197	chrX	64842504	64843004	55906	ZC4H2	64657780	65200675	64920127	77372	55906	ZC4H2	-
peak:1198	chrX	69313544	69314044	100996279	LINC00269	69172676	69342399	69179557	134236	100996279	LINC00269	+
peak:1199	chrX	78333449	78333949	10800	CYSLTR1	78233595	78493509	78327691	-6007	10800	CYSLTR1	-
peak:1200	chrX	151396212	151396712	203547	VMA21	151286619	151480413	151396515	-52	203547	VMA21	+
peak:1201	chrX	153293498	153293998	10838	ZNF275	153256721	153381299	153334155	-40406	10838	ZNF275	+
peak:1202	chrX	153968686	153969186	100873990	HCFC1-AS1	153965797	153970254	153969325	-388	100873990	HCFC1-AS1	+
peak:1203	chrX	153972266	153972766	8269	TMEM187	153972068	153980851	153972327	188	8269	TMEM187	+

## Sheet: Open peaks IKAROS KD
Supplementary Data 3: List of differentially accessible peaks between IKAROS WT and KD B-ALL cells. DESeq’s Wald test followed by BH correction.
peak_id	chr	peak_start	peak_end	gene_id	gene_symbol	gene_locus_start	gene_locus_end	nearest_tss	dist_to_tss	nearest_tss_gene_id	nearest_tss_symbol	nearest_tss_gene_strand
peak:1	chr1	1170039	1170539	554210	MIR429	1168426	1171444	1169005	1283	554210	MIR429	+
peak:2	chr1	1212731	1213231	7293	TNFRSF4	1210095	1217215	1213498	516	7293	TNFRSF4	-
peak:3	chr1	1261030	1261530	118424	UBE2J2	1251529	1273853	1263569	2288	118424	UBE2J2	-
peak:4	chr1	1433131	1433631	102724312	LINC01770	1428986	1434717	1434488	1106	102724312	LINC01770	-
peak:5	chr1	1678491	1678991	728661	SLC35E2B	1664576	1698422	1670139	-8601	728661	SLC35E2B	-
peak:6	chr1	1959978	1960478	85452	CFAP74	1923339	2011580	1960108	-119	85452	CFAP74	-
peak:7	chr1	1972870	1973370	85452	CFAP74	1923339	2011580	1960108	-13011	85452	CFAP74	-
peak:8	chr1	2255602	2256102	6497	SKI	2220708	2339762	2247996	7855	6497	SKI	+
peak:9	chr1	2290545	2291045	6497	SKI	2220708	2339762	2303646	-12850	6497	SKI	+
peak:10	chr1	2318875	2319375	6497	SKI	2220708	2339762	2303646	15478	6497	SKI	+
peak:11	chr1	2389562	2390062	79906	MORN1	2339763	2391741	2389996	183	79906	MORN1	-
peak:12	chr1	3389515	3390015	63976	PRDM16	3068803	3439821	3396491	-6725	63976	PRDM16	+
peak:13	chr1	3581280	3581780	693135	MIR551A	3546120	3586033	3560790	-20739	693135	MIR551A	-
peak:14	chr1	3593769	3594269	1953	MEGF6	3586034	3618248	3611277	17257	1953	MEGF6	-
peak:15	chr1	3597447	3597947	1953	MEGF6	3586034	3618248	3611277	13579	1953	MEGF6	-
peak:16	chr1	3598084	3598584	1953	MEGF6	3586034	3618248	3611277	12942	1953	MEGF6	-
peak:17	chr1	3610463	3610963	1953	MEGF6	3586034	3618248	3611277	563	1953	MEGF6	-
peak:18	chr1	3611423	3611923	1953	MEGF6	3586034	3618248	3611495	-177	1953	MEGF6	-
peak:19	chr1	3680512	3681012	7161	TP73	3667564	3739938	3682366	-1603	7161	TP73	+
peak:20	chr1	4736184	4736684	55966	AJAP1	4535522	5137613	4711155	25278	55966	AJAP1	+
peak:21	chr1	5698157	5698657	100616489	MIR4417	5137614	5713406	5564071	134335	100616489	MIR4417	+
peak:22	chr1	5750410	5750910	100616421	MIR4689	5713407	5865196	5862741	112080	100616421	MIR4689	-
peak:23	chr1	6263000	6263500	387509	GPR153	6252584	6278239	6260975	-2274	387509	GPR153	-
peak:24	chr1	6491456	6491956	57449	PLEKHG5	6468890	6526723	6491700	-5	57449	PLEKHG5	-
peak:25	chr1	8323560	8324060	50651	SLC45A1	8263250	8346636	8324330	-519	50651	SLC45A1	+
peak:26	chr1	8463303	8463803	473	RERE	8346637	8842116	8425212	-38340	473	RERE	-
peak:27	chr1	8847997	8848497	102465436	MIR6728	8842117	8868943	8866590	18342	102465436	MIR6728	-
peak:28	chr1	8858033	8858533	102465436	MIR6728	8842117	8868943	8866590	8306	102465436	MIR6728	-
peak:29	chr1	8987640	8988140	155184	SLC2A7	8986117	9033120	9026345	38454	155184	SLC2A7	-
peak:30	chr1	9004268	9004768	155184	SLC2A7	8986117	9033120	9026345	21826	155184	SLC2A7	-
peak:31	chr1	9064179	9064679	6518	SLC2A5	9033121	9099924	9069604	5174	6518	SLC2A5	-
peak:32	chr1	9083223	9083723	6518	SLC2A5	9033121	9099924	9088443	4969	6518	SLC2A5	-
peak:33	chr1	9084786	9085286	6518	SLC2A5	9033121	9099924	9088443	3406	6518	SLC2A5	-
peak:34	chr1	9149881	9150381	407040	MIR34A	9140474	9166890	9151777	1645	407040	MIR34A	-
peak:35	chr1	9302722	9303222	80176	SPSB1	9266363	9447594	9294528	8443	80176	SPSB1	+
peak:36	chr1	9361888	9362388	80176	SPSB1	9266363	9447594	9355707	6430	80176	SPSB1	+
peak:37	chr1	9421737	9422237	80176	SPSB1	9266363	9447594	9355707	66279	80176	SPSB1	+
peak:38	chr1	9825302	9825802	22883	CLSTN1	9724882	9851351	9824526	-1025	22883	CLSTN1	-
peak:39	chr1	9892540	9893040	56998	CTNNBIP1	9851352	9921258	9893237	446	56998	CTNNBIP1	-
peak:40	chr1	9893132	9893632	56998	CTNNBIP1	9851352	9921258	9893237	-144	56998	CTNNBIP1	-
peak:41	chr1	10679531	10680031	54897	CASZ1	10590483	10872260	10693912	14130	54897	CASZ1	-
peak:42	chr1	10898156	10898656	148345	C1orf127	10872261	10997190	10947870	49463	148345	C1orf127	-
peak:43	chr1	10965481	10965981	148345	C1orf127	10872261	10997190	10964201	-1529	148345	C1orf127	-
peak:44	chr1	12087618	12088118	943	TNFRSF8	12047253	12146438	12063470	24397	943	TNFRSF8	+
peak:45	chr1	14930448	14930948	23254	KAZN	14185216	15049225	14929800	897	23254	KAZN	+
peak:46	chr1	15344734	15345234	114827	FHAD1	15209295	15400521	15345098	-113	114827	FHAD1	+
peak:47	chr1	15882664	15883164	23013	SPEN	15860825	15940652	15876576	6337	23013	SPEN	+
peak:48	chr1	16087725	16088225	348487	FAM131C	16062975	16103597	16073632	-14342	348487	FAM131C	-
peak:49	chr1	16088294	16088794	348487	FAM131C	16062975	16103597	16073632	-14911	348487	FAM131C	-
peak:50	chr1	16141561	16142061	1969	EPHA2	16103598	16181306	16146450	4638	1969	EPHA2	-
peak:51	chr1	16150177	16150677	1969	EPHA2	16103598	16181306	16146450	-3976	1969	EPHA2	-
peak:52	chr1	16766625	16767125	9696	CROCC	16737368	16799647	16740273	26601	9696	CROCC	+
peak:53	chr1	17212634	17213134	29943	PADI1	17162281	17244365	17205126	7757	29943	PADI1	+
peak:54	chr1	18481281	18481781	127707	KLHDC7A	18428470	18555994	18480982	548	127707	KLHDC7A	+
peak:55	chr1	18909168	18909668	126917	IFFO2	18907387	18916556	18911992	2573	126917	IFFO2	-
peak:56	chr1	19156591	19157091	23352	UBR4	19017257	19215740	19155039	-1801	23352	UBR4	-
peak:57	chr1	20152172	20152672	64600	PLA2G2F	20129447	20157249	20139330	13091	64600	PLA2G2F	+
peak:58	chr1	20153043	20153543	64600	PLA2G2F	20129447	20157249	20139330	13962	64600	PLA2G2F	+
peak:59	chr1	20185305	20185805	127733	UBXN10	20181755	20238502	20186085	-529	127733	UBXN10	+
peak:60	chr1	20195008	20195508	127733	UBXN10	20181755	20238502	20186085	9172	127733	UBXN10	+
peak:61	chr1	21048362	21048862	8672	EIF4G3	21019714	21199484	21050994	2381	8672	EIF4G3	-
peak:62	chr1	21262024	21262524	1889	ECE1	21199485	21392816	21256717	-5556	1889	ECE1	-
peak:63	chr1	21368346	21368846	1889	ECE1	21199485	21392816	21345504	-23091	1889	ECE1	-
peak:64	chr1	21574554	21575054	249	ALPL	21491384	21597259	21574478	325	249	ALPL	+
peak:65	chr1	21899799	21900299	3339	HSPG2	21822882	21957159	21896310	-3738	3339	HSPG2	-
peak:66	chr1	21909827	21910327	3339	HSPG2	21822882	21957159	21896310	-13766	3339	HSPG2	-
peak:67	chr1	21911066	21911566	3339	HSPG2	21822882	21957159	21896310	-15005	3339	HSPG2	-
peak:68	chr1	21939767	21940267	3339	HSPG2	21822882	21957159	21937297	-2719	3339	HSPG2	-
peak:69	chr1	21998256	21998756	10136	CELA3A	21992962	22015990	22001656	-3149	10136	CELA3A	+
peak:70	chr1	23369376	23369876	80818	ZNF436	23369347	23369848	23369442	-183	80818	ZNF436	-
peak:71	chr1	23556130	23556630	3399	ID3	23545148	23570644	23559075	2694	3399	ID3	-
peak:72	chr1	23577247	23577747	259283	MDS2	23570645	23665444	23581495	-3997	259283	MDS2	+
peak:73	chr1	23581168	23581668	259283	MDS2	23570645	23665444	23581495	-76	259283	MDS2	+
peak:74	chr1	23591556	23592056	259283	MDS2	23570645	23665444	23581495	10310	259283	MDS2	+
peak:75	chr1	23597604	23598104	259283	MDS2	23570645	23665444	23581495	16358	259283	MDS2	+
peak:76	chr1	23598441	23598941	259283	MDS2	23570645	23665444	23581495	17195	259283	MDS2	+
peak:77	chr1	23634220	23634720	259283	MDS2	23570645	23665444	23639109	-4638	259283	MDS2	+
peak:78	chr1	23634900	23635400	259283	MDS2	23570645	23665444	23639109	-3958	259283	MDS2	+
peak:79	chr1	23639329	23639829	259283	MDS2	23570645	23665444	23639109	469	259283	MDS2	+
peak:80	chr1	23865605	23866105	2517	FUCA1	23853458	23890828	23868294	2438	2517	FUCA1	-
peak:81	chr1	23916706	23917206	1269	CNR2	23890829	23921216	23913362	-3593	1269	CNR2	-
peak:82	chr1	24011884	24012384	10772	SRSF10	23968011	24023753	23980927	-31206	10772	SRSF10	-
peak:83	chr1	24557756	24558256	400746	NCMAP	24544613	24611265	24556111	1894	400746	NCMAP	+
peak:84	chr1	24941953	24942453	864	RUNX3	24924108	24994312	24929877	-12325	864	RUNX3	-
peak:85	chr1	25756179	25756679	57134	MAN1C1	25591030	25790445	25772069	-15639	57134	MAN1C1	+
peak:86	chr1	25771228	25771728	57134	MAN1C1	25591030	25790445	25772069	-590	57134	MAN1C1	+
peak:87	chr1	25808899	25809399	57190	SELENON	25790446	25813350	25811470	-2320	57190	SELENON	+
peak:88	chr1	26275511	26276011	83442	SH3BGRL3	26275321	26289074	26279176	-3414	83442	SH3BGRL3	+
peak:89	chr1	26555547	26556047	6195	RPS6KA1	26554871	26634151	26555199	597	6195	RPS6KA1	+
peak:90	chr1	26723443	26723943	8289	ARID1A	26634152	26781171	26727708	-4014	8289	ARID1A	+
peak:91	chr1	26966841	26967341	126695	KDF1	26952761	26977056	26960406	-6684	126695	KDF1	-
peak:92	chr1	27106700	27107200	6548	SLC9A1	27057816	27200748	27104022	-2927	6548	SLC9A1	-
peak:93	chr1	27404982	27405482	2827	GPR3	27388013	27441347	27392644	12587	2827	GPR3	+
peak:94	chr1	27416365	27416865	2827	GPR3	27388013	27441347	27392644	23970	2827	GPR3	+
peak:95	chr1	27429708	27430208	2827	GPR3	27388013	27441347	27392644	37313	2827	GPR3	+
peak:96	chr1	27430877	27431377	2827	GPR3	27388013	27441347	27392644	38482	2827	GPR3	+
peak:97	chr1	27528939	27529439	27245	AHDC1	27521732	27614246	27553304	24114	27245	AHDC1	-
peak:98	chr1	27557099	27557599	27245	AHDC1	27521732	27614246	27553304	-4044	27245	AHDC1	-
peak:99	chr1	27576445	27576945	27245	AHDC1	27521732	27614246	27553304	-23390	27245	AHDC1	-
peak:100	chr1	27577458	27577958	27245	AHDC1	27521732	27614246	27553304	-24403	27245	AHDC1	-
peak:101	chr1	27590038	27590538	27245	AHDC1	27521732	27614246	27603414	13125	27245	AHDC1	-
peak:102	chr1	27598255	27598755	27245	AHDC1	27521732	27614246	27603414	4908	27245	AHDC1	-
peak:103	chr1	27634075	27634575	2268	FGR	27614247	27653727	27635134	808	2268	FGR	-
peak:104	chr1	27689604	27690104	2537	IFI6	27653728	27699098	27672218	-17635	2537	IFI6	-
peak:105	chr1	29708298	29708798	101929406	LINC01648	29693864	30376873	30037612	329063	101929406	LINC01648	-
peak:106	chr1	30729641	30730141	4146	MATN1	30376874	30731409	30723587	-6303	4146	MATN1	-
peak:107	chr1	30730253	30730753	4146	MATN1	30376874	30731409	30723587	-6915	4146	MATN1	-
peak:108	chr1	31982005	31982505	10657	KHDRBS1	31979343	32043106	32013829	-31573	10657	KHDRBS1	+
peak:109	chr1	32365986	32366486	100128071	FAM229A	32362221	32369530	32364278	-1957	100128071	FAM229A	-
peak:110	chr1	32725078	32725578	57648	KIAA1522	32722741	32773189	32741885	-16556	57648	KIAA1522	+
peak:111	chr1	32817900	32818400	8565	YARS	32817927	32821525	32818153	2	8565	YARS	-
peak:112	chr1	32872460	32872960	252995	FNDC5	32858741	32879238	32872482	-227	252995	FNDC5	-
peak:113	chr1	32997982	32998482	204	AK2	32988522	33081050	33012357	14124	204	AK2	-
peak:114	chr1	33234663	33235163	149076	ZNF362	33219300	33300724	33256545	-21631	149076	ZNF362	+
peak:115	chr1	33363951	33364451	1912	PHC2	33333899	33451848	33355209	-8991	1912	PHC2	-
peak:116	chr1	33364476	33364976	1912	PHC2	33333899	33451848	33355209	-9516	1912	PHC2	-
peak:117	chr1	33365366	33365866	1912	PHC2	33333899	33451848	33375593	9976	1912	PHC2	-
peak:118	chr1	33576791	33577291	114784	CSMD2	33522626	33840141	33572590	-4450	114784	CSMD2	-
peak:119	chr1	34983930	34984430	100506144	TMEM35B	34957470	34997072	34985353	1172	100506144	TMEM35B	-
peak:120	chr1	35062738	35063238	79830	ZMYM1	35045878	35146142	35059786	3201	79830	ZMYM1	+
peak:121	chr1	35593279	35593779	339488	TFAP2E	35567920	35602453	35573370	20158	339488	TFAP2E	+
peak:122	chr1	37477141	37477641	80149	ZC3H12A	37474482	37480114	37479999	-2607	80149	ZC3H12A	+
peak:123	chr1	37487001	37487501	80149	ZC3H12A	37480961	37491342	37481690	5560	80149	ZC3H12A	+
peak:124	chr1	38113968	38114468	100500801	MIR3659	38068013	38151999	38089231	24986	100500801	MIR3659	+
peak:125	chr1	39086320	39086820	23499	MACF1	39053818	39370105	39084167	2402	23499	MACF1	+
peak:126	chr1	39086909	39087409	23499	MACF1	39053818	39370105	39084167	2991	23499	MACF1	+
peak:127	chr1	39509397	39509897	728448	PPIEL	39508262	39554098	39524876	15228	728448	PPIEL	-
peak:128	chr1	40795356	40795856	9132	KCNQ4	40776372	40840665	40784094	11511	9132	KCNQ4	+
peak:129	chr1	40825288	40825788	9132	KCNQ4	40776372	40840665	40818964	6573	9132	KCNQ4	+
peak:130	chr1	40901858	40902358	163732	CITED4	40840666	40920850	40862366	-39741	163732	CITED4	-
peak:131	chr1	41268123	41268623	22955	SCMH1	41030345	41302038	41242154	-26218	22955	SCMH1	-
peak:132	chr1	41357764	41358264	100132074	FOXO6	41302039	41423008	41361922	-3907	100132074	FOXO6	+
peak:133	chr1	41404285	41404785	100132074	FOXO6	41302039	41423008	41361931	42603	100132074	FOXO6	+
peak:134	chr1	41448407	41448907	1907	EDN2	41423009	41532286	41484085	35427	1907	EDN2	-
peak:135	chr1	41467265	41467765	1907	EDN2	41423009	41532286	41484085	16569	1907	EDN2	-
peak:136	chr1	41509227	41509727	1907	EDN2	41423009	41532286	41484673	-24803	1907	EDN2	-
peak:137	chr1	41650064	41650564	59269	HIVEP3	41532287	42094673	41701001	50686	59269	HIVEP3	-
peak:138	chr1	41671946	41672446	59269	HIVEP3	41532287	42094673	41701001	28804	59269	HIVEP3	-
peak:139	chr1	41678518	41679018	59269	HIVEP3	41532287	42094673	41701001	22232	59269	HIVEP3	-
peak:140	chr1	41683953	41684453	59269	HIVEP3	41532287	42094673	41701001	16797	59269	HIVEP3	-
peak:141	chr1	41727179	41727679	59269	HIVEP3	41532287	42094673	41701001	-26427	59269	HIVEP3	-
peak:142	chr1	41752012	41752512	59269	HIVEP3	41532287	42094673	41701001	-51260	59269	HIVEP3	-
peak:143	chr1	42013959	42014459	59269	HIVEP3	41532287	42094673	42035925	21715	59269	HIVEP3	-
peak:144	chr1	43274250	43274750	128218	TMEM125	43270942	43278262	43270946	3553	128218	TMEM125	+
peak:145	chr1	43359516	43360016	991	CDC20	43348403	43362886	43359767	0	991	CDC20	+
peak:146	chr1	43834451	43834951	6487	ST3GAL3	43722201	43926721	43792108	42592	6487	ST3GAL3	+
peak:147	chr1	44239520	44240020	100874278	ERI3-IT1	44231847	44246119	44244273	4502	100874278	ERI3-IT1	-
peak:148	chr1	44422069	44422569	55182	RNF220	44380228	44479095	44412698	9620	55182	RNF220	+
peak:149	chr1	44672233	44672733	79639	TMEM53	44661356	44674623	44674402	1918	79639	TMEM53	-
peak:150	chr1	44786251	44786751	266675	BEST4	44782805	44793965	44787705	1203	266675	BEST4	-
peak:151	chr1	45544821	45545321	10327	AKR1A1	45536796	45576448	45550543	-5471	10327	AKR1A1	+
peak:152	chr1	46171306	46171806	10103	TSPAN1	46154055	46175872	46175073	-3516	10103	TSPAN1	+
peak:153	chr1	47211789	47212289	6886	TAL1	47207561	47256638	47224076	12036	6886	TAL1	-
peak:154	chr1	47563295	47563795	2306	FOXD2	47426045	47715114	47436017	127527	2306	FOXD2	+
peak:155	chr1	47679300	47679800	2306	FOXD2	47426045	47715114	47436017	243532	2306	FOXD2	+
peak:156	chr1	53363302	53363802	105378732	LINC01771	53328152	53393816	53328233	35318	105378732	LINC01771	+
peak:157	chr1	53375463	53375963	105378732	LINC01771	53328152	53393816	53328233	47479	105378732	LINC01771	+
peak:158	chr1	53375971	53376471	105378732	LINC01771	53328152	53393816	53328233	47987	105378732	LINC01771	+
peak:159	chr1	53477288	53477788	63948	DMRTB1	53393817	53597090	53459976	17561	63948	DMRTB1	+
peak:160	chr1	53498697	53499197	63948	DMRTB1	53393817	53597090	53459976	38970	63948	DMRTB1	+
peak:161	chr1	54477037	54477537	23648	SSBP3	54219391	54477868	54413479	-63807	23648	SSBP3	-
peak:162	chr1	55288096	55288596	100616272	MIR4422	55220378	55869706	55225641	62704	100616272	MIR4422	+
peak:163	chr1	55540170	55540670	100616272	MIR4422	55220378	55869706	55225641	314778	100616272	MIR4422	+
peak:164	chr1	58779864	58780364	3725	JUN	58742210	58784743	58784327	4212	3725	JUN	-
peak:165	chr1	59272548	59273048	55277	FGGY	59252380	59703491	59296638	-23839	55277	FGGY	+
peak:166	chr1	60904063	60904563	4774	NFIA	60469515	61545264	60865259	39053	4774	NFIA	+
peak:167	chr1	62210162	62210662	54596	L1TD1	62157853	62229127	62194831	15580	54596	L1TD1	+
peak:168	chr1	62333359	62333859	163782	KANK4	62229128	62377855	62319414	-14194	163782	KANK4	-
peak:169	chr1	62335597	62336097	163782	KANK4	62229128	62377855	62319414	-16432	163782	KANK4	-
peak:170	chr1	62336919	62337419	163782	KANK4	62229128	62377855	62319414	-17754	163782	KANK4	-
peak:171	chr1	62433782	62434282	7398	USP1	62377856	62447927	62436297	-2264	7398	USP1	+
peak:172	chr1	62716253	62716753	85440	DOCK7	62610519	62736251	62688368	-28134	85440	DOCK7	-
peak:173	chr1	64917260	64917760	3716	JAK1	64872286	64978283	64966504	48993	3716	JAK1	-
peak:174	chr1	66552875	66553375	84251	SGIP1	66450439	66627131	66534282	18842	84251	SGIP1	+
peak:175	chr1	66556069	66556569	84251	SGIP1	66450439	66627131	66534282	22036	84251	SGIP1	+
peak:176	chr1	66738441	66738941	200132	TCTEX1D1	66723947	66788705	66752459	-13767	200132	TCTEX1D1	+
peak:177	chr1	79079718	79080218	64123	ADGRL4	78788603	79771236	79006718	-73249	64123	ADGRL4	-
peak:178	chr1	85332239	85332739	8915	BCL10	85268065	85340809	85277090	-55398	8915	BCL10	-
peak:179	chr1	91569708	91570208	8317	CDC7	91452882	91612745	91513127	56830	8317	CDC7	+
peak:180	chr1	91585437	91585937	8317	CDC7	91452882	91612745	91513127	72559	8317	CDC7	+
peak:181	chr1	91712929	91713429	7049	TGFBR3	91612746	91927853	91712363	-815	7049	TGFBR3	-
peak:182	chr1	91818190	91818690	7049	TGFBR3	91612746	91927853	91861593	43152	7049	TGFBR3	-
peak:183	chr1	93079631	93080131	22823	MTF2	93020379	93146002	93079311	569	22823	MTF2	+
peak:184	chr1	93345510	93346010	100131564	CCDC18-AS1	93289584	93345868	93345783	22	100131564	CCDC18-AS1	-
peak:185	chr1	94039421	94039921	24	ABCA4	93958605	94158536	94025595	-14075	24	ABCA4	-
peak:186	chr1	94083998	94084498	24	ABCA4	93958605	94158536	94063249	-20998	24	ABCA4	-
peak:187	chr1	94094988	94095488	24	ABCA4	93958605	94158536	94121132	25893	24	ABCA4	-
peak:188	chr1	102842538	102843038	1301	COL11A1	102438525	103317093	102880018	37229	1301	COL11A1	-
peak:189	chr1	107442519	107443019	22854	NTNG1	107098344	107467226	107260803	181965	22854	NTNG1	+
peak:190	chr1	108057487	108057987	10451	VAV3	107930362	108078981	107965144	-92592	10451	VAV3	-
peak:191	chr1	108063611	108064111	10451	VAV3	107930362	108078981	107965144	-98716	10451	VAV3	-
peak:192	chr1	108107627	108108127	29957	SLC25A24	108078982	108222212	108192818	84940	29957	SLC25A24	-
peak:193	chr1	108117915	108118415	29957	SLC25A24	108078982	108222212	108192818	74652	29957	SLC25A24	-
peak:194	chr1	108379246	108379746	653149	NBPF6	108309941	108505205	108376119	3376	653149	NBPF6	+
peak:195	chr1	109167042	109167542	57535	KIAA1324	109113885	109207054	109161606	5685	57535	KIAA1324	+
peak:196	chr1	109209018	109209518	6301	SARS	109207055	109243125	109213918	-4649	6301	SARS	+
peak:197	chr1	109254626	109255126	1952	CELSR2	109243126	109276251	109250019	4856	1952	CELSR2	+
peak:198	chr1	109529788	109530288	83873	GPR61	109524806	109544269	109539872	-9833	83873	GPR61	+
peak:199	chr1	110594443	110594943	3737	KCNA2	110562596	110653253	110606353	11659	3737	KCNA2	-
peak:200	chr1	111139798	111140298	128338	DRAM2	111139888	111140221	111140040	-7	128338	DRAM2	-
peak:201	chr1	111202694	111203194	79961	DENND2D	111202537	111215775	111204302	1357	79961	DENND2D	-
peak:202	chr1	111516146	111516646	140	ADORA3	111503561	111522989	111503760	-12635	140	ADORA3	-
peak:203	chr1	116225986	116226486	126868	MAB21L3	116072217	116248270	116123873	102362	126868	MAB21L3	+
peak:204	chr1	116233063	116233563	126868	MAB21L3	116072217	116248270	116123873	109439	126868	MAB21L3	+
peak:205	chr1	116489256	116489756	101929023	LINC01762	116433787	116511716	116478842	-10663	101929023	LINC01762	-
peak:206	chr1	116504383	116504883	101929023	LINC01762	116433787	116511716	116478842	-25790	101929023	LINC01762	-
peak:207	chr1	116513128	116513628	965	CD58	116511717	116552350	116544590	31211	965	CD58	-
peak:208	chr1	116553370	116553870	100616384	MIR548AC	116552351	116565547	116560111	6490	100616384	MIR548AC	-
peak:209	chr1	116609786	116610286	3321	IGSF3	116608993	116669752	116646945	36908	3321	IGSF3	-
peak:210	chr1	116827154	116827654	914	CD2	116724249	116832262	116754467	72936	914	CD2	+
peak:211	chr1	118564337	118564837	6913	TBX15	118549675	119018480	118914125	349537	6913	TBX15	-
peak:212	chr1	119227373	119227873	10352	WARS2	119064974	119254725	119140671	-86951	10352	WARS2	-
peak:213	chr1	119622230	119622730	644242	LINC00622	119553295	119623522	119599271	-23208	644242	LINC00622	-
peak:214	chr1	120123727	120124227	9554	SEC22B	120115064	120533130	120160501	36523	9554	SEC22B	-
peak:215	chr1	121183641	121184141	653820	FAM72B	121139409	121184575	121183911	19	653820	FAM72B	-
peak:216	chr1	121185804	121186304	653820	FAM72B	121185461	121186320	121185539	-514	653820	FAM72B	-
peak:217	chr1	121186551	121187051	653464	SRGAP2C	121186321	132579533	121187102	-300	653464	SRGAP2C	+
peak:218	chr1	121307670	121308170	653464	SRGAP2C	121186321	132579533	121187102	120817	653464	SRGAP2C	+
peak:219	chr1	143971323	143971823	554282	FAM72C	132579534	144172812	143971965	391	554282	FAM72C	-
peak:220	chr1	143974180	143974680	554282	FAM72C	132579534	144172812	143971965	-2464	554282	FAM72C	-
peak:221	chr1	144971833	144972333	647135	SRGAP2B	144774158	145095764	144955446	-16636	647135	SRGAP2B	-
peak:222	chr1	145093296	145093796	647135	SRGAP2B	144774158	145095764	145093246	-299	647135	SRGAP2B	-
peak:223	chr1	145096166	145096666	728833	FAM72D	145095765	145169062	145096000	415	728833	FAM72D	+
peak:224	chr1	146038593	146039093	101928979	LINC01719	146037243	146097067	146052566	-13722	101928979	LINC01719	+
peak:225	chr1	146051940	146052440	101928979	LINC01719	146037243	146097067	146052566	-375	101928979	LINC01719	+
peak:226	chr1	148334777	148335277	102466225	MIR6077	148270303	148424019	148388282	-53254	102466225	MIR6077	+
peak:227	chr1	150163063	150163563	51177	PLEKHO1	150129180	150191873	150157017	6295	51177	PLEKHO1	+
peak:228	chr1	150561161	150561661	54507	ADAMTSL4	150552009	150568515	150558254	3156	54507	ADAMTSL4	+
peak:229	chr1	150976915	150977415	29956	CERS2	150965303	150978510	150975004	-2160	29956	CERS2	-
peak:230	chr1	151157004	151157504	79626	TNFAIP8L2	151151647	151161274	151156629	624	79626	TNFAIP8L2	+
peak:231	chr1	151159325	151159825	79626	TNFAIP8L2	151151647	151161274	151156629	2945	79626	TNFAIP8L2	+
peak:232	chr1	151524858	151525358	57530	CGN	151484988	151538091	151525594	-485	57530	CGN	+
peak:233	chr1	151800538	151801038	339398	LINGO4	151798786	151810471	151806154	5365	339398	LINGO4	-
peak:234	chr1	151829548	151830048	6097	RORC	151810472	151836214	151831872	2073	6097	RORC	-
peak:235	chr1	151984211	151984711	6281	S100A10	151951194	151994460	151992578	8116	6281	S100A10	-
peak:236	chr1	153292689	153293189	114771	PGLYRP3	153285210	153329348	153310718	17778	114771	PGLYRP3	-
peak:237	chr1	153551011	153551511	6275	S100A4	153549755	153557184	153550136	-1124	6275	S100A4	-
peak:238	chr1	153566479	153566979	6273	S100A2	153557185	153588106	153566755	25	6273	S100A2	-
peak:239	chr1	153627088	153627588	6284	S100A13	153622018	153627597	153627268	-69	6284	S100A13	-
peak:240	chr1	153763629	153764129	65123	INTS3	153708931	153773694	153766475	-2595	65123	INTS3	+
peak:241	chr1	153770081	153770581	65123	INTS3	153708931	153773694	153773034	-2702	65123	INTS3	+
peak:242	chr1	153771150	153771650	65123	INTS3	153708931	153773694	153773034	-1633	65123	INTS3	+
peak:243	chr1	153789604	153790104	11000	SLC27A3	153773695	153795738	153779201	10652	11000	SLC27A3	+
peak:244	chr1	153803622	153804122	57459	GATAD2B	153795739	153927847	153812275	8402	57459	GATAD2B	-
peak:245	chr1	154176293	154176793	7170	TPM3	154162909	154192982	154176242	-300	7170	TPM3	-
peak:246	chr1	154326153	154326653	57198	ATP8B2	154323337	154375904	154325605	797	57198	ATP8B2	+
peak:247	chr1	154403385	154403885	3570	IL6R	154375905	154470076	154405193	-1557	3570	IL6R	+
peak:248	chr1	154485098	154485598	126669	SHE	154470077	154502166	154486044	695	126669	SHE	-
peak:249	chr1	154840538	154841038	3782	KCNN3	154743922	154903635	154859843	19054	3782	KCNN3	-
peak:250	chr1	154999645	155000145	51043	ZBTB7B	154998109	155020520	155002630	-2734	51043	ZBTB7B	+
peak:251	chr1	155000297	155000797	51043	ZBTB7B	154998109	155020520	155002630	-2082	51043	ZBTB7B	+
peak:252	chr1	155129017	155129517	1942	EFNA1	155106492	155133274	155129562	-294	1942	EFNA1	+
peak:253	chr1	155166180	155166680	200185	KRTCAP2	155156687	155173631	155172777	6346	200185	KRTCAP2	-
peak:254	chr1	155166780	155167280	200185	KRTCAP2	155156687	155173631	155172777	5746	200185	KRTCAP2	-
peak:255	chr1	155167737	155168237	200185	KRTCAP2	155156687	155173631	155172777	4789	200185	KRTCAP2	-
peak:256	chr1	155322994	155323494	23623	RUSC1	155320276	155324052	155323012	231	23623	RUSC1	+
peak:257	chr1	155940578	155941078	339403	RXFP4	155938056	155946523	155941710	-881	339403	RXFP4	+
peak:258	chr1	156004861	156005361	6746	SSR2	156001557	156031748	156013040	7928	6746	SSR2	-
peak:259	chr1	156102924	156103424	4000	LMNA	156082286	156142414	156114670	-11495	4000	LMNA	+
peak:260	chr1	156438605	156439105	10485	C1orf61	156395203	156455240	156430701	-8153	10485	C1orf61	-
peak:261	chr1	156490532	156491032	4209	MEF2D	156455241	156519844	156490599	-182	4209	MEF2D	-
peak:262	chr1	156525021	156525521	128239	IQGAP3	156519845	156576165	156538861	13589	128239	IQGAP3	-
peak:263	chr1	156643660	156644160	63827	BCAN	156632728	156667063	156642243	1666	63827	BCAN	+
peak:264	chr1	156660541	156661041	63827	BCAN	156632728	156667063	156656729	4061	63827	BCAN	+
peak:265	chr1	156661247	156661747	63827	BCAN	156632728	156667063	156656729	4767	63827	BCAN	+
peak:266	chr1	156661972	156662472	63827	BCAN	156632728	156667063	156656729	5492	63827	BCAN	+
peak:267	chr1	156706659	156707159	1382	CRABP2	156691500	156715841	156705816	-1092	1382	CRABP2	-
peak:268	chr1	156748862	156749362	5546	PRCC	156749041	156751053	156750610	-1497	5546	PRCC	+
peak:269	chr1	156816565	156817065	9047	SH2D2A	156816220	156827035	156816834	18	9047	SH2D2A	-
peak:270	chr1	156866250	156866750	4914	NTRK1	156859917	156886849	156860913	5586	4914	NTRK1	+
peak:271	chr1	157136994	157137494	2117	ETV3	157119072	157327273	157138335	1090	2117	ETV3	-
peak:272	chr1	157176872	157177372	2117	ETV3	157119072	157327273	157138474	-38647	2117	ETV3	-
peak:273	chr1	157177937	157178437	2117	ETV3	157119072	157327273	157138474	-39712	2117	ETV3	-
peak:274	chr1	159030301	159030801	3428	IFI16	158970973	159052884	159032504	-1952	3428	IFI16	+
peak:275	chr1	160836284	160836784	51744	CD244	160826845	160872188	160839165	2630	51744	CD244	-
peak:276	chr1	161013639	161014139	50848	F11R	160977989	161029827	161021096	7206	50848	F11R	-
peak:277	chr1	161523995	161524495	3310	HSPA6	161519581	161537135	161524540	-294	3310	HSPA6	+
peak:278	chr1	161741283	161741783	11266	DUSP12	161737830	161759346	161749758	-8224	11266	DUSP12	+
peak:279	chr1	162389156	162389656	400793	C1orf226	162377856	162396928	162381730	7675	400793	C1orf226	+
peak:280	chr1	167109037	167109537	92235	DUSP27	167092339	167130664	167094850	14436	92235	DUSP27	+
peak:281	chr1	167601976	167602476	92241	RCSD1	167591931	167676108	167630093	-27866	92241	RCSD1	+
peak:282	chr1	167602982	167603482	92241	RCSD1	167591931	167676108	167630093	-26860	92241	RCSD1	+
peak:283	chr1	167635989	167636489	92241	RCSD1	167591931	167676108	167630266	5972	92241	RCSD1	+
peak:284	chr1	167654997	167655497	92241	RCSD1	167591931	167676108	167630266	24980	92241	RCSD1	+
peak:285	chr1	167761361	167761861	9019	MPZL1	167676109	167817778	167765058	-3446	9019	MPZL1	+
peak:286	chr1	167791492	167791992	9019	MPZL1	167676109	167817778	167787067	4674	9019	MPZL1	+
peak:287	chr1	172674630	172675130	356	FASLG	172633666	172855053	172659144	15735	356	FASLG	+
peak:288	chr1	177080553	177081053	460	ASTN1	177031002	177168235	177032550	-48252	460	ASTN1	-
peak:289	chr1	178055074	178055574	89866	SEC16B	177818446	178066074	178038007	-17316	89866	SEC16B	-
peak:290	chr1	180208224	180208724	5768	QSOX1	180124991	180213484	180196682	11791	5768	QSOX1	+
peak:291	chr1	180266582	180267082	100527964	LHX4-AS1	180261484	180344806	180274681	7848	100527964	LHX4-AS1	-
peak:292	chr1	181107643	181108143	51278	IER5	181061368	181131598	181088712	19180	51278	IER5	+
peak:293	chr1	181139066	181139566	101928973	LINC01732	181131599	181205862	181174484	-35167	101928973	LINC01732	+
peak:294	chr1	182570490	182570990	353299	RGSL1	182408482	182572696	182556136	14603	353299	RGSL1	+
peak:295	chr1	182588623	182589123	6041	RNASEL	182572697	182596832	182589256	382	6041	RNASEL	-
peak:296	chr1	182614959	182615459	284648	LINC01686	182609832	182643553	182615254	-44	284648	LINC01686	+
peak:297	chr1	183022516	183023016	3915	LAMC1	182988493	183160464	183023460	-693	3915	LAMC1	+
peak:298	chr1	183128473	183128973	3915	LAMC1	182988493	183160464	183128596	126	3915	LAMC1	+
peak:299	chr1	183889093	183889593	23127	COLGALT2	183872926	184044703	183940731	51387	23127	COLGALT2	-
peak:300	chr1	184567590	184568090	81563	C1orf21	184220710	184650608	184568399	-558	81563	C1orf21	+
peak:301	chr1	184611152	184611652	81563	C1orf21	184220710	184650608	184590748	20653	81563	C1orf21	+
peak:302	chr1	186082147	186082647	83872	HMCN1	185681540	186233833	186153826	-71428	83872	HMCN1	+
peak:303	chr1	192512429	192512929	5996	RGS1	192446360	192605956	192575727	-63047	5996	RGS1	+
peak:304	chr1	193059807	193060307	6738	TROVE2	193059559	193060068	193060057	0	6738	TROVE2	+
peak:305	chr1	198179401	198179901	140609	NEK7	198037182	198409189	198157121	22529	140609	NEK7	+
peak:306	chr1	199174317	199174817	102800316	LINC01222	199018586	199524319	199021037	-153529	102800316	LINC01222	-
peak:307	chr1	200294223	200294723	554279	LINC00862	200208802	200392173	200373792	79318	554279	LINC00862	-
peak:308	chr1	200738481	200738981	23271	CAMSAP2	200704764	200864566	200739558	-826	23271	CAMSAP2	+
peak:309	chr1	200869336	200869836	2848	GPR25	200864567	200882043	200873038	-3451	2848	GPR25	+
peak:310	chr1	200888196	200888696	55765	C1orf106	200882044	200958774	200891048	-2601	55765	C1orf106	+
peak:311	chr1	201060739	201061239	23046	KIF21B	200958775	201068075	201023700	-37288	23046	KIF21B	-
peak:312	chr1	201135808	201136308	252839	TMEM9	201130521	201181199	201145668	9609	252839	TMEM9	-
peak:313	chr1	201310264	201310764	5317	PKP1	201248275	201344846	201316192	-5677	5317	PKP1	+
peak:314	chr1	201369059	201369559	7139	TNNT2	201344847	201380485	201368314	-994	7139	TNNT2	-
peak:315	chr1	201531523	201532023	1465	CSRP1	201480869	201566191	201509456	-22316	1465	CSRP1	-
peak:316	chr1	201568799	201569299	89796	NAV1	201566192	201683878	201622927	-53877	89796	NAV1	+
peak:317	chr1	201597594	201598094	89796	NAV1	201566192	201683878	201622927	-25082	89796	NAV1	+
peak:318	chr1	202192788	202193288	59352	LGR6	202177745	202306059	202193901	-862	59352	LGR6	+
peak:319	chr1	202241639	202242139	59352	LGR6	202177745	202306059	202225423	16465	59352	LGR6	+
peak:320	chr1	202247868	202248368	59352	LGR6	202177745	202306059	202225423	22694	59352	LGR6	+
peak:321	chr1	202251412	202251912	59352	LGR6	202177745	202306059	202276270	-24607	59352	LGR6	+
peak:322	chr1	202311858	202312358	29089	UBE2T	202306060	202345339	202335818	23709	29089	UBE2T	-
peak:323	chr1	202615342	202615842	127833	SYT2	202605486	202721279	202643453	27860	127833	SYT2	-
peak:324	chr1	203082510	203083010	4656	MYOG	203076741	203088345	203086036	3275	4656	MYOG	-
peak:325	chr1	203153469	203153969	134	ADORA1	203088346	203164214	203152646	1072	134	ADORA1	+
peak:326	chr1	203174811	203175311	4608	MYBPH	203164215	203177973	203175783	721	4608	MYBPH	-
peak:327	chr1	203287407	203287907	100506775	LINC01353	203279981	203296159	203287770	-112	100506775	LINC01353	+
peak:328	chr1	203626357	203626857	493	ATP2B4	203561266	203746322	203626561	45	493	ATP2B4	+
peak:329	chr1	203638826	203639326	493	ATP2B4	203561266	203746322	203626787	12288	493	ATP2B4	+
peak:330	chr1	204363316	204363816	22874	PLEKHA6	204287005	204364817	204359916	-3649	22874	PLEKHA6	-
peak:331	chr1	204469296	204469796	5287	PIK3C2B	204422032	204505551	204467346	-2199	5287	PIK3C2B	-
peak:332	chr1	204479636	204480136	5287	PIK3C2B	204422032	204505551	204490346	10459	5287	PIK3C2B	-
peak:333	chr1	204683536	204684036	10446	LRRN2	204614072	204757192	204685353	1566	10446	LRRN2	-
peak:334	chr1	204684152	204684652	10446	LRRN2	204614072	204757192	204685353	950	10446	LRRN2	-
peak:335	chr1	204789810	204790310	23114	NFASC	204757193	205025821	204828651	-38590	23114	NFASC	+
peak:336	chr1	205262229	205262729	9911	TMCC2	205219872	205289511	205257231	5247	9911	TMCC2	+
peak:337	chr1	205440972	205441472	442891	MIR135B	205435229	205449167	205448403	7180	442891	MIR135B	-
peak:338	chr1	205492718	205493218	5129	CDK18	205480341	205504595	205504595	-11626	5129	CDK18	+
peak:339	chr1	205660042	205660542	85414	SLC45A3	205647316	205700092	205662668	2375	85414	SLC45A3	-
peak:340	chr1	205679221	205679721	85414	SLC45A3	205647316	205700092	205680459	987	85414	SLC45A3	-
peak:341	chr1	205700970	205701470	64710	NUCKS1	205700093	205762713	205719726	18505	64710	NUCKS1	-
peak:342	chr1	205823658	205824158	148811	PM20D1	205822019	205887438	205830289	6380	148811	PM20D1	-
peak:343	chr1	205918932	205919432	115019	SLC26A9	205887439	205968020	205924745	5562	115019	SLC26A9	-
peak:344	chr1	205920071	205920571	115019	SLC26A9	205887439	205968020	205924745	4423	115019	SLC26A9	-
peak:345	chr1	205942690	205943190	115019	SLC26A9	205887439	205968020	205943460	519	115019	SLC26A9	-
peak:346	chr1	205961390	205961890	115019	SLC26A9	205887439	205968020	205943460	-18179	115019	SLC26A9	-
peak:347	chr1	206202204	206202704	729533	FAM72A	206160073	206203109	206202446	-7	729533	FAM72A	-
peak:348	chr1	206203594	206204094	729533	FAM72A	206203706	206205020	206204065	220	729533	FAM72A	-
peak:349	chr1	206204333	206204833	729533	FAM72A	206203706	206205020	206204414	-168	729533	FAM72A	-
peak:350	chr1	206205064	206205564	23380	SRGAP2	206205021	206461837	206205626	-311	23380	SRGAP2	+
peak:351	chr1	206467797	206468297	9641	IKBKE	206461838	206473828	206470476	-2428	9641	IKBKE	+
peak:352	chr1	206496333	206496833	83593	RASSF5	206491167	206590795	206507530	-10946	83593	RASSF5	+
peak:353	chr1	206541227	206541727	83593	RASSF5	206491167	206590795	206557165	-15687	83593	RASSF5	+
peak:354	chr1	206559951	206560451	83593	RASSF5	206491167	206590795	206557561	2639	83593	RASSF5	+
peak:355	chr1	206581572	206582072	83593	RASSF5	206491167	206590795	206583120	-1297	83593	RASSF5	+
peak:356	chr1	206652496	206652996	8444	DYRK3	206624000	206660386	206635829	16916	8444	DYRK3	+
peak:357	chr1	206655471	206655971	8444	DYRK3	206624000	206660386	206635829	19891	8444	DYRK3	+
peak:358	chr1	206673169	206673669	9261	MAPKAPK2	206660387	206751238	206684944	-11524	9261	MAPKAPK2	+
peak:359	chr1	207890251	207890751	947	CD34	207879822	207970852	207890492	-8	947	CD34	-
peak:360	chr1	207923520	207924020	947	CD34	207879822	207970852	207911402	-12367	947	CD34	-
peak:361	chr1	208048836	208049336	5362	PLXNA2	207970853	208784888	208040264	-8821	5362	PLXNA2	-
peak:362	chr1	209650392	209650892	3914	LAMB3	209637423	209663943	209651334	691	3914	LAMB3	-
peak:363	chr1	211527857	211528357	343035	RD3	211445645	211535829	211492917	-35189	343035	RD3	-
peak:364	chr1	212254682	212255182	5525	PPP2R5A	212193092	212339784	212285537	-30604	5525	PPP2R5A	+
peak:365	chr1	214454911	214455411	5784	PTPN14	214353692	214577822	214376406	-78754	5784	PTPN14	-
peak:366	chr1	215543110	215543610	51133	KCTD3	215325455	215851906	215567392	-24031	51133	KCTD3	+
peak:367	chr1	221839763	221840263	101929771	LINC01655	221791422	222182952	221840666	652	101929771	LINC01655	-
peak:368	chr1	222224623	222225123	79802	HHIPL2	222182953	222559333	222525239	300365	79802	HHIPL2	-
peak:369	chr1	223081044	223081544	7100	TLR5	223032865	223186366	223137287	55992	7100	TLR5	-
peak:370	chr1	223153258	223153758	7100	TLR5	223032865	223186366	223143282	-10225	7100	TLR5	-
peak:371	chr1	223611829	223612329	388743	CAPN8	223468292	223683663	223628705	16625	388743	CAPN8	-
peak:372	chr1	223617734	223618234	388743	CAPN8	223468292	223683663	223628705	10720	388743	CAPN8	-
peak:373	chr1	223652483	223652983	388743	CAPN8	223468292	223683663	223654399	1665	388743	CAPN8	-
peak:374	chr1	224498093	224498593	80232	WDR26	224399666	224526663	224437033	-61309	80232	WDR26	-
peak:375	chr1	224500740	224501240	80232	WDR26	224399666	224526663	224437033	-63956	80232	WDR26	-
peak:376	chr1	224503542	224504042	80232	WDR26	224399666	224526663	224437033	-66758	80232	WDR26	-
peak:377	chr1	224718448	224718948	149111	CNIH3	224526664	224756277	224616293	102404	149111	CNIH3	+
peak:378	chr1	224980168	224980668	127602	DNAH14	224756278	225397152	224967546	12871	127602	DNAH14	+
peak:379	chr1	225445797	225446297	3930	LBR	225397153	225465090	225428925	-17121	3930	LBR	-
peak:380	chr1	225961470	225961970	7044	LEFTY2	225932221	225970410	225941489	-20230	7044	LEFTY2	-
peak:381	chr1	226002037	226002537	163859	SDE2	225970411	226030591	225999331	-2955	163859	SDE2	-
peak:382	chr1	226127832	226128332	64746	ACBD3	226112805	226205174	226161632	33549	64746	ACBD3	-
peak:383	chr1	226369844	226370344	142	PARP1	226336061	226478439	226370643	548	142	PARP1	-
peak:384	chr1	226631504	226632004	100506443	ITPKB-IT1	226604236	226706262	226659670	27915	100506443	ITPKB-IT1	-
peak:385	chr1	226660413	226660913	100506443	ITPKB-IT1	226604236	226706262	226659670	-992	100506443	ITPKB-IT1	-
peak:386	chr1	226863453	226863953	5664	PSEN2	226804754	226894177	226870184	-6480	5664	PSEN2	+
peak:387	chr1	227869720	227870220	339501	PRSS38	227781924	227878688	227815693	54276	339501	PRSS38	+
peak:388	chr1	228141562	228142062	2987	GUK1	228124638	228148985	228141382	429	2987	GUK1	+
peak:389	chr1	229036040	229036540	5867	RAB4A	229003070	229295671	229271062	-234771	5867	RAB4A	+
peak:390	chr1	229258431	229258931	5867	RAB4A	229003070	229295671	229271062	-12380	5867	RAB4A	+
peak:391	chr1	229844417	229844917	101927532	LINC01736	229826789	230030360	230002730	-158062	101927532	LINC01736	+
peak:392	chr1	229897437	229897937	101927532	LINC01736	229826789	230030360	230002730	-105042	101927532	LINC01736	+
peak:393	chr1	230119214	230119714	2590	GALNT2	230030361	230299123	230067259	52204	2590	GALNT2	+
peak:394	chr1	231626471	231626971	27185	DISC1	231619453	231872369	231626815	-93	27185	DISC1	+
peak:395	chr1	231724862	231725362	27185	DISC1	231619453	231872369	231684752	40359	27185	DISC1	+
peak:396	chr1	232589779	232590279	57568	SIPA1L2	232164301	232652136	232561558	-28470	57568	SIPA1L2	-
peak:397	chr1	233253668	233254168	80003	PCNX2	232973728	233311740	233252687	-1230	80003	PCNX2	-
peak:398	chr1	234495084	234495584	6894	TARBP1	234383213	234505434	234479103	-16230	6894	TARBP1	-
peak:399	chr1	234499035	234499535	6894	TARBP1	234383213	234505434	234479103	-20181	6894	TARBP1	-
peak:400	chr1	234529792	234530292	100506795	LINC01354	234505435	234569936	234531765	1722	100506795	LINC01354	-
peak:401	chr1	234544202	234544702	100506795	LINC01354	234505435	234569936	234531779	-12672	100506795	LINC01354	-
peak:402	chr1	234815398	234815898	100506810	LINC01132	234676677	234921970	234724042	91605	100506810	LINC01132	+
peak:403	chr1	234844386	234844886	100506810	LINC01132	234676677	234921970	234724042	120593	100506810	LINC01132	+
peak:404	chr1	234851478	234851978	100506810	LINC01132	234676677	234921970	234724042	127685	100506810	LINC01132	+
peak:405	chr1	234961001	234961501	9804	TOMM20	234921971	235132525	235119899	158647	9804	TOMM20	-
peak:406	chr1	234962505	234963005	9804	TOMM20	234921971	235132525	235119899	157143	9804	TOMM20	-
peak:407	chr1	235047458	235047958	9804	TOMM20	234921971	235132525	235119899	72190	9804	TOMM20	-
peak:408	chr1	235063044	235063544	9804	TOMM20	234921971	235132525	235119899	56604	9804	TOMM20	-
peak:409	chr1	235901338	235901838	1130	LYST	235859969	235974374	235883640	-17947	1130	LYST	-
peak:410	chr1	235933453	235933953	1130	LYST	235859969	235974374	235883640	-50062	1130	LYST	-
peak:411	chr1	236400096	236400596	128178	EDARADD	236315124	236456708	236395416	4929	128178	EDARADD	+
peak:412	chr1	239084240	239084740	1131	CHRM3	238936295	239866945	239386565	-302074	1131	CHRM3	+
peak:413	chr1	239084769	239085269	1131	CHRM3	238936295	239866945	239386565	-301545	1131	CHRM3	+
peak:414	chr1	244353682	244354182	200159	C1orf100	244201960	244398892	244352649	1282	200159	C1orf100	+
peak:415	chr1	247079362	247079862	93474	ZNF670	247043425	247091516	247078755	-856	93474	ZNF670	-
peak:416	chr1	247128232	247128732	388759	C1orf229	247108395	247131183	247112417	-16064	388759	C1orf229	-
peak:417	chr1	247169712	247170212	7678	ZNF124	247131184	247187038	247171967	2004	7678	ZNF124	-
peak:418	chr1	247415367	247415867	114548	NLRP3	247374002	247447944	247416156	-538	114548	NLRP3	+
peak:419	chr1	247415901	247416401	114548	NLRP3	247374002	247447944	247416156	-4	114548	NLRP3	+
peak:420	chr1	248873009	248873509	55657	ZNF692	248859068	248882670	248859144	-14114	55657	ZNF692	-
peak:421	chr2	464849	465349	285016	ALKAL2	280747	479913	288851	-176247	285016	ALKAL2	-
peak:422	chr2	662386	662886	129787	TMEM18	479914	772815	670975	8338	129787	TMEM18	-
peak:423	chr2	755709	756209	129787	TMEM18	479914	772815	677439	-78519	129787	TMEM18	-
peak:424	chr2	1249799	1250299	54221	SNTG2	928160	1363955	1247325	2723	54221	SNTG2	+
peak:425	chr2	1341387	1341887	54221	SNTG2	928160	1363955	1353688	-12050	54221	SNTG2	+
peak:426	chr2	1408160	1408660	7173	TPO	1363956	1575248	1413461	-5050	7173	TPO	+
peak:427	chr2	1607452	1607952	7837	PXDN	1575249	1792815	1637064	29361	7837	PXDN	-
peak:428	chr2	1613588	1614088	7837	PXDN	1575249	1792815	1637064	23225	7837	PXDN	-
peak:429	chr2	1715325	1715825	7837	PXDN	1575249	1792815	1692570	-23004	7837	PXDN	-
peak:430	chr2	1990661	1991161	23040	MYT1L	1792816	2728643	1979550	-11360	23040	MYT1L	-
peak:431	chr2	2992489	2992989	101927554	LINC01250	2728644	3160208	3126026	133286	101927554	LINC01250	-
peak:432	chr2	3042236	3042736	101927554	LINC01250	2728644	3160208	3126026	83539	101927554	LINC01250	-
peak:433	chr2	3100338	3100838	101927554	LINC01250	2728644	3160208	3126026	25437	101927554	LINC01250	-
peak:434	chr2	3727928	3728428	728597	DCDC2C	3699342	3902238	3725946	2231	728597	DCDC2C	+
peak:435	chr2	3899412	3899912	728597	DCDC2C	3699342	3902238	3844184	55477	728597	DCDC2C	+
peak:436	chr2	4693216	4693716	727982	LINC01249	4308713	5173630	4656215	-37250	727982	LINC01249	-
peak:437	chr2	6780628	6781128	400941	LINC00487	6690881	6801921	6770311	-10566	400941	LINC00487	-
peak:438	chr2	6820035	6820535	104326052	NRIR	6801922	6851264	6833531	13245	104326052	NRIR	-
peak:439	chr2	6821109	6821609	104326052	NRIR	6801922	6851264	6833531	12171	104326052	NRIR	-
peak:440	chr2	8380057	8380557	339789	LINC00299	8301358	8452687	8328419	-51887	339789	LINC00299	-
peak:441	chr2	8472566	8473066	101929567	LINC01814	8452688	8631318	8576955	104138	101929567	LINC01814	-
peak:442	chr2	8515946	8516446	101929567	LINC01814	8452688	8631318	8576955	60758	101929567	LINC01814	-
peak:443	chr2	8538729	8539229	101929567	LINC01814	8452688	8631318	8576955	37975	101929567	LINC01814	-
peak:444	chr2	8539845	8540345	101929567	LINC01814	8452688	8631318	8576955	36859	101929567	LINC01814	-
peak:445	chr2	8543506	8544006	101929567	LINC01814	8452688	8631318	8576955	33198	101929567	LINC01814	-
peak:446	chr2	8580993	8581493	101929567	LINC01814	8452688	8631318	8583792	2548	101929567	LINC01814	-
peak:447	chr2	9142750	9143250	8853	ASAP2	9105290	9403570	9206765	-63764	8853	ASAP2	+
peak:448	chr2	9392921	9393421	8853	ASAP2	9105290	9403570	9388294	4876	8853	ASAP2	+
peak:449	chr2	9643308	9643808	10971	YWHAQ	9588247	9737184	9631014	-12543	10971	YWHAQ	-
peak:450	chr2	9643857	9644357	10971	YWHAQ	9588247	9737184	9631014	-13092	10971	YWHAQ	-
peak:451	chr2	9690251	9690751	10971	YWHAQ	9588247	9737184	9631014	-59486	10971	YWHAQ	-
peak:452	chr2	10141694	10142194	348738	C2orf48	10134107	10167277	10141883	60	348738	C2orf48	+
peak:453	chr2	10191327	10191827	100422929	MIR4261	10167278	10247780	10192671	1093	100422929	MIR4261	-
peak:454	chr2	10192376	10192876	100422929	MIR4261	10167278	10247780	10192671	44	100422929	MIR4261	-
peak:455	chr2	10325397	10325897	3241	HPCAL1	10247781	10433900	10324347	1299	3241	HPCAL1	+
peak:456	chr2	10331003	10331503	3241	HPCAL1	10247781	10433900	10330163	1089	3241	HPCAL1	+
peak:457	chr2	10331972	10332472	3241	HPCAL1	10247781	10433900	10330163	2058	3241	HPCAL1	+
peak:458	chr2	10384409	10384909	3241	HPCAL1	10247781	10433900	10368764	15894	3241	HPCAL1	+
peak:459	chr2	10477333	10477833	4953	ODC1	10433901	10560097	10448504	-29078	4953	ODC1	-
peak:460	chr2	10565108	10565608	79954	NOL10	10560098	10705818	10671690	106331	79954	NOL10	-
peak:461	chr2	10588910	10589410	79954	NOL10	10560098	10705818	10671690	82529	79954	NOL10	-
peak:462	chr2	10712372	10712872	245973	ATP6V1C2	10705819	10795621	10721649	-9026	245973	ATP6V1C2	+
peak:463	chr2	10814045	10814545	10130	PDIA6	10795622	10858123	10812844	-1450	10130	PDIA6	-
peak:464	chr2	11374744	11375244	100874055	LINC00570	11369284	11425432	11393981	-18986	100874055	LINC00570	+
peak:465	chr2	12169649	12170149	100500884	MIR3681	12152858	12256723	12199130	-29230	100500884	MIR3681	+
peak:466	chr2	12192793	12193293	100500884	MIR3681	12152858	12256723	12199130	-6086	100500884	MIR3681	+
peak:467	chr2	15463094	15463594	51594	NBAS	14907938	15576254	15424394	-38949	51594	NBAS	-
peak:468	chr2	15717081	15717581	101926966	LINC01804	15657158	15810465	15700531	16799	101926966	LINC01804	+
peak:469	chr2	15943854	15944354	10408	MYCNOS	15940902	15996338	15942249	-1854	10408	MYCNOS	-
peak:470	chr2	18159852	18160352	3790	KCNS3	17847172	18220031	17879383	280718	3790	KCNS3	+
peak:471	chr2	20524144	20524644	100874343	HS1BP3-IT1	20519812	20608660	20592548	68153	100874343	HS1BP3-IT1	-
peak:472	chr2	20579096	20579596	100874343	HS1BP3-IT1	20519812	20608660	20592548	13201	100874343	HS1BP3-IT1	-
peak:473	chr2	21379122	21379622	100129278	TDRD15	21083996	21417270	21123917	255454	100129278	TDRD15	+
peak:474	chr2	22407560	22408060	102723362	LINC01884	22123552	22960848	22536479	-128668	102723362	LINC01884	+
peak:475	chr2	23319902	23320402	114818	KLHL29	22960849	23721938	23385217	-65064	114818	KLHL29	+
peak:476	chr2	23334580	23335080	114818	KLHL29	22960849	23721938	23385217	-50386	114818	KLHL29	+
peak:477	chr2	24179594	24180094	653140	FAM228A	24169663	24194617	24183542	-3697	653140	FAM228A	+
peak:478	chr2	25302209	25302709	100302246	MIR1301	25290528	25335314	25328744	26284	100302246	MIR1301	-
peak:479	chr2	25314362	25314862	100302246	MIR1301	25290528	25335314	25328744	14131	100302246	MIR1301	-
peak:480	chr2	25316016	25316516	100302246	MIR1301	25290528	25335314	25328744	12477	100302246	MIR1301	-
peak:481	chr2	25378628	25379128	1838	DTNB	25361252	25726978	25379913	1034	1838	DTNB	-
peak:482	chr2	25410256	25410756	1838	DTNB	25361252	25726978	25428016	17509	1838	DTNB	-
peak:483	chr2	25960916	25961416	3797	KIF3C	25915218	26008428	25956439	-4726	3797	KIF3C	-
peak:484	chr2	26612411	26612911	130106	CIB4	26590845	26667029	26605563	-7097	130106	CIB4	-
peak:485	chr2	26691810	26692310	3777	KCNK3	26667030	26728517	26692690	-629	3777	KCNK3	+
peak:486	chr2	27730440	27730940	100129995	LINC01460	27703646	27743724	27715732	-14957	100129995	LINC01460	-
peak:487	chr2	27954985	27955485	100422965	MIR4263	27945494	28194407	27996367	-41131	100422965	MIR4263	+
peak:488	chr2	28135643	28136143	100422965	MIR4263	27945494	28194407	27996367	139525	100422965	MIR4263	+
peak:489	chr2	28623043	28623543	151056	PLB1	28426329	28691113	28620672	2620	151056	PLB1	+
peak:490	chr2	28717382	28717882	5500	PPP1CB	28691114	28780758	28751640	-34007	5500	PPP1CB	+
peak:491	chr2	30287133	30287633	81606	LBH	30193955	30340746	30234266	53116	81606	LBH	+
peak:492	chr2	30362269	30362769	253558	LCLAT1	30340747	30589943	30447226	-84706	253558	LCLAT1	+
peak:493	chr2	30763081	30763581	92291	CAPN13	30589944	30872682	30743518	-19812	92291	CAPN13	-
peak:494	chr2	30928906	30929406	79623	GALNT14	30872683	31186373	30924823	-4332	79623	GALNT14	-
peak:495	chr2	31311240	31311740	7498	XDH	31309487	31497891	31384395	72904	7498	XDH	-
peak:496	chr2	33554675	33555175	25780	RASGRP3	33368979	33563260	33539651	15273	25780	RASGRP3	+
peak:497	chr2	35973074	35973574	51232	CRIM1	35913666	36536163	36355926	-382601	51232	CRIM1	+
peak:498	chr2	36461250	36461750	51232	CRIM1	35913666	36536163	36479543	-18042	51232	CRIM1	+
peak:499	chr2	37657006	37657506	10602	CDC42EP3	37507970	37783950	37647658	-9597	10602	CDC42EP3	-
peak:500	chr2	37665934	37666434	10602	CDC42EP3	37507970	37783950	37672191	6006	10602	CDC42EP3	-
peak:501	chr2	37711371	37711871	10602	CDC42EP3	37507970	37783950	37738468	26846	10602	CDC42EP3	-
peak:502	chr2	37855267	37855767	101929559	LINC00211	37783951	37900796	37875863	20345	101929559	LINC00211	-
peak:503	chr2	38098448	38098948	1545	CYP1B1	38056632	38205110	38109902	11203	1545	CYP1B1	-
peak:504	chr2	40271092	40271592	6546	SLC8A1	40104770	41244304	40430271	158928	6546	SLC8A1	-
peak:505	chr2	40957512	40958012	6546	SLC8A1	40104770	41244304	40611053	-346708	6546	SLC8A1	-
peak:506	chr2	41872569	41873069	388942	LINC01913	41244305	41905510	41877555	-4735	388942	LINC01913	+
peak:507	chr2	42059919	42060419	91461	PKDCC	42001144	42112153	42054957	5211	91461	PKDCC	+
peak:508	chr2	42128062	42128562	27436	EML4	42112154	42338756	42169350	-41037	27436	EML4	+
peak:509	chr2	42929903	42930403	102723854	LINC01819	42916068	43132963	43039541	109387	102723854	LINC01819	-
peak:510	chr2	42951220	42951720	102723854	LINC01819	42916068	43132963	43039541	88070	102723854	LINC01819	-
peak:511	chr2	42960295	42960795	102723854	LINC01819	42916068	43132963	43039541	78995	102723854	LINC01819	-
peak:512	chr2	42962295	42962795	102723854	LINC01819	42916068	43132963	43039541	76995	102723854	LINC01819	-
peak:513	chr2	42963154	42963654	102723854	LINC01819	42916068	43132963	43039541	76136	102723854	LINC01819	-
peak:514	chr2	43125351	43125851	102723854	LINC01819	42916068	43132963	43039547	-86053	102723854	LINC01819	-
peak:515	chr2	43126070	43126570	102723854	LINC01819	42916068	43132963	43039547	-86772	102723854	LINC01819	-
peak:516	chr2	43128084	43128584	102723854	LINC01819	42916068	43132963	43039547	-88786	102723854	LINC01819	-
peak:517	chr2	43199793	43200293	678	ZFP36L2	43132964	43226909	43226379	26335	678	ZFP36L2	-
peak:518	chr2	43221090	43221590	678	ZFP36L2	43132964	43226909	43226379	5038	678	ZFP36L2	-
peak:519	chr2	46277467	46277967	2034	EPAS1	46222385	46430600	46293667	-15949	2034	EPAS1	+
peak:520	chr2	46278027	46278527	2034	EPAS1	46222385	46430600	46293667	-15389	2034	EPAS1	+
peak:521	chr2	46351641	46352141	2034	EPAS1	46222385	46430600	46356115	-4223	2034	EPAS1	+
peak:522	chr2	46352654	46353154	2034	EPAS1	46222385	46430600	46356115	-3210	2034	EPAS1	+
peak:523	chr2	46836221	46836721	100134259	LINC01119	46822281	46882380	46827864	8606	100134259	LINC01119	+
peak:524	chr2	46866785	46867285	100134259	LINC01119	46822281	46882380	46855688	11346	100134259	LINC01119	+
peak:525	chr2	46978620	46979120	57217	TTC7A	46946139	47098805	46978740	129	57217	TTC7A	+
peak:526	chr2	46979544	46980044	57217	TTC7A	46946139	47098805	46978740	1053	57217	TTC7A	+
peak:527	chr2	47056371	47056871	57217	TTC7A	46946139	47098805	47046315	10305	57217	TTC7A	+
peak:528	chr2	47057084	47057584	57217	TTC7A	46946139	47098805	47046315	11018	57217	TTC7A	+
peak:529	chr2	47057854	47058354	57217	TTC7A	46946139	47098805	47046315	11788	57217	TTC7A	+
peak:530	chr2	47071442	47071942	57217	TTC7A	46946139	47098805	47046315	25376	57217	TTC7A	+
peak:531	chr2	47072622	47073122	57217	TTC7A	46946139	47098805	47046315	26556	57217	TTC7A	+
peak:532	chr2	47083309	47083809	57217	TTC7A	46946139	47098805	47046315	37243	57217	TTC7A	+
peak:533	chr2	47083821	47084321	57217	TTC7A	46946139	47098805	47046315	37755	57217	TTC7A	+
peak:534	chr2	47121146	47121646	285051	STPG4	47098806	47159670	47151295	29898	285051	STPG4	-
peak:535	chr2	47689482	47689982	2956	MSH6	47633380	47796683	47695819	-6086	2956	MSH6	+
peak:536	chr2	54330535	54331035	129852	C2orf73	54293154	54393636	54330902	-116	129852	C2orf73	+
peak:537	chr2	54429933	54430433	6711	SPTBN1	54393637	54693283	54456285	-26101	6711	SPTBN1	+
peak:538	chr2	54596011	54596511	6711	SPTBN1	54393637	54693283	54558394	37866	6711	SPTBN1	+
peak:539	chr2	54634697	54635197	6711	SPTBN1	54393637	54693283	54652518	-17570	6711	SPTBN1	+
peak:540	chr2	55136913	55137413	130162	CLHC1	55130099	55228150	55209652	72488	130162	CLHC1	-
peak:541	chr2	55871558	55872058	2202	EFEMP1	55805846	55953601	55917780	45971	2202	EFEMP1	-
peak:542	chr2	56018132	56018632	100126319	MIR216B	55994928	56024060	56000795	-17586	100126319	MIR216B	-
peak:543	chr2	60358424	60358924	106660609	MIR4432HG	59800373	60385240	60383036	24361	106660609	MIR4432HG	-
peak:544	chr2	60553434	60553934	53335	BCL11A	60553500	60654898	60553567	-116	53335	BCL11A	-
peak:545	chr2	62192770	62193270	10678	B3GNT2	62050936	62200969	62196113	-3092	10678	B3GNT2	+
peak:546	chr2	62293294	62293794	10678	B3GNT2	62210673	62360929	62215518	78025	10678	B3GNT2	+
peak:547	chr2	62293802	62294302	10678	B3GNT2	62210673	62360929	62215518	78533	10678	B3GNT2	+
peak:548	chr2	62411630	62412130	200728	TMEM17	62360930	62592872	62506341	94460	200728	TMEM17	-
peak:549	chr2	62478130	62478630	200728	TMEM17	62360930	62592872	62506341	27960	200728	TMEM17	-
peak:550	chr2	64018533	64019033	51542	VPS54	63888348	64081717	64019072	288	51542	VPS54	-
peak:551	chr2	64228149	64228649	150992	LINC00309	64174970	64273166	64205485	-22913	150992	LINC00309	-
peak:552	chr2	64273435	64273935	102465833	MIR4433B	64273167	64397408	64340848	67162	102465833	MIR4433B	-
peak:553	chr2	64403916	64404416	29094	LGALSL	64397409	64489423	64453969	-49802	29094	LGALSL	+
peak:554	chr2	64489839	64490339	54812	AFTPH	64489424	64588074	64524305	-34215	54812	AFTPH	+
peak:555	chr2	64857686	64858186	101927438	LINC01800	64807316	64884381	64863626	5689	101927438	LINC01800	-
peak:556	chr2	65042962	65043462	23177	CEP68	65027908	65100407	65056366	-13153	23177	CEP68	+
peak:557	chr2	65278563	65279063	10097	ACTR2	65178930	65281474	65228176	50636	10097	ACTR2	+
peak:558	chr2	65310346	65310846	200734	SPRED2	65281475	65895482	65334773	24176	200734	SPRED2	-
peak:559	chr2	66085918	66086418	100616464	MIR4778	65895483	66370817	66358328	272159	100616464	MIR4778	-
peak:560	chr2	69298168	69298668	2673	GFPT1	69233638	69401276	69363592	65173	2673	GFPT1	-
peak:561	chr2	69619648	69620148	22848	AAK1	69473446	69644192	69643654	23755	22848	AAK1	-
peak:562	chr2	69643759	69644259	22848	AAK1	69473446	69644192	69643960	-48	22848	AAK1	-
peak:563	chr2	70472177	70472677	100874273	TGFA-IT1	70467115	70510992	70468495	-3931	100874273	TGFA-IT1	-
peak:564	chr2	70925548	70926048	525	ATP6V1B1	70918237	70946065	70935882	-10083	525	ATP6V1B1	+
peak:565	chr2	71500476	71500976	8291	DYSF	71442453	71876931	71466702	34023	8291	DYSF	+
peak:566	chr2	71562431	71562931	8291	DYSF	71442453	71876931	71570138	-7456	8291	DYSF	+
peak:567	chr2	71942153	71942653	56603	CYP26B1	71876932	72487039	72143084	200680	56603	CYP26B1	-
peak:568	chr2	72954294	72954794	94097	SFXN5	72952553	73077915	72981117	26572	94097	SFXN5	-
peak:569	chr2	72974149	72974649	94097	SFXN5	72952553	73077915	72981117	6717	94097	SFXN5	-
peak:570	chr2	73617692	73618192	7840	ALMS1	73488355	73622846	73603299	14642	7840	ALMS1	+
peak:571	chr2	74439634	74440134	6242	RTKN	74426438	74448722	74440197	312	6242	RTKN	-
peak:572	chr2	74531515	74532015	27429	HTRA2	74529965	74539508	74529990	1774	27429	HTRA2	+
peak:573	chr2	74777462	74777962	3099	HK2	74754453	74886240	74833981	-56268	3099	HK2	+
peak:574	chr2	84201014	84201514	8802	SUCLG1	82946942	84488250	84426936	225671	8802	SUCLG1	-
peak:575	chr2	84924056	84924556	129293	TRABD2A	84906317	84939050	84907008	-17297	129293	TRABD2A	-
peak:576	chr2	85585533	85586033	10791	VAMP5	85581001	85593661	85584408	1374	10791	VAMP5	+
peak:577	chr2	85878618	85879118	8869	ST3GAL5	85816627	85888909	85887549	8680	8869	ST3GAL5	-
peak:578	chr2	85893598	85894098	101928113	ST3GAL5-AS1	85889148	85959039	85889280	4567	101928113	ST3GAL5-AS1	+
peak:579	chr2	85913688	85914188	101928113	ST3GAL5-AS1	85889148	85959039	85889280	24657	101928113	ST3GAL5-AS1	+
peak:580	chr2	87232326	87232826	100616370	MIR4771-1	87108320	87325077	87194786	37789	100616370	MIR4771-1	+
peak:581	chr2	87687830	87688330	100616499	MIR4435-1	87569485	87688921	87629755	58324	100616499	MIR4435-1	+
peak:582	chr2	89935979	89936479	100616399	MIR4436A	88752008	91841901	88812370	1123858	100616399	MIR4436A	+
peak:583	chr2	96022665	96023165	150763	GPAT2	96013374	96075580	96034916	12000	150763	GPAT2	-
peak:584	chr2	96103779	96104279	151	ADRA2B	96075581	96127011	96116245	12215	151	ADRA2B	-
peak:585	chr2	96315747	96316247	150771	ITPRIPL1	96315424	96331005	96325331	-9333	150771	ITPRIPL1	+
peak:586	chr2	96336872	96337372	23397	NCAPH	96331006	96434912	96335818	1303	23397	NCAPH	+
peak:587	chr2	96509336	96509836	93082	NEURL3	96434913	96522426	96508109	-1476	93082	NEURL3	-
peak:588	chr2	96527522	96528022	10865	ARID5A	96522427	96572771	96536743	-8970	10865	ARID5A	+
peak:589	chr2	96528263	96528763	10865	ARID5A	96522427	96572771	96536743	-8229	10865	ARID5A	+
peak:590	chr2	96533153	96533653	10865	ARID5A	96522427	96572771	96536743	-3339	10865	ARID5A	+
peak:591	chr2	96552728	96553228	10865	ARID5A	96522427	96572771	96547390	5587	10865	ARID5A	+
peak:592	chr2	96553524	96554024	10865	ARID5A	96522427	96572771	96547390	6383	10865	ARID5A	+
peak:593	chr2	96554235	96554735	10865	ARID5A	96522427	96572771	96547390	7094	10865	ARID5A	+
peak:594	chr2	96866390	96866890	54910	SEMA4C	96860272	96882949	96866930	289	54910	SEMA4C	-
peak:595	chr2	96913372	96913872	51252	FAM178B	96882950	97040706	96898133	-15488	51252	FAM178B	-
peak:596	chr2	98010149	98010649	23505	TMEM131	97748959	98041503	97995891	-14507	23505	TMEM131	-
peak:597	chr2	98081807	98082307	200403	VWA3B	98041504	98295794	98087116	-5058	200403	VWA3B	+
peak:598	chr2	98088163	98088663	200403	VWA3B	98041504	98295794	98087236	1176	200403	VWA3B	+
peak:599	chr2	101328367	101328867	100847007	MIR5696	101309076	101348295	101309450	19166	100847007	MIR5696	+
peak:600	chr2	101341717	101342217	100847007	MIR5696	101309076	101348295	101309450	32516	100847007	MIR5696	+
peak:601	chr2	101380324	101380824	200407	CREG2	101348296	101411350	101387140	6565	200407	CREG2	-
peak:602	chr2	101463447	101463947	731220	RFX8	101411351	101585776	101474701	11003	731220	RFX8	-
peak:603	chr2	102238267	102238767	8808	IL1RL2	102170469	102249408	102187314	51202	8808	IL1RL2	+
peak:604	chr2	107592259	107592759	104326057	GACAT1	107320611	107790541	107754112	-161602	104326057	GACAT1	+
peak:605	chr2	108113645	108114145	107178918	LINC01593	108019648	108135298	108052755	-61139	107178918	LINC01593	-
peak:606	chr2	109123191	109123691	100287216	SH3RF3-AS1	109059152	109129139	109128930	5488	100287216	SH3RF3-AS1	-
peak:607	chr2	109127935	109128435	100287216	SH3RF3-AS1	109059152	109129139	109128930	744	100287216	SH3RF3-AS1	-
peak:608	chr2	109257260	109257760	100423027	MIR4266	109227607	109463776	109313625	56114	100423027	MIR4266	-
peak:609	chr2	110695483	110695983	699	BUB1	110609988	110705343	110678114	-17618	699	BUB1	-
peak:610	chr2	111347643	111348143	100616499	MIR4435-1	111222422	111381356	111321091	-26801	100616499	MIR4435-1	-
peak:611	chr2	111732970	111733470	100616370	MIR4771-1	111633111	111775943	111771134	37913	100616370	MIR4771-1	-
peak:612	chr2	112706152	112706652	6574	SLC20A1	112645774	112707218	112658363	48038	6574	SLC20A1	+
peak:613	chr2	113181622	113182122	23550	PSD4	113142451	113209517	113185044	-3171	23550	PSD4	+
peak:614	chr2	113217524	113218024	7849	PAX8	113209518	113358320	113220477	2702	7849	PAX8	-
peak:615	chr2	119408092	119408592	140738	TMEM37	119400060	119436876	119429901	-21558	140738	TMEM37	+
peak:616	chr2	120367682	120368182	3625	INHBB	120299798	120406180	120346143	21788	3625	INHBB	+
peak:617	chr2	120576698	120577198	84931	LINC01101	120406181	120600920	120466218	-110729	84931	LINC01101	-
peak:618	chr2	120579402	120579902	84931	LINC01101	120406181	120600920	120466218	-113433	84931	LINC01101	-
peak:619	chr2	120605663	120606163	2736	GLI2	120600921	121015809	120735623	-129709	2736	GLI2	+
peak:620	chr2	120669395	120669895	2736	GLI2	120600921	121015809	120735623	-65977	2736	GLI2	+
peak:621	chr2	120749701	120750201	2736	GLI2	120600921	121015809	120736247	13703	2736	GLI2	+
peak:622	chr2	121823148	121823648	7247	TSN	121737014	122890729	121756171	67226	7247	TSN	+
peak:623	chr2	122010320	122010820	7247	TSN	121737014	122890729	121756171	254398	7247	TSN	+
peak:624	chr2	122156042	122156542	7247	TSN	121737014	122890729	121756171	400120	7247	TSN	+
peak:625	chr2	122182606	122183106	7247	TSN	121737014	122890729	121756171	426684	7247	TSN	+
peak:626	chr2	122490929	122491429	7247	TSN	121737014	122890729	121756171	735007	7247	TSN	+
peak:627	chr2	127061431	127061931	274	BIN1	126856341	127156561	127064810	3128	274	BIN1	-
peak:628	chr2	127064686	127065186	274	BIN1	126856341	127156561	127064928	-7	274	BIN1	-
peak:629	chr2	127086971	127087471	274	BIN1	126856341	127156561	127107001	19779	274	BIN1	-
peak:630	chr2	127088459	127088959	274	BIN1	126856341	127156561	127107001	18291	274	BIN1	-
peak:631	chr2	127093607	127094107	274	BIN1	126856341	127156561	127107001	13143	274	BIN1	-
peak:632	chr2	127106010	127106510	274	BIN1	126856341	127156561	127107001	740	274	BIN1	-
peak:633	chr2	127109295	127109795	274	BIN1	126856341	127156561	127107355	-2189	274	BIN1	-
peak:634	chr2	127508616	127509116	55677	IWS1	127455119	127531344	127504791	-4074	55677	IWS1	-
peak:635	chr2	127577901	127578401	4648	MYO7B	127531345	127637314	127559691	18459	4648	MYO7B	+
peak:636	chr2	128291223	128291723	9394	HS6ST1	128238717	128796212	128290196	-1276	9394	HS6ST1	-
peak:637	chr2	129374420	129374920	151121	LINC01854	128796213	129598512	129273848	-100821	151121	LINC01854	-
peak:638	chr2	130380085	130380585	26469	PTPN18	130350977	130440947	130372608	7726	26469	PTPN18	+
peak:639	chr2	134137046	134137546	100500878	MIR3679	134123654	134190692	134127125	10170	100500878	MIR3679	+
peak:640	chr2	134245220	134245720	4249	MGAT5	134190693	134356766	134254259	-8788	4249	MGAT5	+
peak:641	chr2	134454500	134455000	81615	TMEM163	134356767	134778773	134459274	4523	81615	TMEM163	-
peak:642	chr2	134706768	134707268	81615	TMEM163	134356767	134778773	134719000	11981	81615	TMEM163	-
peak:643	chr2	135791838	135792338	23190	UBXN4	135731565	135792703	135772447	19640	23190	UBXN4	+
peak:644	chr2	135825787	135826287	3938	LCT	135792704	135844562	135837180	11142	3938	LCT	-
peak:645	chr2	139281235	139281735	11249	NXPH2	138672369	139539158	138780348	-501136	11249	NXPH2	-
peak:646	chr2	149129401	149129901	130576	LYPD6B	149019022	149267255	149119103	10547	130576	LYPD6B	+
peak:647	chr2	150623851	150624351	101929260	LINC01920	150555617	150916999	150572221	-51879	101929260	LINC01920	-
peak:648	chr2	151289380	151289880	9111	NMI	151275872	151323824	151289863	232	9111	NMI	-
peak:649	chr2	152612306	152612806	114793	FMNL2	152255615	152642126	152619578	-7021	114793	FMNL2	+
peak:650	chr2	154425891	154426391	114805	GALNT13	153675361	154572388	154438592	-12450	114805	GALNT13	+
peak:651	chr2	156333774	156334274	4929	NR4A2	156177368	156388819	156332720	-1303	4929	NR4A2	-
peak:652	chr2	156334377	156334877	4929	NR4A2	156177368	156388819	156332720	-1906	4929	NR4A2	-
peak:653	chr2	159124313	159124813	85461	TANC1	158886467	159167187	159136199	-11635	85461	TANC1	+
peak:654	chr2	159287057	159287557	151525	WDSUB1	159255473	159309897	159286799	-507	151525	WDSUB1	-
peak:655	chr2	164514464	164514964	2888	GRB14	164116533	164657097	164497052	-17661	2888	GRB14	-
peak:656	chr2	164980666	164981166	151258	SLC38A11	164877810	165024676	164955525	-25390	151258	SLC38A11	-
peak:657	chr2	170408467	170408967	140469	MYO3B	170129085	170561148	170407730	986	140469	MYO3B	+
peak:658	chr2	170530295	170530795	140469	MYO3B	170129085	170561148	170407730	122814	140469	MYO3B	+
peak:659	chr2	172022035	172022535	8604	SLC25A12	171999688	172032731	171999859	-22425	8604	SLC25A12	-
peak:660	chr2	172198885	172199385	1746	DLX2	172095134	172265127	172102900	-96234	1746	DLX2	-
peak:661	chr2	172284963	172285463	3655	ITGA6	172265128	172523151	172427354	-142140	3655	ITGA6	+
peak:662	chr2	172311813	172312313	3655	ITGA6	172265128	172523151	172427354	-115290	3655	ITGA6	+
peak:663	chr2	172357481	172357981	3655	ITGA6	172265128	172523151	172427354	-69622	3655	ITGA6	+
peak:664	chr2	172396236	172396736	3655	ITGA6	172265128	172523151	172427354	-30867	3655	ITGA6	+
peak:665	chr2	172906291	172906791	11069	RAPGEF4	172652930	173061781	172889801	16739	11069	RAPGEF4	+
peak:666	chr2	173124441	173124941	51776	MAP3K20	173061782	173257415	173090619	34071	51776	MAP3K20	+
peak:667	chr2	173873944	173874444	6670	SP3	173637670	174022526	173916832	42637	6670	SP3	-
peak:668	chr2	174633561	174634061	7456	WIPF1	174528871	174723664	174634536	724	7456	WIPF1	-
peak:669	chr2	176135756	176136256	3232	HOXD3	176133658	176136985	176136957	-950	3232	HOXD3	+
peak:670	chr2	177143349	177143849	220988	HNRNPA3	176925248	177212644	177212563	-68963	220988	HNRNPA3	+
peak:671	chr2	182713537	182714037	54431	DNAJC10	182619617	182798505	182716041	-2253	54431	DNAJC10	+
peak:672	chr2	186486387	186486887	55854	ZC3H15	186284695	186548389	186486891	-253	55854	ZC3H15	+
peak:673	chr2	190881726	190882226	2744	GLS	190767280	190953249	190881155	820	2744	GLS	+
peak:674	chr2	191321962	191322462	4430	MYO1B	191198391	191544566	191276885	45326	4430	MYO1B	+
peak:675	chr2	196266866	196267366	57520	HECW2	196209380	196616623	196278679	11562	57520	HECW2	-
peak:676	chr2	197242639	197243139	91526	ANKRD44	196960185	197250278	197198038	-44850	91526	ANKRD44	-
peak:677	chr2	200673595	200674095	316	AOX1	200560505	200699042	200662907	10937	316	AOX1	+
peak:678	chr2	200765313	200765813	100507140	LINC01792	200699043	200772885	200735177	-30385	100507140	LINC01792	-
peak:679	chr2	201157984	201158484	8837	CFLAR	201094068	201165916	201148951	9282	8837	CFLAR	+
peak:680	chr2	201780734	201781234	57679	ALS2	201712624	201785825	201780956	-27	57679	ALS2	-
peak:681	chr2	201880530	201881030	65061	CDK15	201785826	201944688	201854790	25989	65061	CDK15	+
peak:682	chr2	201930709	201931209	65061	CDK15	201785826	201944688	201854790	76168	65061	CDK15	+
peak:683	chr2	203327865	203328365	10152	ABI2	203283628	203328393	203328219	-103	10152	ABI2	+
peak:684	chr2	203909063	203909563	29851	ICOS	203903491	204241286	203936748	-27434	29851	ICOS	+
peak:685	chr2	203951263	203951763	29851	ICOS	203903491	204241286	203936780	14732	29851	ICOS	+
peak:686	chr2	205650593	205651093	8828	NRP2	205582291	205913790	205681990	-31146	8828	NRP2	+
peak:687	chr2	205679988	205680488	8828	NRP2	205582291	205913790	205681990	-1751	8828	NRP2	+
peak:688	chr2	206084367	206084867	54891	INO80D	205913791	206109636	206086182	1564	54891	INO80D	-
peak:689	chr2	207135719	207136219	8609	KLF7	207117241	207166293	207134137	-1831	8609	KLF7	-
peak:690	chr2	207630373	207630873	151194	METTL21A	207610865	207668734	207625928	-4694	151194	METTL21A	-
peak:691	chr2	212677444	212677944	102725079	LINC01878	212667087	212860798	212795331	-117636	102725079	LINC01878	+
peak:692	chr2	216307024	216307524	57574	2022-03-04	216294537	216392220	216372027	64752	57574	2022-03-04	-
peak:693	chr2	217903823	217904323	7145	TNS1	217901319	218018977	217903813	-259	7145	TNS1	-
peak:694	chr2	217905683	217906183	7145	TNS1	217901319	218018977	217905461	-471	7145	TNS1	-
peak:695	chr2	218011291	218011791	7145	TNS1	217901319	218018977	218002995	-8545	7145	TNS1	-
peak:696	chr2	218011803	218012303	7145	TNS1	217901319	218018977	218002995	-9057	7145	TNS1	-
peak:697	chr2	218257499	218257999	151306	GPBAR1	218255304	218263477	218261015	-3265	151306	GPBAR1	+
peak:698	chr2	218261316	218261816	151306	GPBAR1	218255304	218263477	218261034	531	151306	GPBAR1	+
peak:699	chr2	218397870	218398370	58190	CTDSP1	218395549	218401902	218398256	-135	58190	CTDSP1	+
peak:700	chr2	218405430	218405930	407017	MIR26B	218401903	218410864	218402637	3042	407017	MIR26B	+
peak:701	chr2	218406998	218407498	407017	MIR26B	218401903	218410864	218402637	4610	407017	MIR26B	+
peak:702	chr2	218622805	218623305	84812	PLCD4	218600041	218646129	218622362	692	84812	PLCD4	+
peak:703	chr2	219247698	219248198	8576	STK16	219245479	219249444	219245896	2051	8576	STK16	+
peak:704	chr2	219249210	219249710	7277	TUBA4A	219249445	219253194	219252993	3532	7277	TUBA4A	-
peak:705	chr2	225041190	225041690	55619	DOCK10	225026463	225221546	225042384	943	55619	DOCK10	-
peak:706	chr2	229921910	229922410	130888	FBXO36	229922156	229922872	229922302	-141	130888	FBXO36	+
peak:707	chr2	230219850	230220350	3431	SP110	230207329	230225729	230220112	11	3431	SP110	-
peak:708	chr2	230908534	230909034	9290	GPR55	230899229	230978593	230925226	16441	9290	GPR55	-
peak:709	chr2	231642522	231643022	165100	TEX44	231561699	231649898	231592901	49870	165100	TEX44	+
peak:710	chr2	231666232	231666732	5757	PTMA	231649899	231746197	231706895	-40412	5757	PTMA	+
peak:711	chr2	231666788	231667288	5757	PTMA	231649899	231746197	231706895	-39856	5757	PTMA	+
peak:712	chr2	231673310	231673810	5757	PTMA	231649899	231746197	231706895	-33334	5757	PTMA	+
peak:713	chr2	231934943	231935443	4880	NPPC	231909314	231943824	231926403	-8789	4880	NPPC	-
peak:714	chr2	232260100	232260600	129563	DIS3L2	232210997	232357159	232249340	11009	129563	DIS3L2	+
peak:715	chr2	232528959	232529459	1144	CHRND	232524248	232532959	232526191	3017	1144	CHRND	+
peak:716	chr2	233011568	233012068	25791	NGEF	232880668	233022972	233013272	1453	25791	NGEF	-
peak:717	chr2	233418959	233419459	8527	DGKD	233349098	233472728	233419241	-31	8527	DGKD	+
peak:718	chr2	234437587	234438087	10123	ARL4C	234273719	234589860	234496600	58762	10123	ARL4C	-
peak:719	chr2	236244259	236244759	401036	ASB18	236191486	236298232	236264345	19835	401036	ASB18	-
peak:720	chr2	236338785	236339285	79781	IQCA1	236298233	236537664	236333363	-5671	79781	IQCA1	-
peak:721	chr2	236546495	236546995	57007	ACKR3	236537665	236827476	236567787	-21041	57007	ACKR3	+
peak:722	chr2	237630438	237630938	9208	LRRFIP1	237609335	237785185	237627607	3080	9208	LRRFIP1	+
peak:723	chr2	237689394	237689894	9208	LRRFIP1	237609335	237785185	237692145	-2500	9208	LRRFIP1	+
peak:724	chr2	237831688	237832188	375316	RBM44	237785186	237846443	237833993	-2054	375316	RBM44	+
peak:725	chr2	238242724	238243224	55502	HES6	238221701	238251818	238240662	-2311	55502	HES6	-
peak:726	chr2	238263339	238263839	8864	PER2	238251819	238305271	238262975	-613	8864	PER2	-
peak:727	chr2	238278978	238279478	8864	PER2	238251819	238305271	238277936	-1291	8864	PER2	-
peak:728	chr2	238283021	238283521	8864	PER2	238251819	238305271	238277936	-5334	8864	PER2	-
peak:729	chr2	238376894	238377394	26146	TRAF3IP1	238305272	238412082	238397422	-20277	26146	TRAF3IP1	+
peak:730	chr2	238498753	238499253	151171	LINC01107	238495112	238701543	238555054	56050	151171	LINC01107	-
peak:731	chr2	238686456	238686956	151171	LINC01107	238495112	238701543	238555054	-131651	151171	LINC01107	-
peak:732	chr2	239249702	239250202	9759	HDAC4	239094384	239302050	239236669	-13282	9759	HDAC4	-
peak:733	chr2	239947132	239947632	100616417	MIR4786	239672375	239984200	239943094	-4287	100616417	MIR4786	-
peak:734	chr2	240236498	240236998	150677	OTOS	240138732	240290116	240144562	-92185	150677	OTOS	-
peak:735	chr2	240626819	240627319	2859	GPR35	240596630	240652306	240625245	1823	2859	GPR35	+
peak:736	chr2	241009623	241010123	25992	SNED1	240947498	241082891	240998838	11034	25992	SNED1	+
peak:737	chr3	4986830	4987330	8553	BHLHE40	4896881	5051226	4980232	6847	8553	BHLHE40	+
peak:738	chr3	5026351	5026851	8553	BHLHE40	4896881	5051226	4980232	46368	8553	BHLHE40	+
peak:739	chr3	9087910	9088410	9901	SRGAP3	8979114	9306263	9081287	-6872	9901	SRGAP3	-
peak:740	chr3	9649980	9650480	64419	MTMR14	9601618	9689660	9649609	620	64419	MTMR14	+
peak:741	chr3	9901969	9902469	132014	IL17RE	9896623	9914165	9902612	-392	132014	IL17RE	+
peak:742	chr3	10228545	10229045	9797	TATDN2	10206445	10280398	10248023	-19227	9797	TATDN2	+
peak:743	chr3	10292728	10293228	51738	GHRL	10288893	10299009	10292947	-30	51738	GHRL	-
peak:744	chr3	10299518	10300018	6396	SEC13	10299010	10321059	10305072	5303	6396	SEC13	-
peak:745	chr3	10338804	10339304	491	ATP2B2	10331259	10365420	10336300	-2753	491	ATP2B2	-
peak:746	chr3	10357575	10358075	491	ATP2B2	10331259	10365420	10336300	-21524	491	ATP2B2	-
peak:747	chr3	10845225	10845725	6538	SLC6A11	10790197	10963345	10816201	29273	6538	SLC6A11	+
peak:748	chr3	11643705	11644205	9686	VGLL4	11466792	11790704	11643924	-30	9686	VGLL4	-
peak:749	chr3	12867912	12868412	6161	RPL32	12841546	12904524	12841588	-26573	6161	RPL32	-
peak:750	chr3	12934431	12934931	9922	IQSEC1	12904525	13207129	12967460	32778	9922	IQSEC1	-
peak:751	chr3	12938420	12938920	9922	IQSEC1	12904525	13207129	12967460	28789	9922	IQSEC1	-
peak:752	chr3	13189627	13190127	9922	IQSEC1	12904525	13207129	13073117	-116759	9922	IQSEC1	-
peak:753	chr3	13262623	13263123	23225	NUP210	13207130	13450016	13341141	78267	23225	NUP210	-
peak:754	chr3	13347469	13347969	23225	NUP210	13207130	13450016	13341141	-6577	23225	NUP210	-
peak:755	chr3	13378093	13378593	23225	NUP210	13207130	13450016	13354694	-23648	23225	NUP210	-
peak:756	chr3	13379130	13379630	23225	NUP210	13207130	13450016	13354694	-24685	23225	NUP210	-
peak:757	chr3	13767796	13768296	7476	WNT7A	13762918	13908688	13875113	107066	7476	WNT7A	-
peak:758	chr3	14232651	14233151	7508	XPC	14178480	14265675	14178783	-54117	7508	XPC	-
peak:759	chr3	14287144	14287644	101927565	LINC01267	14265676	14377572	14352568	65173	101927565	LINC01267	-
peak:760	chr3	15636328	15636828	686	BTD	15601911	15653112	15630002	6575	686	BTD	+
peak:761	chr3	16300954	16301454	23180	RFTN1	16296167	16525173	16326867	25662	23180	RFTN1	-
peak:762	chr3	16311989	16312489	23180	RFTN1	16296167	16525173	16326867	14627	23180	RFTN1	-
peak:763	chr3	16374631	16375131	23180	RFTN1	16296167	16525173	16370966	-3914	23180	RFTN1	-
peak:764	chr3	17190717	17191217	23228	PLCL2	16971846	17191314	17010494	180472	23228	PLCL2	+
peak:765	chr3	19560324	19560824	131096	KCNH8	19331327	19623272	19347721	212852	131096	KCNH8	+
peak:766	chr3	23431085	23431585	7325	UBE2E2	22788107	23652754	23499606	-68270	7325	UBE2E2	+
peak:767	chr3	23435236	23435736	7325	UBE2E2	22788107	23652754	23499606	-64119	7325	UBE2E2	+
peak:768	chr3	23836422	23836922	7324	UBE2E1	23652755	23888598	23811458	25213	7324	UBE2E1	+
peak:769	chr3	25396715	25397215	5915	RARB	24604678	25537125	25428263	-31297	5915	RARB	+
peak:770	chr3	26106283	26106783	285326	LINC00692	25832360	26248253	25873700	-232832	285326	LINC00692	-
peak:771	chr3	26280132	26280632	116135	LRRC3B	26248254	26944393	26622806	-342423	116135	LRRC3B	+
peak:772	chr3	30263350	30263850	27303	RBMS3	29362792	30297287	29988073	275526	27303	RBMS3	+
peak:773	chr3	30681754	30682254	7048	TGFBR2	30297288	30692837	30606601	75402	7048	TGFBR2	+
peak:774	chr3	30689279	30689779	7048	TGFBR2	30297288	30692837	30606601	82927	7048	TGFBR2	+
peak:775	chr3	32003088	32003588	344787	ZNF860	31981539	32029677	31981774	21563	344787	ZNF860	+
peak:776	chr3	32237842	32238342	152189	CMTM8	32198719	32315175	32238679	-586	152189	CMTM8	+
peak:777	chr3	33133928	33134428	10491	CRTAP	33105605	33167034	33115275	18902	10491	CRTAP	+
peak:778	chr3	37906100	37906600	10217	CTDSPL	37820988	37967020	37944714	-38363	10217	CTDSPL	+
peak:779	chr3	38267489	38267989	9390	SLC22A13	38251237	38274100	38265906	1832	9390	SLC22A13	+
peak:780	chr3	39147059	39147559	64651	CSRNP1	39145920	39173578	39153575	6265	64651	CSRNP1	-
peak:781	chr3	42015008	42015508	22906	TRAK1	41988117	42228512	42013802	1455	22906	TRAK1	+
peak:782	chr3	43016366	43016866	729085	FAM198A	42960231	43042743	42979548	37067	729085	FAM198A	+
peak:783	chr3	43499209	43499709	55129	ANO10	43453687	43656090	43555411	55951	55129	ANO10	-
peak:784	chr3	45105739	45106239	64866	CDCP1	45084863	45186350	45139595	33605	64866	CDCP1	-
peak:785	chr3	45497962	45498462	23395	LARS2	45307393	45505043	45500541	-2328	23395	LARS2	+
peak:786	chr3	45791443	45791943	54716	SLC6A20	45751767	45812554	45796360	4666	54716	SLC6A20	-
peak:787	chr3	46874506	46875006	5745	PTH1R	46870615	46881207	46877746	-2989	5745	PTH1R	+
peak:788	chr3	47850971	47851471	100302232	MIR1226	47848667	47853516	47849555	1665	100302232	MIR1226	+
peak:789	chr3	48598554	48599054	7384	UQCRC1	48598055	48615946	48600841	2036	7384	UQCRC1	-
peak:790	chr3	49358809	49359309	2876	GPX1	49349498	49385264	49358600	-458	2876	GPX1	-
peak:791	chr3	49804169	49804669	389119	FAM212A	49801545	49804749	49803254	1164	389119	FAM212A	+
peak:792	chr3	50166189	50166689	693151	MIR566	50166173	50173566	50173326	-6886	693151	MIR566	+
peak:793	chr3	50236938	50237438	2771	GNAI2	50228251	50261920	50238112	-923	2771	GNAI2	+
peak:794	chr3	50490514	50491014	9254	CACNA2D2	50435445	50533077	50503423	12658	9254	CACNA2D2	-
peak:795	chr3	50611854	50612354	7867	MAPKAPK3	50611870	50660646	50611908	195	7867	MAPKAPK3	+
peak:796	chr3	51588680	51589180	23132	RAD54L2	51520792	51602136	51541580	47349	23132	RAD54L2	+
peak:797	chr3	51681424	51681924	51368	TEX264	51602137	51694265	51681461	212	51368	TEX264	+
peak:798	chr3	52023724	52024224	6159	RPL29	51992059	52026053	51995942	-28031	6159	RPL29	-
peak:799	chr3	52085714	52086214	1849	DUSP7	52026054	52105477	52056550	-29413	1849	DUSP7	-
peak:800	chr3	52086989	52087489	1849	DUSP7	52026054	52105477	52056550	-30688	1849	DUSP7	-
peak:801	chr3	52088238	52088738	1849	DUSP7	52026054	52105477	52056550	-31937	1849	DUSP7	-
peak:802	chr3	52108491	52108991	25886	POC1A	52105478	52176388	52154404	45662	25886	POC1A	-
peak:803	chr3	52121367	52121867	25886	POC1A	52105478	52176388	52154404	32786	25886	POC1A	-
peak:804	chr3	52122969	52123469	25886	POC1A	52105478	52176388	52154404	31184	25886	POC1A	-
peak:805	chr3	52443646	52444146	56920	SEMA3G	52432981	52448538	52444969	1072	56920	SEMA3G	-
peak:806	chr3	53073551	53074051	51460	SFMBT1	52913046	53109737	53099453	25651	51460	SFMBT1	-
peak:807	chr3	58041630	58042130	2317	FLNB	57962691	58186639	58008400	33479	2317	FLNB	+
peak:808	chr3	58585844	58586344	11170	FAM107A	58557354	58642653	58587113	1018	11170	FAM107A	-
peak:809	chr3	66400579	66401079	26018	LRIG1	66333003	66749785	66404410	3580	26018	LRIG1	-
peak:810	chr3	71407788	71408288	27086	FOXP1	70483049	71517822	71360760	-47277	27086	FOXP1	-
peak:811	chr3	72630542	72631042	55164	SHQ1	72621255	72874993	72795590	164797	55164	SHQ1	-
peak:812	chr3	99866112	99866612	11259	FILIP1L	99833263	99920300	99876104	9741	11259	FILIP1L	-
peak:813	chr3	100600269	100600769	84873	ADGRG7	100590310	100681763	100609589	-9069	84873	ADGRG7	+
peak:814	chr3	100603398	100603898	84873	ADGRG7	100590310	100681763	100609589	-5940	84873	ADGRG7	+
peak:815	chr3	107068843	107069343	100302640	LINC00882	106499518	107240666	107129991	60897	100302640	LINC00882	-
peak:816	chr3	108105443	108105943	961	CD47	107968994	108108423	108091025	-14667	961	CD47	-
peak:817	chr3	108345680	108346180	11148	HHLA2	108296549	108406544	108353656	-7725	11148	HHLA2	+
peak:818	chr3	111548970	111549470	10225	CD96	111367181	111581512	111542193	7026	10225	CD96	+
peak:819	chr3	111824348	111824848	90102	PHLDB2	111723195	111970477	111859180	-34581	90102	PHLDB2	+
peak:820	chr3	113953668	113954168	254887	ZDHHC23	113943814	113980112	113957574	-3655	254887	ZDHHC23	+
peak:821	chr3	115254780	115255280	26137	ZBTB20	114886729	115385297	115147271	-107758	26137	ZBTB20	-
peak:822	chr3	119298101	119298601	57514	ARHGAP31	119267739	119380854	119294373	3977	57514	ARHGAP31	+
peak:823	chr3	119638085	119638585	64091	POPDC2	119631813	119670450	119654727	16391	64091	POPDC2	-
peak:824	chr3	120559577	120560077	4710	NDUFB4	120523782	120621378	120596309	-36481	4710	NDUFB4	+
peak:825	chr3	122295251	122295751	1475	CSTA	122289788	122345418	122325244	-29742	1475	CSTA	+
peak:826	chr3	123008765	123009265	54437	SEMA5B	122899605	123047833	122993273	-15741	54437	SEMA5B	-
peak:827	chr3	123113821	123114321	10954	PDIA5	123047834	123147507	123124066	-9994	10954	PDIA5	+
peak:828	chr3	123523007	123523507	201562	HACD2	123475226	123602849	123502906	-20350	201562	HACD2	-
peak:829	chr3	124249421	124249921	8997	KALRN	124180460	124354379	124268591	-18919	8997	KALRN	+
peak:830	chr3	124250106	124250606	8997	KALRN	124180460	124354379	124268591	-18234	8997	KALRN	+
peak:831	chr3	124494642	124495142	8997	KALRN	124379448	124703853	124488288	6603	8997	KALRN	+
peak:832	chr3	124496004	124496504	8997	KALRN	124379448	124703853	124488288	7965	8997	KALRN	+
peak:833	chr3	124707471	124707971	7372	UMPS	124703854	124731445	124730366	-22644	7372	UMPS	+
peak:834	chr3	125032239	125032739	57493	HEG1	124962988	125081767	125019496	-12992	57493	HEG1	-
peak:835	chr3	126287351	126287851	28999	KLF15	126276140	126376190	126354285	66683	28999	KLF15	-
peak:836	chr3	126529621	126530121	166012	CHST13	126521029	126541649	126524333	5537	166012	CHST13	+
peak:837	chr3	126995570	126996070	5361	PLXNA1	126972803	127112493	126988594	7225	5361	PLXNA1	+
peak:838	chr3	127216326	127216826	285311	C3orf56	127112494	127291900	127193131	23444	285311	C3orf56	+
peak:839	chr3	127218331	127218831	285311	C3orf56	127112494	127291900	127193131	25449	285311	C3orf56	+
peak:840	chr3	127220939	127221439	285311	C3orf56	127112494	127291900	127193131	28057	285311	C3orf56	+
peak:841	chr3	127221614	127222114	285311	C3orf56	127112494	127291900	127193131	28732	285311	C3orf56	+
peak:842	chr3	127222529	127223029	285311	C3orf56	127112494	127291900	127193131	29647	285311	C3orf56	+
peak:843	chr3	127589129	127589629	131601	TPRA1	127588938	127598213	127590699	1319	131601	TPRA1	-
peak:844	chr3	127734762	127735262	11343	MGLL	127695662	127869241	127736357	1344	11343	MGLL	-
peak:845	chr3	127870913	127871413	166348	KBTBD12	127869242	127987861	127915232	-44068	166348	KBTBD12	+
peak:846	chr3	127925062	127925562	166348	KBTBD12	127869242	127987861	127924081	1230	166348	KBTBD12	+
peak:847	chr3	129060461	129060961	2815	GP9	129045609	129091274	129060767	-55	2815	GP9	+
peak:848	chr3	129561218	129561718	23129	PLXND1	129552711	129631772	129561056	-411	23129	PLXND1	-
peak:849	chr3	129625434	129625934	23129	PLXND1	129552711	129631772	129606818	-18865	23129	PLXND1	-
peak:850	chr3	132417959	132418459	23317	DNAJC13	132385165	132562719	132417709	499	23317	DNAJC13	+
peak:851	chr3	134253797	134254297	6259	RYK	134116929	134308792	134250744	-3302	6259	RYK	-
peak:852	chr3	134446703	134447203	100616281	MIR4788	134406654	134460540	134437827	9125	100616281	MIR4788	+
peak:853	chr3	138127604	138128104	51146	A4GNT	138124103	138148295	138132387	4532	51146	A4GNT	-
peak:854	chr3	143413310	143413810	285195	SLC9A9	143408741	143910164	143698149	284588	285195	SLC9A9	-
peak:855	chr3	147204932	147205432	84107	ZIC4	146997795	147393891	147389372	184189	84107	ZIC4	-
peak:856	chr3	149339855	149340355	116441	TM4SF18	149277692	149355063	149334414	-5690	116441	TM4SF18	-
peak:857	chr3	150733252	150733752	131831	ERICH6	150654616	150733674	150703971	-29530	131831	ERICH6	-
peak:858	chr3	159860630	159861130	29970	SCHIP1	159561254	159938771	159852992	7887	29970	SCHIP1	+
peak:859	chr3	160587824	160588324	3840	KPNA4	160503785	160621373	160565588	-22485	3840	KPNA4	-
peak:860	chr3	168024459	168024959	27333	GOLIM4	167980011	168323914	168044881	20171	27333	GOLIM4	-
peak:861	chr3	170058048	170058548	26996	GPR160	170011530	170091335	170049855	8442	26996	GPR160	+
peak:862	chr3	172592161	172592661	57552	NCEH1	172579846	172730950	172636184	43772	57552	NCEH1	-
peak:863	chr3	172692736	172693236	57552	NCEH1	172579846	172730950	172711052	18065	57552	NCEH1	-
peak:864	chr3	177725120	177725620	100505566	LINC00578	177368182	177746787	177676710	48659	100505566	LINC00578	+
peak:865	chr3	179046427	179046927	64393	ZMAT3	178965986	179110196	179071566	24888	64393	ZMAT3	-
peak:866	chr3	179526865	179527365	86	ACTL6A	179507236	179595564	179562880	-35764	86	ACTL6A	+
peak:867	chr3	183475009	183475509	23101	MCF2L2	183280356	183486781	183428778	-46480	23101	MCF2L2	-
peak:868	chr3	184235242	184235742	90113	VWA5B2	184211790	184240916	184235019	472	90113	VWA5B2	+
peak:869	chr3	184236442	184236942	90113	VWA5B2	184211790	184240916	184235019	1672	90113	VWA5B2	+
peak:870	chr3	184237026	184237526	90113	VWA5B2	184211790	184240916	184235019	2256	90113	VWA5B2	+
peak:871	chr3	184752284	184752784	101928992	LINC02069	184742579	184792649	184773155	20620	101928992	LINC02069	-
peak:872	chr3	185175483	185175983	285382	C3orf70	185067717	185194238	185153014	-22718	285382	C3orf70	-
peak:873	chr3	185701984	185702484	10644	IGF2BP2	185632014	185728571	185689238	-12995	10644	IGF2BP2	-
peak:874	chr3	185731816	185732316	100847078	MIR548AQ	185728572	185794503	185767904	35837	100847078	MIR548AQ	-
peak:875	chr3	185745372	185745872	100847078	MIR548AQ	185728572	185794503	185767904	22281	100847078	MIR548AQ	-
peak:876	chr3	186110852	186111352	2119	ETV5	186001349	186203802	186110318	-783	2119	ETV5	-
peak:877	chr3	186254589	186255089	1608	DGKG	186203803	186409136	186261959	7119	1608	DGKG	-
peak:878	chr3	188049841	188050341	4026	LPP	187949506	188166242	188153284	-103192	4026	LPP	+
peak:879	chr3	188153339	188153839	4026	LPP	187949506	188166242	188153872	-282	4026	LPP	+
peak:880	chr3	193905993	193906493	647323	LINC02026	193847516	194069902	194003636	97392	647323	LINC02026	-
peak:881	chr3	194255344	194255844	100505920	LINC02036	194248901	194278092	194250153	-5440	100505920	LINC02036	-
peak:882	chr3	194880622	194881122	100507391	LINC01968	194697483	194928089	194768806	112065	100507391	LINC01968	+
peak:883	chr3	195150384	195150884	152002	XXYLT1	195144342	195275483	195154103	3468	152002	XXYLT1	-
peak:884	chr3	195195408	195195908	152002	XXYLT1	195144342	195275483	195184798	-10859	152002	XXYLT1	-
peak:885	chr3	196120451	196120951	401109	LINC00885	196112413	196170773	196142636	-21934	401109	LINC00885	+
peak:886	chr3	196220527	196221027	200931	SLC51A	196211442	196236204	196217892	2884	200931	SLC51A	+
peak:887	chr3	196670289	196670789	54965	PIGX	196639767	196676011	196639775	30763	54965	PIGX	+
peak:888	chr3	197344050	197344550	1739	DLG1	197295419	197406847	197299300	-44999	1739	DLG1	-
peak:889	chr3	197495102	197495602	622	BDH1	197406848	197623949	197514395	19042	622	BDH1	-
peak:890	chr3	197496720	197497220	622	BDH1	197406848	197623949	197514395	17424	622	BDH1	-
peak:891	chr4	823757	824257	10815	CPLX1	768279	838935	826092	2084	10815	CPLX1	-
peak:892	chr4	1217212	1217712	1487	CTBP1	1211007	1249218	1216407	-1054	1487	CTBP1	-
peak:893	chr4	1267894	1268394	1487	CTBP1	1249616	1269902	1249953	-18190	1487	CTBP1	-
peak:894	chr4	2671499	2671999	8603	FAM193A	2568870	2720568	2659888	11860	8603	FAM193A	+
peak:895	chr4	2770711	2771211	79155	TNIP2	2720569	2774699	2756376	-14584	79155	TNIP2	-
peak:896	chr4	2812978	2813478	6452	SH3BP2	2774700	2836827	2812304	923	6452	SH3BP2	+
peak:897	chr4	3288492	3288992	6002	RGS12	3271094	3434988	3293028	-4285	6002	RGS12	+
peak:898	chr4	3330599	3331099	6002	RGS12	3271094	3434988	3342415	-11565	6002	RGS12	+
peak:899	chr4	3387938	3388438	6002	RGS12	3271094	3434988	3385971	2216	6002	RGS12	+
peak:900	chr4	3489448	3489948	285489	DOK7	3454606	3512472	3492795	-3096	285489	DOK7	+
peak:901	chr4	3769628	3770128	152	ADRA2C	3722127	3860908	3766398	3479	152	ADRA2C	+
peak:902	chr4	3772623	3773123	152	ADRA2C	3722127	3860908	3766398	6474	152	ADRA2C	+
peak:903	chr4	3942446	3942946	348926	FAM86EP	3860909	4091154	3955419	12722	348926	FAM86EP	-
peak:904	chr4	4781558	4782058	103695434	LINC01396	4693392	4852051	4844437	-62628	103695434	LINC01396	+
peak:905	chr4	5044194	5044694	55351	STK32B	5035458	5481243	5051442	-6997	55351	STK32B	+
peak:906	chr4	5224282	5224782	55351	STK32B	5035458	5481243	5214242	10289	55351	STK32B	+
peak:907	chr4	5826695	5827195	1400	CRMP1	5810235	5908193	5826861	-83	1400	CRMP1	-
peak:908	chr4	6324766	6325266	7466	WFS1	6235292	6338319	6294771	30244	7466	WFS1	+
peak:909	chr4	6688838	6689338	6286	S100P	6683450	6701879	6693069	-3980	6286	S100P	+
peak:910	chr4	6937752	6938252	57533	TBC1D14	6882521	7020541	6954220	-16217	57533	TBC1D14	+
peak:911	chr4	6938290	6938790	57533	TBC1D14	6882521	7020541	6954220	-15679	57533	TBC1D14	+
peak:912	chr4	8202153	8202653	54436	SH3TC1	8170453	8250453	8201651	751	54436	SH3TC1	+
peak:913	chr4	8277410	8277910	94031	HTRA3	8250454	8321796	8269777	7882	94031	HTRA3	+
peak:914	chr4	8278297	8278797	94031	HTRA3	8250454	8321796	8269777	8769	94031	HTRA3	+
peak:915	chr4	8283076	8283576	94031	HTRA3	8250454	8321796	8269777	13548	94031	HTRA3	+
peak:916	chr4	8473398	8473898	152992	TRMT44	8440765	8525920	8473516	131	152992	TRMT44	+
peak:917	chr4	8537127	8537627	8532	CPZ	8525921	8579281	8578325	-40947	8532	CPZ	+
peak:918	chr4	8544988	8545488	8532	CPZ	8525921	8579281	8578325	-33086	8532	CPZ	+
peak:919	chr4	8602705	8603205	8532	CPZ	8587726	8744857	8601970	984	8532	CPZ	+
peak:920	chr4	8603253	8603753	8532	CPZ	8587726	8744857	8601970	1532	8532	CPZ	+
peak:921	chr4	10093762	10094262	9948	WDR1	10085816	10287062	10093155	-856	9948	WDR1	-
peak:922	chr4	10123655	10124155	9948	WDR1	10085816	10287062	10116949	-6955	9948	WDR1	-
peak:923	chr4	10124375	10124875	9948	WDR1	10085816	10287062	10116949	-7675	9948	WDR1	-
peak:924	chr4	10583919	10584419	116449	CLNK	10487438	11026846	10598681	14511	116449	CLNK	-
peak:925	chr4	11190022	11190522	693157	MIR572	11026847	11398712	11368827	-178554	693157	MIR572	+
peak:926	chr4	11480630	11481130	9957	HS3ST1	11398713	11826608	11429765	-51114	9957	HS3ST1	-
peak:927	chr4	11543648	11544148	9957	HS3ST1	11398713	11826608	11429765	-114132	9957	HS3ST1	-
peak:928	chr4	15613871	15614371	57545	CC2D2A	15448828	15620260	15595872	18248	57545	CC2D2A	+
peak:929	chr4	15681392	15681892	285550	FAM200B	15681641	15681755	15681662	-19	285550	FAM200B	+
peak:930	chr4	17664735	17665235	80306	MED28	17600201	17698088	17614664	50320	80306	MED28	+
peak:931	chr4	25092140	25092640	51091	SEPSECS	25079094	25160541	25127308	34917	51091	SEPSECS	-
peak:932	chr4	25970154	25970654	389203	SMIM20	25888834	26045835	25928215	42188	389203	SMIM20	+
peak:933	chr4	26320440	26320940	3516	RBPJ	26045836	26460304	26320725	-34	3516	RBPJ	+
peak:934	chr4	26900691	26901191	57620	STIM2	26721317	27119380	26861459	39481	57620	STIM2	+
peak:935	chr4	31613901	31614401	102723828	LINC02506	31584271	32174217	31997397	-383245	102723828	LINC02506	+
peak:936	chr4	37864758	37865258	55276	PGM2	37756505	37869063	37847040	17967	55276	PGM2	+
peak:937	chr4	38805733	38806233	7096	TLR1	38793684	38862247	38805578	-404	7096	TLR1	-
peak:938	chr4	38857567	38858067	7096	TLR1	38793684	38862247	38856817	-999	7096	TLR1	-
peak:939	chr4	40200035	40200535	399	RHOH	40146981	40258415	40200344	-58	399	RHOH	+
peak:940	chr4	40954059	40954559	323	APBB2	40810671	41236563	40935626	-18682	323	APBB2	-
peak:941	chr4	53055311	53055811	65997	RASL11B	52826143	53115043	52864146	191414	65997	RASL11B	+
peak:942	chr4	54801069	54801569	3815	KIT	54632525	54913006	54729292	72026	3815	KIT	+
peak:943	chr4	66609456	66609956	100302177	MIR1269A	65973660	66886012	66276824	332881	100302177	MIR1269A	+
peak:944	chr4	68349255	68349755	91746	YTHDC1	68282221	68398769	68349753	247	91746	YTHDC1	-
peak:945	chr4	73520812	73521312	728040	LINC02499	73501960	73565311	73510211	10850	728040	LINC02499	+
peak:946	chr4	75180433	75180933	441025	LINC02483	75143597	75424253	75354076	-173392	441025	LINC02483	+
peak:947	chr4	75180985	75181485	441025	LINC02483	75143597	75424253	75354076	-172840	441025	LINC02483	+
peak:948	chr4	76208330	76208830	950	SCARB2	76157690	76213966	76213600	5019	950	SCARB2	-
peak:949	chr4	77100184	77100684	10983	CCNI	77043474	77116578	77076005	-24428	10983	CCNI	-
peak:950	chr4	78320291	78320791	80144	FRAS1	77982948	78499788	78255246	65294	80144	FRAS1	+
peak:951	chr4	78656864	78657364	100505702	LINC01094	78623884	78711279	78646217	10896	100505702	LINC01094	+
peak:952	chr4	81627692	81628192	153020	RASGEF1B	81336360	82200818	81471928	-156013	153020	RASGEF1B	-
peak:953	chr4	83618963	83619463	84803	GPAT3	83529632	84047739	83598529	20683	84803	GPAT3	+
peak:954	chr4	88881108	88881608	10144	FAM13A	88715129	89112107	88936422	55063	10144	FAM13A	-
peak:955	chr4	100100894	100101394	115265	DDIT4L	100070347	100332929	100190304	89159	115265	DDIT4L	-
peak:956	chr4	102612938	102613438	4790	NFKB1	102466294	102622043	102593249	19938	4790	NFKB1	+
peak:957	chr4	108173032	108173532	51176	LEF1	108051948	108394761	108168956	-4325	51176	LEF1	-
peak:958	chr4	108398325	108398825	6164	RPL34	108394762	108636313	108620566	-221990	6164	RPL34	+
peak:959	chr4	109548522	109549022	55013	MCUB	109524452	109689514	109560205	-11432	55013	MCUB	+
peak:960	chr4	109969941	109970441	1950	EGF	109882108	110032270	109968805	1385	1950	EGF	+
peak:961	chr4	110731594	110732094	5308	PITX2	110589913	110751385	110642123	-89720	5308	PITX2	-
peak:962	chr4	112109687	112110187	132720	FAM241A	111503023	112188567	112145397	-35459	132720	FAM241A	+
peak:963	chr4	122798089	122798589	2247	FGF2	122779753	122870059	122826708	-28368	2247	FGF2	+
peak:964	chr4	122803609	122804109	2247	FGF2	122779753	122870059	122826708	-22848	2247	FGF2	+
peak:965	chr4	123477844	123478344	10252	SPRY1	123159949	123525117	123399968	78125	10252	SPRY1	+
peak:966	chr4	123641274	123641774	285419	LINC01091	123525118	124166349	123650267	-8742	285419	LINC01091	+
peak:967	chr4	124631678	124632178	101927087	LINC02516	124166350	124635583	124558434	-73493	101927087	LINC02516	-
peak:968	chr4	140253083	140253583	60592	SCOC	140205736	140402015	140257286	-3952	60592	SCOC	+
peak:969	chr4	140331136	140331636	60592	SCOC	140205736	140402015	140343443	-12056	60592	SCOC	+
peak:970	chr4	143438647	143439147	2549	GAB1	143360143	143489730	143438257	639	2549	GAB1	+
peak:971	chr4	145217260	145217760	54726	OTUD4	145136883	145330677	145180161	-37348	54726	OTUD4	-
peak:972	chr4	145843591	145844091	152485	ZNF827	145722691	146025170	145845992	2150	152485	ZNF827	-
peak:973	chr4	146333513	146334013	102465837	MIR7849	146295754	146456243	146408583	-74819	102465837	MIR7849	+
peak:974	chr4	147966207	147966707	79658	ARHGAP10	147821790	148110042	147946239	20217	79658	ARHGAP10	+
peak:975	chr4	150173950	150174450	166614	DCLK2	149616285	150271591	150175443	-1242	166614	DCLK2	+
peak:976	chr4	151721453	151721953	5188	GATB	151604451	151930888	151724480	2776	5188	GATB	-
peak:977	chr4	151930350	151930850	5188	GATB	151604451	151930888	151761023	-169576	5188	GATB	-
peak:978	chr4	152185216	152185716	100996286	LINC02273	151930889	152212627	152100818	84647	100996286	LINC02273	+
peak:979	chr4	152188406	152188906	100996286	LINC02273	151930889	152212627	152100818	87837	100996286	LINC02273	+
peak:980	chr4	152310133	152310633	55294	FBXW7	152212628	152335211	152324436	14052	55294	FBXW7	-
peak:981	chr4	152480467	152480967	100422896	MIR3140	152451012	152512208	152489416	8698	100422896	MIR3140	-
peak:982	chr4	153520772	153521272	23240	TMEM131L	153466349	153690556	153554181	-33158	23240	TMEM131L	+
peak:983	chr4	153748347	153748847	285533	RNF175	153690557	153774677	153748749	151	285533	RNF175	-
peak:984	chr4	155608461	155608961	2982	GUCY1A3	155521841	155713327	155666711	-57999	2982	GUCY1A3	+
peak:985	chr4	161828053	161828553	56884	FSTL5	160426266	162648838	161664904	-163398	56884	FSTL5	-
peak:986	chr4	169698285	169698785	1182	CLCN3	169612632	169713824	169695631	2903	1182	CLCN3	+
peak:987	chr4	169757683	169758183	54969	HPF1	169713825	169866927	169757953	19	54969	HPF1	-
peak:988	chr4	173024956	173025456	51809	GALNT7	172989057	173218485	173168753	-143546	51809	GALNT7	+
peak:989	chr4	173242436	173242936	100422849	MIR548T	173218486	173275297	173268160	-25473	100422849	MIR548T	+
peak:990	chr4	173492246	173492746	9464	HAND2	173467647	173825373	173528912	36415	9464	HAND2	-
peak:991	chr4	182809039	182809539	1635	DCTD	182797967	182917377	182915560	106270	1635	DCTD	-
peak:992	chr4	182825666	182826166	1635	DCTD	182797967	182917377	182915560	89643	1635	DCTD	-
peak:993	chr4	184503894	184504394	3660	IRF2	184474049	184549729	184474580	-29563	3660	IRF2	-
peak:994	chr4	184889768	184890268	100506229	LINC01093	184877258	184918947	184898764	8745	100506229	LINC01093	-
peak:995	chr4	184897240	184897740	100506229	LINC01093	184877258	184918947	184898764	1273	100506229	LINC01093	-
peak:996	chr4	189658293	189658793	101928971	LINC01262	189072693	189770560	189659605	-1061	101928971	LINC01262	+
peak:997	chr5	371868	372368	57491	AHRR	314979	437584	343528	28589	57491	AHRR	+
peak:998	chr5	485786	486286	6550	SLC9A3	479945	530107	482644	-3391	6550	SLC9A3	-
peak:999	chr5	689984	690484	11076	TPPP	668767	747270	693395	3160	11076	TPPP	-
peak:1000	chr5	989885	990385	85409	NKD2	962379	1049389	1008829	-18693	85409	NKD2	+
peak:1001	chr5	991327	991827	85409	NKD2	962379	1049389	1008829	-17251	85409	NKD2	+
peak:1002	chr5	1311252	1311752	100616235	MIR4457	1302224	1315603	1309377	-2124	100616235	MIR4457	-
peak:1003	chr5	1888961	1889461	101929081	CTD-2194D22.4	1887285	2319493	1887332	1878	101929081	CTD-2194D22.4	+
peak:1004	chr5	1948046	1948546	101929081	CTD-2194D22.4	1887285	2319493	1887332	60963	101929081	CTD-2194D22.4	+
peak:1005	chr5	3277839	3278339	102467074	LINC01377	2965051	3340919	3177835	100253	102467074	LINC01377	+
peak:1006	chr5	3959725	3960225	79192	IRX1	3566075	4184767	3596054	363920	79192	IRX1	+
peak:1007	chr5	5065480	5065980	340094	LINC01020	4903921	5068021	5057731	7998	340094	LINC01020	+
peak:1008	chr5	5155772	5156272	170690	ADAMTS16	5140193	5327850	5140468	15553	170690	ADAMTS16	+
peak:1009	chr5	8417272	8417772	100505738	MIR4458HG	8173591	8457512	8450743	-33220	100505738	MIR4458HG	+
peak:1010	chr5	8505311	8505811	100616142	MIR4458	8459309	8650328	8460925	44635	100616142	MIR4458	+
peak:1011	chr5	9903751	9904251	285692	LINC02112	9644575	10076855	9903826	-174	285692	LINC02112	-
peak:1012	chr5	10139267	10139767	134145	FAM173B	10076856	10249909	10249885	110367	134145	FAM173B	-
peak:1013	chr5	10627664	10628164	651746	ANKRD33B	10543208	10662784	10564468	63445	651746	ANKRD33B	+
peak:1014	chr5	10704927	10705427	1611	DAP	10662785	10889666	10761101	55923	1611	DAP	-
peak:1015	chr5	11234507	11235007	1501	CTNND2	10889667	12239450	11117492	-117264	1501	CTNND2	-
peak:1016	chr5	14925910	14926410	56172	ANKH	14848743	15069159	14871778	-54381	56172	ANKH	-
peak:1017	chr5	16727973	16728473	4651	MYO10	16665264	17000937	16738414	10190	4651	MYO10	-
peak:1018	chr5	17118623	17119123	10409	BASP1	17000938	17216935	17065598	53274	10409	BASP1	+
peak:1019	chr5	32581455	32581955	10923	SUB1	32488198	32641996	32585499	-3793	10923	SUB1	+
peak:1020	chr5	34656182	34656682	26064	RAI14	34350035	34832432	34656432	0	26064	RAI14	+
peak:1021	chr5	34657118	34657618	26064	RAI14	34350035	34832432	34656845	522	26064	RAI14	+
peak:1022	chr5	35136359	35136859	5618	PRLR	35067237	35424216	35135451	-1157	5618	PRLR	-
peak:1023	chr5	35879015	35879515	3575	IL7R	35856892	35907024	35875414	3850	3575	IL7R	+
peak:1024	chr5	40410268	40410768	5734	PTGER4	40365895	40718823	40679498	-268979	5734	PTGER4	+
peak:1025	chr5	40410827	40411327	5734	PTGER4	40365895	40718823	40679498	-268420	5734	PTGER4	+
peak:1026	chr5	43602375	43602875	23530	NNT	43580226	43602830	43602692	-66	23530	NNT	+
peak:1027	chr5	53779575	53780075	4724	NDUFS4	53522425	53798897	53646195	133629	4724	NDUFS4	+
peak:1028	chr5	55923129	55923629	3572	IL6ST	55903552	55995080	55947594	24214	3572	IL6ST	-
peak:1029	chr5	56649484	56649984	101928448	C5orf67	56508589	56710903	56606232	-43501	101928448	C5orf67	-
peak:1030	chr5	57445467	57445967	345651	ACTBL2	57365383	57528418	57481903	36185	345651	ACTBL2	-
peak:1031	chr5	61295322	61295822	57688	ZSWIM6	61247374	61484990	61332273	-36700	57688	ZSWIM6	+
peak:1032	chr5	61706621	61707121	285668	C5orf64	61484991	61711270	61686872	19998	285668	C5orf64	+
peak:1033	chr5	67353815	67354315	4064	CD180	67164366	67693337	67196799	-157265	4064	CD180	-
peak:1034	chr5	68434099	68434599	5295	PIK3R1	68202799	68661305	68292683	141665	5295	PIK3R1	+
peak:1035	chr5	71509361	71509861	55814	BDP1	71450979	71559831	71522793	-13181	55814	BDP1	+
peak:1036	chr5	71769154	71769654	9607	CARTPT	71672909	71913406	71719579	49824	9607	CARTPT	+
peak:1037	chr5	71830564	71831064	9607	CARTPT	71672909	71913406	71719579	111234	9607	CARTPT	+
peak:1038	chr5	74201609	74202109	102503429	LINC01335	74108363	74315405	74308325	106465	102503429	LINC01335	-
peak:1039	chr5	74362701	74363201	101929082	LINC01333	74315406	74429731	74322486	40464	101929082	LINC01333	+
peak:1040	chr5	75146106	75146606	256006	ANKRD31	75111005	75286603	75169165	22808	256006	ANKRD31	-
peak:1041	chr5	78908272	78908772	411	ARSB	78776758	79008347	78885830	-22691	411	ARSB	-
peak:1042	chr5	79939999	79940499	105616916	LINC01455	79847667	79963912	79936579	3669	105616916	LINC01455	+
peak:1043	chr5	88815023	88815523	4208	MEF2C	88710281	89460494	88823788	8514	4208	MEF2C	-
peak:1044	chr5	91280503	91281003	100505994	LUCAT1	91083278	91344123	91312495	31741	100505994	LUCAT1	-
peak:1045	chr5	95178085	95178585	79772	MCTP1	94701440	95337959	95166175	-12159	79772	MCTP1	-
peak:1046	chr5	95369713	95370213	153643	FAM81B	95337960	95466139	95391344	-21380	153643	FAM81B	+
peak:1047	chr5	96567092	96567592	831	CAST	96481983	96702800	96529821	37520	831	CAST	+
peak:1048	chr5	96821242	96821742	51752	ERAP1	96775065	96842019	96808100	-13391	51752	ERAP1	-
peak:1049	chr5	98700693	98701193	285704	RGMB	98136674	98819254	98768650	-67706	285704	RGMB	+
peak:1050	chr5	102628390	102628890	285708	LINC00491	102626326	102712770	102671283	42642	285708	LINC00491	-
peak:1051	chr5	103114369	103114869	54826	GIN1	103052632	103120143	103120089	5469	54826	GIN1	-
peak:1052	chr5	107918020	107918520	1946	EFNA5	107199784	108017831	107670895	-247374	1946	EFNA5	-
peak:1053	chr5	111143872	111144372	134430	WDR36	111082516	111160330	111097007	47114	134430	WDR36	+
peak:1054	chr5	111773687	111774187	9315	NREP	111634421	112078995	111758218	-15718	9315	NREP	-
peak:1055	chr5	111928430	111928930	9315	NREP	111634421	112078995	111976931	48250	9315	NREP	-
peak:1056	chr5	112316763	112317263	64097	EPB41L4A	112172161	112523876	112307402	-9610	64097	EPB41L4A	-
peak:1057	chr5	112581936	112582436	102467214	LINC02200	112523877	112668177	112628436	-46249	102467214	LINC02200	+
peak:1058	chr5	116371383	116371883	101927233	SEMA6A-AS1	116369544	116449637	116447547	-75913	101927233	SEMA6A-AS1	+
peak:1059	chr5	116388710	116389210	101927233	SEMA6A-AS1	116369544	116449637	116447547	-58586	101927233	SEMA6A-AS1	+
peak:1060	chr5	116420432	116420932	101927233	SEMA6A-AS1	116369544	116449637	116447547	-26864	101927233	SEMA6A-AS1	+
peak:1061	chr5	116454423	116454923	101927233	SEMA6A-AS1	116449689	116459637	116449730	4942	101927233	SEMA6A-AS1	+
peak:1062	chr5	122495677	122496177	153163	MGC32805	122456608	122592078	122479087	-16839	153163	MGC32805	-
peak:1063	chr5	126970661	126971161	115123	2022-03-03	126845056	127044862	126918228	-52682	115123	2022-03-03	-
peak:1064	chr5	126971319	126971819	115123	2022-03-03	126845056	127044862	126918228	-53340	115123	2022-03-03	-
peak:1065	chr5	132114466	132114966	1437	CSF2	132067160	132134524	132073790	40925	1437	CSF2	+
peak:1066	chr5	132208473	132208973	8974	P4HA2	132134525	132242964	132195730	-12992	8974	P4HA2	-
peak:1067	chr5	132208994	132209494	8974	P4HA2	132134525	132242964	132222091	12846	8974	P4HA2	-
peak:1068	chr5	132459065	132459565	441108	C5orf56	132399799	132479782	132470532	-11216	441108	C5orf56	+
peak:1069	chr5	132463742	132464242	441108	C5orf56	132399799	132479782	132470532	-6539	441108	C5orf56	+
peak:1070	chr5	132464354	132464854	441108	C5orf56	132399799	132479782	132470532	-5927	441108	C5orf56	+
peak:1071	chr5	132496675	132497175	3659	IRF1	132479783	132517160	132490798	-6126	3659	IRF1	-
peak:1072	chr5	133681877	133682377	23105	FSTL4	133505674	133763120	133612564	-69562	23105	FSTL4	-
peak:1073	chr5	133824848	133825348	105664404	WSPAR	133763121	133941151	133913677	-88578	105664404	WSPAR	+
peak:1074	chr5	135226116	135226616	100996485	C5orf66	135081485	135341963	135128155	98210	100996485	C5orf66	+
peak:1075	chr5	135425600	135426100	140947	DCANP1	135423632	135449873	135447348	21497	140947	DCANP1	-
peak:1076	chr5	135433455	135433955	140947	DCANP1	135423632	135449873	135447348	13642	140947	DCANP1	-
peak:1077	chr5	135437422	135437922	140947	DCANP1	135423632	135449873	135447348	9675	140947	DCANP1	-
peak:1078	chr5	135439611	135440111	140947	DCANP1	135423632	135449873	135447348	7486	140947	DCANP1	-
peak:1079	chr5	135441329	135441829	140947	DCANP1	135423632	135449873	135447348	5768	140947	DCANP1	-
peak:1080	chr5	135574556	135575056	9547	CXCL14	135557507	135616607	135579064	4257	9547	CXCL14	-
peak:1081	chr5	135713960	135714460	340074	LINC01959	135616608	135728505	135653935	-60274	340074	LINC01959	-
peak:1082	chr5	136042727	136043227	7045	TGFBI	135991965	136070893	136045745	-2767	7045	TGFBI	+
peak:1083	chr5	136047813	136048313	7045	TGFBI	135991965	136070893	136047418	644	7045	TGFBI	+
peak:1084	chr5	137695922	137696422	26249	KLHL3	137660301	137745233	137698383	2210	26249	KLHL3	-
peak:1085	chr5	138463962	138464462	1958	EGR1	138455245	138491565	138465490	-1277	1958	EGR1	+
peak:1086	chr5	138807126	138807626	1495	CTNNA1	138593206	138875278	138811959	-4582	1495	CTNNA1	+
peak:1087	chr5	138943759	138944259	64374	SIL1	138942668	139236075	138953433	9423	64374	SIL1	-
peak:1088	chr5	138944380	138944880	64374	SIL1	138942668	139236075	138953433	8802	64374	SIL1	-
peak:1089	chr5	139482046	139482546	340061	TMEM173	139471916	139504683	139482296	0	340061	TMEM173	-
peak:1090	chr5	139492656	139493156	340061	TMEM173	139471916	139504683	139482935	-9970	340061	TMEM173	-
peak:1091	chr5	139639528	139640028	51523	CXXC5	139623852	139713590	139647299	-7520	51523	CXXC5	+
peak:1092	chr5	139671220	139671720	51523	CXXC5	139623852	139713590	139675436	-3965	51523	CXXC5	+
peak:1093	chr5	139684686	139685186	51523	CXXC5	139623852	139713590	139680958	3977	51523	CXXC5	+
peak:1094	chr5	139709188	139709688	51523	CXXC5	139623852	139713590	139680958	28479	51523	CXXC5	+
peak:1095	chr5	139767852	139768352	101929696	PSD2-AS1	139713591	139771022	139746223	-21878	101929696	PSD2-AS1	-
peak:1096	chr5	140131933	140132433	492311	IGIP	140120030	140150288	140125935	6247	492311	IGIP	+
peak:1097	chr5	140245254	140245754	5201	PFDN1	140228362	140319125	140281535	36030	5201	PFDN1	-
peak:1098	chr5	140342114	140342614	1839	HBEGF	140319126	140353416	140343062	697	1839	HBEGF	-
peak:1099	chr5	140342747	140343247	1839	HBEGF	140319126	140353416	140343062	64	1839	HBEGF	-
peak:1100	chr5	140549222	140549722	10011	SRA1	140549398	140560229	140551128	1655	10011	SRA1	-
peak:1101	chr5	140569102	140569602	113829	SLC35A4	140564805	140569544	140564891	4460	113829	SLC35A4	+
peak:1102	chr5	141494737	141495237	56097	PCDHGC5	141487148	141498618	141489167	5819	56097	PCDHGC5	+
peak:1103	chr5	141496006	141496506	56097	PCDHGC5	141487148	141498618	141489167	7088	56097	PCDHGC5	+
peak:1104	chr5	141611250	141611750	1729	DIAPH1	141516413	141622562	141618914	7413	1729	DIAPH1	-
peak:1105	chr5	141683030	141683530	64411	ARAP3	141659082	141774211	141682221	-1058	64411	ARAP3	-
peak:1106	chr5	141836241	141836741	5097	PCDH1	141774212	141901527	141866202	29710	5097	PCDH1	-
peak:1107	chr5	141879886	141880386	5097	PCDH1	141774212	141901527	141879246	-889	5097	PCDH1	-
peak:1108	chr5	141951287	141951787	9604	RNF14	141947702	141958699	141958328	-6790	9604	RNF14	+
peak:1109	chr5	141951938	141952438	9604	RNF14	141947702	141958699	141958328	-6139	9604	RNF14	+
peak:1110	chr5	142280379	142280879	100642175	SPRY4-IT1	142230651	142321252	142318322	37692	100642175	SPRY4-IT1	-
peak:1111	chr5	142390977	142391477	101926941	SPRY4-AS1	142325167	142512780	142404201	-12973	101926941	SPRY4-AS1	+
peak:1112	chr5	142432440	142432940	101926941	SPRY4-AS1	142325167	142512780	142404218	28471	101926941	SPRY4-AS1	+
peak:1113	chr5	142433361	142433861	101926941	SPRY4-AS1	142325167	142512780	142404218	29392	101926941	SPRY4-AS1	+
peak:1114	chr5	143806586	143807086	57824	HMHB1	143746011	143991395	143812161	-5324	57824	HMHB1	+
peak:1115	chr5	146006417	146006917	153769	SH3RF2	145904774	146080095	146043030	-36362	153769	SH3RF2	+
peak:1116	chr5	146017033	146017533	153769	SH3RF2	145904774	146080095	146043030	-25746	153769	SH3RF2	+
peak:1117	chr5	148871251	148871751	154	ADRB2	148751241	148916178	148825245	46255	154	ADRB2	+
peak:1118	chr5	149283659	149284159	134265	AFAP1L1	149262108	149330535	149271919	11989	134265	AFAP1L1	+
peak:1119	chr5	149288466	149288966	134265	AFAP1L1	149262108	149330535	149301191	-12474	134265	AFAP1L1	+
peak:1120	chr5	149310888	149311388	134265	AFAP1L1	149262108	149330535	149315640	-4501	134265	AFAP1L1	+
peak:1121	chr5	149419811	149420311	406935	MIR143	149417942	149429602	149428918	-8856	406935	MIR143	+
peak:1122	chr5	150065853	150066353	1436	CSF1R	150051153	150117787	150067181	1077	1436	CSF1R	-
peak:1123	chr5	150081795	150082295	1436	CSF1R	150051153	150117787	150086427	4381	1436	CSF1R	-
peak:1124	chr5	150144838	150145338	5159	PDGFRB	150117788	150161333	150137437	-7650	5159	PDGFRB	-
peak:1125	chr5	150164277	150164777	1044	CDX1	150161334	150178423	150166795	-2267	1044	CDX1	+
peak:1126	chr5	150256403	150256903	815	CAMK2A	150217790	150296622	150265397	8743	815	CAMK2A	-
peak:1127	chr5	150409722	150410222	972	CD74	150401340	150429933	150412732	2759	972	CD74	-
peak:1128	chr5	150790194	150790694	85027	SMIM3	150768528	150812234	150777946	12497	85027	SMIM3	+
peak:1129	chr5	151093948	151094448	10318	TNIP1	151031311	151099424	151093577	-620	10318	TNIP1	-
peak:1130	chr5	151328224	151328724	153201	SLC36A2	151318546	151392318	151333324	4849	153201	SLC36A2	-
peak:1131	chr5	151640575	151641075	6678	SPARC	151618265	151674387	151667584	26758	6678	SPARC	-
peak:1132	chr5	151678062	151678562	101927096	CLMAT3	151674388	151681101	151676973	1338	101927096	CLMAT3	+
peak:1133	chr5	151950676	151951176	101927115	LINC01933	151937207	152311176	151949571	1354	101927115	LINC01933	+
peak:1134	chr5	154211939	154212439	55568	GALNT10	154120167	154317288	154190997	21191	55568	GALNT10	+
peak:1135	chr5	155403531	155404031	285643	KIF4B	154986404	155442049	155013755	390025	285643	KIF4B	+
peak:1136	chr5	158055305	158055805	9685	CLINT1	157767129	158134474	157859175	-196379	9685	CLINT1	-
peak:1137	chr5	158707302	158707802	1879	EBF1	158558892	159100122	158708009	456	1879	EBF1	-
peak:1138	chr5	159211785	159212285	153830	RNF145	159131022	159218884	159210053	-1981	153830	RNF145	-
peak:1139	chr5	160165439	160165939	2172	FABP6	160153396	160256712	160187367	-21677	2172	FABP6	+
peak:1140	chr5	160197596	160198096	2172	FABP6	160153396	160256712	160187367	10478	2172	FABP6	+
peak:1141	chr5	160271939	160272439	79616	CCNJL	160256713	160356678	160281389	9199	79616	CCNJL	-
peak:1142	chr5	160466848	160467348	107075116	MIR3142HG	160445238	160471335	160468268	-1169	107075116	MIR3142HG	+
peak:1143	chr5	162456079	162456579	2566	GABRG2	162034369	162766051	162094534	361794	2566	GABRG2	+
peak:1144	chr5	170333049	170333549	257358	LINC01366	170331431	170342459	170331431	1867	257358	LINC01366	+
peak:1145	chr5	170353036	170353536	30820	KCNIP1	170342460	170371591	170353487	-200	30820	KCNIP1	+
peak:1146	chr5	170389195	170389695	101928033	CTD-2270F17.1	170371592	170389563	170389493	-47	101928033	CTD-2270F17.1	+
peak:1147	chr5	170426661	170427161	3779	KCNMB1	170389564	170446856	170389677	-37233	3779	KCNMB1	-
peak:1148	chr5	170427509	170428009	3779	KCNMB1	170389564	170446856	170389677	-38081	3779	KCNMB1	-
peak:1149	chr5	170552479	170552979	30820	KCNIP1	170446857	170738101	170504573	48155	30820	KCNIP1	+
peak:1150	chr5	170597115	170597615	30820	KCNIP1	170446857	170738101	170504573	92791	30820	KCNIP1	+
peak:1151	chr5	172150626	172151126	6793	STK10	172030037	172191279	172156725	5848	6793	STK10	-
peak:1152	chr5	172336760	172337260	285590	SH3PXD2B	172317229	172547894	172350386	13375	285590	SH3PXD2B	-
peak:1153	chr5	172642911	172643411	54492	NEURL1B	172547895	172651715	172641266	1894	54492	NEURL1B	+
peak:1154	chr5	172707205	172707705	100847029	MIR5003	172651716	172716680	172662165	45289	100847029	MIR5003	+
peak:1155	chr5	172712976	172713476	100847029	MIR5003	172651716	172716680	172662165	51060	100847029	MIR5003	+
peak:1156	chr5	172716761	172717261	1843	DUSP1	172716681	172802735	172771195	54183	1843	DUSP1	-
peak:1157	chr5	172733155	172733655	1843	DUSP1	172716681	172802735	172771195	37789	1843	DUSP1	-
peak:1158	chr5	172767212	172767712	1843	DUSP1	172716681	172802735	172771195	3732	1843	DUSP1	-
peak:1159	chr5	172795297	172795797	1843	DUSP1	172716681	172802735	172771195	-24351	1843	DUSP1	-
peak:1160	chr5	172796757	172797257	1843	DUSP1	172716681	172802735	172771195	-25811	1843	DUSP1	-
peak:1161	chr5	172870198	172870698	57222	ERGIC1	172802736	172946195	172905217	-34768	57222	ERGIC1	+
peak:1162	chr5	172873131	172873631	57222	ERGIC1	172802736	172946195	172905217	-31835	57222	ERGIC1	+
peak:1163	chr5	172873750	172874250	57222	ERGIC1	172802736	172946195	172905217	-31216	57222	ERGIC1	+
peak:1164	chr5	173420113	173420613	102465862	MIR8056	173338480	173478597	173347455	72907	102465862	MIR8056	+
peak:1165	chr5	173851703	173852203	80315	CPEB4	173839612	173945997	173888280	-36326	80315	CPEB4	+
peak:1166	chr5	173971748	173972248	133491	C5orf47	173945998	174017381	173973779	-1780	133491	C5orf47	+
peak:1167	chr5	175576087	175576587	94081	SFXN1	175478592	175589958	175521886	54450	94081	SFXN1	+
peak:1168	chr5	175652888	175653388	3274	HRH2	175589959	175739772	175658030	-4891	3274	HRH2	+
peak:1169	chr5	175653523	175654023	3274	HRH2	175589959	175739772	175658030	-4256	3274	HRH2	+
peak:1170	chr5	175696461	175696961	3274	HRH2	175589959	175739772	175683234	13476	3274	HRH2	+
peak:1171	chr5	175746909	175747409	10814	CPLX2	175739773	175919661	175796310	-49150	10814	CPLX2	+
peak:1172	chr5	177462212	177462712	1627	DBN1	177454489	177479437	177462413	-48	1627	DBN1	-
peak:1173	chr5	177498382	177498882	9260	PDLIM7	177479438	177503241	177497606	-1025	9260	PDLIM7	-
peak:1174	chr5	178241138	178241638	85007	PHYKPL	178214023	178269862	178232791	-8596	85007	PHYKPL	-
peak:1175	chr5	178432370	178432870	91522	COL23A1	178269863	178603971	178306934	-125685	91522	COL23A1	-
peak:1176	chr5	179657844	179658344	285679	C5orf60	179639896	179661837	179645046	-13047	285679	C5orf60	-
peak:1177	chr5	180632691	180633191	2324	FLT4	180601629	180694861	180629338	-3602	2324	FLT4	-
peak:1178	chr5	180669729	180670229	2324	FLT4	180601629	180694861	180649624	-20354	2324	FLT4	-
peak:1179	chr5	181044486	181044986	102465882	MIR8089	181041879	181048134	181043484	-1251	102465882	MIR8089	-
peak:1180	chr5	181045008	181045508	102465882	MIR8089	181041879	181048134	181043484	-1773	102465882	MIR8089	-
peak:1181	chr6	200156	200656	441123	LINC00266-3	72444	218257	144885	-55520	441123	LINC00266-3	-
peak:1182	chr6	296615	297115	56940	DUSP22	218258	364872	292540	4324	56940	DUSP22	+
peak:1183	chr6	498899	499399	3662	IRF4	364873	525121	393279	105869	3662	IRF4	+
peak:1184	chr6	978846	979346	285768	LINC01622	827692	1137372	962272	-16823	285768	LINC01622	-
peak:1185	chr6	1326874	1327374	94234	FOXQ1	1137373	1351153	1312473	14650	94234	FOXQ1	+
peak:1186	chr6	2162571	2163071	2762	GMDS	1617357	2245720	2175991	13169	2762	GMDS	-
peak:1187	chr6	2876581	2877081	221756	SERPINB9P1	2865309	2892343	2876510	-320	221756	SERPINB9P1	-
peak:1188	chr6	3023146	3023646	4835	NQO2	2994268	3034079	3004167	19228	4835	NQO2	+
peak:1189	chr6	3767515	3768015	221749	PXDC1	3597959	3800707	3752026	-15738	221749	PXDC1	-
peak:1190	chr6	3813077	3813577	26240	FAM50B	3800708	3935327	3849388	-36060	26240	FAM50B	+
peak:1191	chr6	4932862	4933362	9425	CDYL	4658408	4966176	4928695	4416	9425	CDYL	+
peak:1192	chr6	4935497	4935997	9425	CDYL	4658408	4966176	4928695	7051	9425	CDYL	+
peak:1193	chr6	5053030	5053530	100129461	LYRM4-AS1	5017018	5057328	5030076	23203	100129461	LYRM4-AS1	+
peak:1194	chr6	5729723	5730223	51299	NRN1	5703753	6088520	6002963	272989	51299	NRN1	-
peak:1195	chr6	5769518	5770018	51299	NRN1	5703753	6088520	6002963	233194	51299	NRN1	-
peak:1196	chr6	5782363	5782863	51299	NRN1	5703753	6088520	6002963	220349	51299	NRN1	-
peak:1197	chr6	5996097	5996597	51299	NRN1	5703753	6088520	6002963	6615	51299	NRN1	-
peak:1198	chr6	6717919	6718419	9450	LY86	6454561	6848133	6588669	129499	9450	LY86	+
peak:1199	chr6	6723751	6724251	9450	LY86	6454561	6848133	6588669	135331	9450	LY86	+
peak:1200	chr6	6799730	6800230	9450	LY86	6454561	6848133	6588669	211310	9450	LY86	+
peak:1201	chr6	6826537	6827037	9450	LY86	6454561	6848133	6588669	238117	9450	LY86	+
peak:1202	chr6	6856858	6857358	6239	RREB1	6848134	7266002	7107597	-250488	6239	RREB1	+
peak:1203	chr6	6873828	6874328	6239	RREB1	6848134	7266002	7107597	-233518	6239	RREB1	+
peak:1204	chr6	7147027	7147527	6239	RREB1	6848134	7266002	7139245	8031	6239	RREB1	+
peak:1205	chr6	7255105	7255605	6239	RREB1	6848134	7266002	7230642	24712	6239	RREB1	+
peak:1206	chr6	12012933	12013433	3096	HIVEP1	11907905	12208054	12012702	480	3096	HIVEP1	+
peak:1207	chr6	12886878	12887378	221692	PHACTR1	12503585	13019321	12717661	169466	221692	PHACTR1	+
peak:1208	chr6	13419168	13419668	54438	GFOD1	13368361	13531095	13408137	-11280	54438	GFOD1	-
peak:1209	chr6	13419801	13420301	54438	GFOD1	13368361	13531095	13408137	-11913	54438	GFOD1	-
peak:1210	chr6	13935801	13936301	221687	RNF182	13869508	14021224	13925193	10857	221687	RNF182	+
peak:1211	chr6	14737169	14737669	102216342	LINC01108	14201394	14765875	14285454	-451964	102216342	LINC01108	-
peak:1212	chr6	15551659	15552159	84062	DTNBP1	15517453	15896091	15548362	-3546	84062	DTNBP1	-
peak:1213	chr6	15621635	15622135	84062	DTNBP1	15517453	15896091	15586015	-35869	84062	DTNBP1	-
peak:1214	chr6	15905738	15906238	29116	MYLIP	15896092	16135363	16129125	-223136	29116	MYLIP	+
peak:1215	chr6	17972501	17973001	63971	KIF13A	17750766	18055114	17987077	14325	63971	KIF13A	-
peak:1216	chr6	18213884	18214384	221656	KDM1B	18155202	18217764	18185788	28345	221656	KDM1B	+
peak:1217	chr6	21198192	21198692	54901	CDKAL1	20469069	21356353	21200812	-2369	54901	CDKAL1	+
peak:1218	chr6	24918904	24919404	9750	RIPOR2	24822925	25160624	24910967	-8186	9750	RIPOR2	-
peak:1219	chr6	24931303	24931803	9750	RIPOR2	24822925	25160624	24936052	4498	9750	RIPOR2	-
peak:1220	chr6	26126026	26126526	8347	HIST1H2BC	26116032	26140140	26123926	-2349	8347	HIST1H2BC	-
peak:1221	chr6	26485334	26485834	696	BTN1A1	26483225	26512358	26501221	-15636	696	BTN1A1	+
peak:1222	chr6	29628076	29628576	2550	GABBR1	29596303	29645478	29628052	-273	2550	GABBR1	-
peak:1223	chr6	29676854	29677354	346171	ZFP57	29673636	29701942	29677154	49	346171	ZFP57	-
peak:1224	chr6	29752877	29753377	3134	HLA-F	29701943	29776250	29725534	27592	3134	HLA-F	+
peak:1225	chr6	29974818	29975318	10255	HCG9	29958834	29994870	29975112	-43	10255	HCG9	+
peak:1226	chr6	30077214	30077714	80352	RNF39	30072028	30090663	30075887	-1576	80352	RNF39	-
peak:1227	chr6	30742041	30742541	10211	FLOT1	30731247	30743643	30742276	-14	10211	FLOT1	-
peak:1228	chr6	30769144	30769644	8870	IER3	30743644	30787606	30744554	-24839	8870	IER3	-
peak:1229	chr6	30883837	30884337	780	DDR1	30862291	30890821	30884084	2	780	DDR1	+
peak:1230	chr6	31399747	31400247	100507436	MICA	31378487	31400243	31399784	212	100507436	MICA	+
peak:1231	chr6	31588821	31589321	7940	LST1	31584324	31590209	31587669	1401	7940	LST1	+
peak:1232	chr6	31614972	31615472	199	AIF1	31604085	31618355	31615217	4	199	AIF1	+
peak:1233	chr6	31679206	31679706	80741	LY6G5C	31675372	31686171	31680364	907	80741	LY6G5C	-
peak:1234	chr6	31729562	31730062	23564	DDAH2	31726131	31733581	31729796	-15	23564	DDAH2	-
peak:1235	chr6	31736155	31736655	1192	CLIC1	31733582	31739855	31736545	139	1192	CLIC1	-
peak:1236	chr6	31736770	31737270	1192	CLIC1	31733582	31739855	31737318	297	1192	CLIC1	-
peak:1237	chr6	31737875	31738375	1192	CLIC1	31733582	31739855	31737318	-806	1192	CLIC1	-
peak:1238	chr6	32186871	32187371	5089	PBX2	32185920	32191527	32187515	393	5089	PBX2	-
peak:1239	chr6	32797390	32797890	3112	HLA-DOB	32790223	32823887	32816910	19269	3112	HLA-DOB	-
peak:1240	chr6	32867168	32867668	5698	PSMB9	32854064	32896491	32856097	11320	5698	PSMB9	+
peak:1241	chr6	33173418	33173918	1302	COL11A2	33129335	33193929	33177893	4224	1302	COL11A2	-
peak:1242	chr6	33297364	33297864	5863	RGL2	33292088	33306639	33297692	77	5863	RGL2	-
peak:1243	chr6	33297884	33298384	5863	RGL2	33292088	33306639	33297993	-140	5863	RGL2	-
peak:1244	chr6	33697134	33697634	100500873	MIR3934	33659754	33704906	33698128	-743	100500873	MIR3934	+
peak:1245	chr6	33707882	33708382	84300	UQCC2	33704907	33729287	33711684	3551	84300	UQCC2	-
peak:1246	chr6	34136551	34137051	2914	GRM4	34028188	34196247	34133756	-3044	2914	GRM4	-
peak:1247	chr6	34273245	34273745	221491	SMIM29	34244830	34321072	34249470	-24024	221491	SMIM29	-
peak:1248	chr6	34819130	34819630	54887	UHRF1BP1	34774964	34840075	34792080	27299	54887	UHRF1BP1	+
peak:1249	chr6	34919599	34920099	23294	ANKS1A	34888678	35089646	34889265	30583	23294	ANKS1A	+
peak:1250	chr6	35367937	35368437	5467	PPARD	35330084	35397487	35342614	25572	5467	PPARD	+
peak:1251	chr6	35370354	35370854	5467	PPARD	35330084	35397487	35342614	27989	5467	PPARD	+
peak:1252	chr6	35371030	35371530	5467	PPARD	35330084	35397487	35342614	28665	5467	PPARD	+
peak:1253	chr6	35425979	35426479	2178	FANCE	35397488	35460384	35452361	-26131	2178	FANCE	+
peak:1254	chr6	35494100	35494600	7005	TEAD3	35475316	35500606	35496950	2599	7005	TEAD3	-
peak:1255	chr6	36227745	36228245	285848	PNPLA1	36227326	36303672	36243203	-15207	285848	PNPLA1	+
peak:1256	chr6	36329791	36330291	389384	C6orf222	36303673	36362225	36336885	6843	389384	C6orf222	-
peak:1257	chr6	36350651	36351151	389384	C6orf222	36303673	36362225	36336885	-14015	389384	C6orf222	-
peak:1258	chr6	36360671	36361171	389384	C6orf222	36303673	36362225	36336885	-24035	389384	C6orf222	-
peak:1259	chr6	36386312	36386812	51513	ETV7	36362226	36394162	36387566	1003	51513	ETV7	-
peak:1260	chr6	36441348	36441848	222658	KCTD20	36421646	36442828	36442767	-1168	222658	KCTD20	+
peak:1261	chr6	36477955	36478455	222658	KCTD20	36442949	36495254	36443038	35166	222658	KCTD20	+
peak:1262	chr6	36622216	36622716	100500885	MIR3925	36610976	36648819	36622512	45	100500885	MIR3925	-
peak:1263	chr6	36625016	36625516	100500885	MIR3925	36610976	36648819	36622512	-2753	100500885	MIR3925	-
peak:1264	chr6	36627870	36628370	100500885	MIR3925	36610976	36648819	36622512	-5607	100500885	MIR3925	-
peak:1265	chr6	36633888	36634388	100500885	MIR3925	36610976	36648819	36622512	-11625	100500885	MIR3925	-
peak:1266	chr6	36649481	36649981	101154753	PANDAR	36648820	36675793	36675126	25394	101154753	PANDAR	-
peak:1267	chr6	36727651	36728151	401258	RAB44	36688312	36736423	36715465	12435	401258	RAB44	+
peak:1268	chr6	37149652	37150152	5292	PIM1	37095873	37195491	37170203	-20300	5292	PIM1	+
peak:1269	chr6	37547423	37547923	100616413	MIR4462	37531386	37597623	37555422	7748	100616413	MIR4462	-
peak:1270	chr6	37551756	37552256	100616413	MIR4462	37531386	37597623	37555422	3415	100616413	MIR4462	-
peak:1271	chr6	37619603	37620103	266727	MDGA1	37597624	37759402	37639824	19970	266727	MDGA1	-
peak:1272	chr6	37683407	37683907	266727	MDGA1	37597624	37759402	37696811	13153	266727	MDGA1	-
peak:1273	chr6	40701514	40702014	57497	LRFN2	40482902	40810226	40587465	-114298	57497	LRFN2	-
peak:1274	chr6	40719560	40720060	57497	LRFN2	40482902	40810226	40587465	-132344	57497	LRFN2	-
peak:1275	chr6	40962198	40962698	222643	UNC5CL	40810227	41040885	41032987	70538	222643	UNC5CL	-
peak:1276	chr6	41154175	41154675	340205	TREML1	41124704	41158720	41154337	-87	340205	TREML1	-
peak:1277	chr6	41456604	41457104	103106903	LINC01276	41419148	41532399	41502444	-45589	103106903	LINC01276	+
peak:1278	chr6	41562451	41562951	116113	FOXP4	41532400	41584448	41565749	-3047	116113	FOXP4	+
peak:1279	chr6	41700316	41700816	7942	TFEB	41667228	41741827	41705940	5373	7942	TFEB	-
peak:1280	chr6	41707703	41708203	7942	TFEB	41667228	41741827	41705940	-2012	7942	TFEB	-
peak:1281	chr6	41939419	41939919	896	CCND3	41932851	42050435	41940585	915	896	CCND3	-
peak:1282	chr6	42031180	42031680	896	CCND3	41932851	42050435	42048676	17245	896	CCND3	-
peak:1283	chr6	42041392	42041892	896	CCND3	41932851	42050435	42048676	7033	896	CCND3	-
peak:1284	chr6	43014976	43015476	116138	KLHDC3	43014036	43017950	43014255	970	116138	KLHDC3	+
peak:1285	chr6	43076872	43077372	5754	PTK7	43074977	43157799	43076814	307	5754	PTK7	+
peak:1286	chr6	43308347	43308847	401262	CRIP3	43303996	43337346	43308788	190	401262	CRIP3	-
peak:1287	chr6	43807264	43807764	7422	VEGFA	43728988	43889376	43778172	29341	7422	VEGFA	+
peak:1288	chr6	43879139	43879639	7422	VEGFA	43728988	43889376	43778172	101216	7422	VEGFA	+
peak:1289	chr6	44133269	44133769	55362	TMEM63B	44127506	44149261	44135033	-1513	55362	TMEM63B	+
peak:1290	chr6	44201315	44201815	101929726	MYMX	44196778	44218233	44216939	-15373	101929726	MYMX	+
peak:1291	chr6	44263402	44263902	4794	NFKBIE	44259018	44268127	44265534	1881	4794	NFKBIE	-
peak:1292	chr6	44570043	44570543	100616352	MIR4642	44411584	44695575	44435641	134651	100616352	MIR4642	+
peak:1293	chr6	45310357	45310857	860	RUNX2	45262964	45369498	45328157	-17549	860	RUNX2	+
peak:1294	chr6	45716674	45717174	53405	CLIC5	45671646	46105194	45920714	203789	53405	CLIC5	-
peak:1295	chr6	47658882	47659382	222611	ADGRF2	47632155	47679617	47656590	2541	222611	ADGRF2	+
peak:1296	chr6	48253093	48253593	442213	PTCHD4	47931702	48765940	48068689	-184653	442213	PTCHD4	-
peak:1297	chr6	52059798	52060298	5314	PKHD1	51454698	52115978	52087610	27561	5314	PKHD1	-
peak:1298	chr6	52534810	52535310	9697	TRAM2	52532737	52624012	52576915	41854	9697	TRAM2	-
peak:1299	chr6	52595161	52595661	9697	TRAM2	52532737	52624012	52576915	-18495	9697	TRAM2	-
peak:1300	chr6	53845621	53846121	55227	LRRC1	53730103	53959065	53795090	50780	55227	LRRC1	+
peak:1301	chr6	73699620	73700120	135228	CD109	73674971	74447283	73696104	3765	135228	CD109	+
peak:1302	chr6	83442681	83443181	4199	ME1	83312504	83471804	83431071	-11859	4199	ME1	-
peak:1303	chr6	87151717	87152217	23036	ZNF292	87124120	87262756	87152833	-865	23036	ZNF292	+
peak:1304	chr6	88535300	88535800	1268	CNR1	88102364	88564884	88166359	-369190	1268	CNR1	-
peak:1305	chr6	88560976	88561476	1268	CNR1	88102364	88564884	88166359	-394866	1268	CNR1	-
peak:1306	chr6	88561542	88562042	1268	CNR1	88102364	88564884	88166359	-395432	1268	CNR1	-
peak:1307	chr6	88908917	88909417	8732	RNGTT	88564885	89022236	88963409	54241	8732	RNGTT	-
peak:1308	chr6	89239410	89239910	2569	GABRR1	89181656	89250315	89231278	-8381	2569	GABRR1	-
peak:1309	chr6	90218550	90219050	60468	BACH2	89951649	90304825	90218245	-554	60468	BACH2	-
peak:1310	chr6	90861921	90862421	6885	MAP3K7	90424981	91054352	90587045	-275125	6885	MAP3K7	-
peak:1311	chr6	92617615	92618115	2045	EPHA7	92554978	94498545	93419526	801660	2045	EPHA7	-
peak:1312	chr6	107064455	107064955	51250	C6orf203	107001921	107077212	107039992	24712	51250	C6orf203	+
peak:1313	chr6	107550384	107550884	55084	SOBP	107474762	107683546	107490604	60029	55084	SOBP	+
peak:1314	chr6	107848197	107848697	256380	SCML4	107683547	107850858	107824317	-24129	256380	SCML4	-
peak:1315	chr6	108959198	108959698	84071	ARMC2	108941782	108976238	108959460	-11	84071	ARMC2	+
peak:1316	chr6	108967000	108967500	84071	ARMC2	108941782	108976238	108959460	7789	84071	ARMC2	+
peak:1317	chr6	109240563	109241063	100996634	C6orf183	109160813	109304741	109236614	4198	100996634	C6orf183	+
peak:1318	chr6	109351729	109352229	8763	CD164	109304742	109406930	109372869	20889	8763	CD164	-
peak:1319	chr6	109381561	109382061	8763	CD164	109304742	109406930	109381901	89	8763	CD164	-
peak:1320	chr6	109454109	109454609	64780	MICAL1	109446178	109474602	109455645	1285	64780	MICAL1	-
peak:1321	chr6	110448792	110449292	85413	SLC22A16	110420473	110611421	110456821	7778	85413	SLC22A16	-
peak:1322	chr6	110543445	110543945	85413	SLC22A16	110420473	110611421	110476641	-67053	85413	SLC22A16	-
peak:1323	chr6	111066085	111066585	117247	SLC16A10	111034910	111218280	111087503	-21167	117247	SLC16A10	+
peak:1324	chr6	111066691	111067191	117247	SLC16A10	111034910	111218280	111087503	-20561	117247	SLC16A10	+
peak:1325	chr6	111410388	111410888	5980	REV3L	111287386	111483370	111411556	917	5980	REV3L	-
peak:1326	chr6	111992831	111993331	8838	WISP3	111963763	112068215	112054072	-60990	8838	WISP3	+
peak:1327	chr6	113755394	113755894	4082	MARCKS	113753719	113865394	113857362	-101717	4082	MARCKS	+
peak:1328	chr6	115932569	115933069	2444	FRK	115847475	116080803	116060758	127938	2444	FRK	-
peak:1329	chr6	118101815	118102315	222553	SLC35F1	117791515	118351370	118154442	-52376	222553	SLC35F1	+
peak:1330	chr6	119148403	119148903	79632	FAM184A	119073758	119249574	119149187	533	79632	FAM184A	-
peak:1331	chr6	119415827	119416327	4121	MAN1A1	119249575	119682470	119349761	-66315	4121	MAN1A1	-
peak:1332	chr6	122494739	122495239	5570	PKIB	122471870	122748518	122482088	12900	5570	PKIB	+
peak:1333	chr6	125357778	125358278	51020	HDDC2	125276598	125488215	125302078	-55949	51020	HDDC2	-
peak:1334	chr6	125430194	125430694	51020	HDDC2	125276598	125488215	125302078	-128365	51020	HDDC2	-
peak:1335	chr6	125714369	125714869	23493	HEY2	125711009	125765370	125747664	-33044	23493	HEY2	+
peak:1336	chr6	131627933	131628433	9439	MED23	131584310	131628335	131628199	15	9439	MED23	-
peak:1337	chr6	132131733	132132233	100507254	LINC01013	132123590	132242955	132131915	67	100507254	LINC01013	+
peak:1338	chr6	133952152	133952652	9519	TBPL1	133922487	134018506	133952286	115	9519	TBPL1	+
peak:1339	chr6	134178197	134178697	6446	SGK1	134174866	134377914	134177905	-541	6446	SGK1	-
peak:1340	chr6	135044703	135045203	10767	HBS1L	134966848	135142185	135050621	5667	10767	HBS1L	-
peak:1341	chr6	136785253	136785753	4217	MAP3K5	136567664	136807541	136792518	7014	4217	MAP3K5	-
peak:1342	chr6	137309125	137309625	3459	IFNGR1	137196510	137356849	137219449	-89925	3459	IFNGR1	-
peak:1343	chr6	137883457	137883957	7128	TNFAIP3	137803086	137991674	137875838	7868	7128	TNFAIP3	+
peak:1344	chr6	140872825	140873325	100616180	MIR4465	140444534	141386306	140683814	189260	100616180	MIR4465	+
peak:1345	chr6	142702673	142703173	3097	HIVEP2	142637546	142983577	142837047	134123	3097	HIVEP2	-
peak:1346	chr6	142871790	142872290	3097	HIVEP2	142637546	142983577	142837047	-34992	3097	HIVEP2	-
peak:1347	chr6	142944312	142944812	3097	HIVEP2	142637546	142983577	142945201	638	3097	HIVEP2	-
peak:1348	chr6	142944976	142945476	3097	HIVEP2	142637546	142983577	142945201	-24	3097	HIVEP2	-
peak:1349	chr6	149905760	149906260	135250	RAET1E	149877464	149910556	149898102	-7907	135250	RAET1E	-
peak:1350	chr6	149958081	149958581	80329	ULBP1	149953004	149994739	149964007	-5675	80329	ULBP1	+
peak:1351	chr6	150116477	150116977	81706	PPP1R14C	150106086	150255984	150143076	-26348	81706	PPP1R14C	+
peak:1352	chr6	151164286	151164786	9590	AKAP12	151138487	151366625	151239999	-75462	9590	AKAP12	+
peak:1353	chr6	156423041	156423541	57492	ARID1B	156362086	156779582	156777374	-354082	57492	ARID1B	+
peak:1354	chr6	156423682	156424182	57492	ARID1B	156362086	156779582	156777374	-353441	57492	ARID1B	+
peak:1355	chr6	156427376	156427876	57492	ARID1B	156362086	156779582	156777374	-349747	57492	ARID1B	+
peak:1356	chr6	156633992	156634492	57492	ARID1B	156362086	156779582	156777374	-143131	57492	ARID1B	+
peak:1357	chr6	157461240	157461740	100500899	MIR3692	157455133	157535858	157529132	-67641	100500899	MIR3692	+
peak:1358	chr6	158999953	159000453	83861	RSPH3	158954310	159022602	159000187	-15	83861	RSPH3	-
peak:1359	chr6	159819836	159820336	154197	PNLDC1	159795384	159857809	159808928	11157	154197	PNLDC1	+
peak:1360	chr6	159978538	159979038	3482	IGF2R	159937895	159988381	159969099	9688	3482	IGF2R	+
peak:1361	chr6	163782573	163783073	9444	QKI	163413981	164424240	163566458	216364	9444	QKI	+
peak:1362	chr6	166541052	166541552	6196	RPS6KA2	166509872	166883184	166542450	1147	6196	RPS6KA2	-
peak:1363	chr6	166843486	166843986	6196	RPS6KA2	166509872	166883184	166862511	18774	6196	RPS6KA2	-
peak:1364	chr6	167090096	167090596	1235	CCR6	167068299	167136125	167111807	-21460	1235	CCR6	+
peak:1365	chr6	167098708	167099208	1235	CCR6	167068299	167136125	167111807	-12848	1235	CCR6	+
peak:1366	chr6	167210954	167211454	401285	TCP10L2	167164462	167220920	167170671	40532	401285	TCP10L2	+
peak:1367	chr6	167321595	167322095	83887	TTLL2	167309802	167350453	167325086	-3240	83887	TTLL2	+
peak:1368	chr6	167327319	167327819	83887	TTLL2	167309802	167350453	167325105	2463	83887	TTLL2	+
peak:1369	chr6	167681469	167681969	441178	LINC02487	167681529	167740316	167683787	2067	441178	LINC02487	-
peak:1370	chr6	168041722	168042222	3834	KIF25	167986591	168049987	168033998	7973	3834	KIF25	+
peak:1371	chr6	169383121	169383621	7058	THBS2	169203091	169451638	169254044	-129326	7058	THBS2	-
peak:1372	chr6	169409708	169410208	7058	THBS2	169203091	169451638	169254044	-155913	7058	THBS2	-
peak:1373	chr6	169823138	169823638	401288	LINC00242	169794574	170035649	169798825	-24562	401288	LINC00242	-
peak:1374	chr6	169851599	169852099	401288	LINC00242	169794574	170035649	169798825	-53023	401288	LINC00242	-
peak:1375	chr6	169860148	169860648	401288	LINC00242	169794574	170035649	169798825	-61572	401288	LINC00242	-
peak:1377	chr7	373181	373681	56975	FAM20C	96486	384831	256195	117235	56975	FAM20C	+
peak:1378	chr7	379984	380484	56975	FAM20C	96486	384831	256195	124038	56975	FAM20C	+
peak:1379	chr7	381639	382139	56975	FAM20C	96486	384831	256195	125693	56975	FAM20C	+
peak:1380	chr7	409375	409875	5154	PDGFA	384832	520343	513467	103841	5154	PDGFA	-
peak:1381	chr7	471768	472268	5154	PDGFA	384832	520343	513467	41448	5154	PDGFA	-
peak:1382	chr7	607978	608478	5575	PRKAR1B	561538	719954	602683	-5544	5575	PRKAR1B	-
peak:1383	chr7	813112	813612	23353	SUN1	798260	851750	816615	-3252	23353	SUN1	+
peak:1384	chr7	1122542	1123042	84310	C7orf50	1107738	1146968	1127388	4595	84310	C7orf50	-
peak:1385	chr7	1591751	1592251	84262	PSMG3	1565408	1629562	1571005	-20995	84262	PSMG3	-
peak:1386	chr7	1924296	1924796	8379	MAD1L1	1858505	2236243	1940549	16002	8379	MAD1L1	-
peak:1387	chr7	2248936	2249436	4521	NUDT1	2242211	2253431	2249285	-98	4521	NUDT1	+
peak:1388	chr7	2471366	2471866	402635	GRIFIN	2457074	2494711	2476383	4766	402635	GRIFIN	-
peak:1389	chr7	2487467	2487967	402635	GRIFIN	2457074	2494711	2476894	-10822	402635	GRIFIN	-
peak:1390	chr7	2713320	2713820	155185	AMZ1	2667808	2724327	2688202	25367	155185	AMZ1	+
peak:1391	chr7	2863541	2864041	2768	GNA12	2724328	2883682	2844324	-19466	2768	GNA12	-
peak:1392	chr7	2873175	2873675	2768	GNA12	2724328	2883682	2844324	-29100	2768	GNA12	-
peak:1393	chr7	2873928	2874428	2768	GNA12	2724328	2883682	2844324	-29853	2768	GNA12	-
peak:1394	chr7	3091573	3092073	84433	CARD11	2883683	3172696	3043945	-47877	84433	CARD11	-
peak:1395	chr7	5523024	5523524	60	ACTB	5520949	5578303	5528098	4823	60	ACTB	-
peak:1396	chr7	5569407	5569907	60	ACTB	5520949	5578303	5563784	-5872	60	ACTB	-
peak:1397	chr7	5634290	5634790	54476	RNF216	5626444	5665238	5650015	15474	54476	RNF216	-
peak:1398	chr7	5671026	5671526	100874342	RNF216-IT1	5665239	5696951	5680461	9184	100874342	RNF216-IT1	-
peak:1399	chr7	6484010	6484510	11014	KDELR2	6484217	6507714	6484242	-17	11014	KDELR2	-
peak:1400	chr7	17940329	17940829	23161	SNX13	17598283	17984182	17940501	-77	23161	SNX13	-
peak:1401	chr7	22481570	22482070	256227	STEAP1B	22428661	22679404	22500177	18356	256227	STEAP1B	-
peak:1402	chr7	22864739	22865239	54543	TOMM7	22822852	22892084	22822852	-42136	54543	TOMM7	-
peak:1403	chr7	22867518	22868018	54543	TOMM7	22822852	22892084	22822852	-44915	54543	TOMM7	-
peak:1404	chr7	24971209	24971709	26031	OSBPL3	24784237	25053441	24980188	8728	26031	OSBPL3	-
peak:1405	chr7	25613840	25614340	406940	MIR148A	25589250	26051126	25950013	335922	406940	MIR148A	-
peak:1406	chr7	25638059	25638559	406940	MIR148A	25589250	26051126	25950013	311703	406940	MIR148A	-
peak:1407	chr7	26013462	26013962	406940	MIR148A	25589250	26051126	25950013	-63698	406940	MIR148A	-
peak:1408	chr7	26156310	26156810	9603	NFE2L3	26051127	26187455	26152240	4319	9603	NFE2L3	+
peak:1409	chr7	26688918	26689418	285941	C7orf71	26588330	26690466	26638457	50710	285941	C7orf71	+
peak:1410	chr7	29337525	29338025	1124	CHN2	29196689	29534303	29335707	2067	1124	CHN2	+
peak:1411	chr7	30678352	30678852	1395	CRHR2	30657246	30690341	30682525	3922	1395	CRHR2	-
peak:1412	chr7	30799634	30800134	84182	MINDY4	30761778	30815904	30779536	20347	84182	MINDY4	+
peak:1413	chr7	30848389	30848889	358	AQP1	30815905	30855010	30852273	-3633	358	AQP1	+
peak:1414	chr7	32564511	32565011	23080	AVL9	32495355	32656886	32580207	-15445	23080	AVL9	+
peak:1415	chr7	32991934	32992434	11328	FKBP9	32925768	33009344	32988586	3597	11328	FKBP9	+
peak:1416	chr7	36209745	36210245	80820	EEPD1	36021947	36327251	36153268	56726	80820	EEPD1	+
peak:1417	chr7	36215445	36215945	80820	EEPD1	36021947	36327251	36153268	62426	80820	EEPD1	+
peak:1418	chr7	36390146	36390646	54443	ANLN	36390149	36481807	36390235	160	54443	ANLN	+
peak:1419	chr7	37354490	37354990	9844	ELMO1	36952247	37566546	37353668	-1071	9844	ELMO1	-
peak:1420	chr7	38215693	38216193	83930	STARD3NL	38101959	38222036	38178395	37547	83930	STARD3NL	+
peak:1421	chr7	38335470	38335970	273	AMPH	38329199	38679376	38392719	56998	273	AMPH	-
peak:1422	chr7	38358128	38358628	273	AMPH	38329199	38679376	38392719	34340	273	AMPH	-
peak:1423	chr7	39589635	39590135	57002	YAE1D1	39486498	39596868	39570254	19630	57002	YAE1D1	+
peak:1424	chr7	39811107	39811607	349114	LINC00265	39717257	39865863	39781689	29667	349114	LINC00265	+
peak:1425	chr7	40777760	40778260	79783	SUGCT	40134819	40894048	40793182	-15171	79783	SUGCT	+
peak:1426	chr7	42059609	42060109	2737	GLI3	41840516	42472158	41977922	-81936	2737	GLI3	-
peak:1427	chr7	42391297	42391797	2737	GLI3	41840516	42472158	42237870	-153676	2737	GLI3	-
peak:1428	chr7	42453534	42454034	2737	GLI3	41840516	42472158	42237870	-215913	2737	GLI3	-
peak:1429	chr7	42456820	42457320	2737	GLI3	41840516	42472158	42237870	-219199	2737	GLI3	-
peak:1430	chr7	42763198	42763698	101928795	LINC01448	42472159	42809178	42706447	-57000	101928795	LINC01448	-
peak:1431	chr7	42888454	42888954	79020	C7orf25	42809179	42919884	42911910	23205	79020	C7orf25	-
peak:1432	chr7	43117142	43117642	100127950	HECW1-IT1	43115819	43134396	43117896	-503	100127950	HECW1-IT1	+
peak:1433	chr7	44128502	44129002	5425	POLD2	44123533	44132379	44124358	-4393	5425	POLD2	-
peak:1434	chr7	44484830	44485330	23386	NUDCD3	44363543	44516097	44485274	193	23386	NUDCD3	-
peak:1435	chr7	44935571	44936071	64005	MYO1G	44930234	44982829	44975106	39284	64005	MYO1G	-
peak:1436	chr7	44980379	44980879	64005	MYO1G	44930234	44982829	44979098	-1530	64005	MYO1G	-
peak:1437	chr7	47227238	47227738	64759	TNS3	46601097	47602248	47280318	52829	64759	TNS3	-
peak:1438	chr7	48244830	48245330	154664	ABCA13	48138053	49140766	48279276	-34195	154664	ABCA13	+
peak:1439	chr7	48246015	48246515	154664	ABCA13	48138053	49140766	48279276	-33010	154664	ABCA13	+
peak:1440	chr7	50156647	50157147	11055	ZPBP	50108683	50212726	50121329	-35567	11055	ZPBP	-
peak:1441	chr7	50199819	50200319	11055	ZPBP	50108683	50212726	50121329	-78739	11055	ZPBP	-
peak:1442	chr7	50262848	50263348	10320	IKZF1	50212727	50408680	50304124	-41025	10320	IKZF1	+
peak:1443	chr7	50342555	50343055	10320	IKZF1	50212727	50408680	50327649	15155	10320	IKZF1	+
peak:1444	chr7	50730409	50730909	2887	GRB10	50580649	50914708	50732353	1693	2887	GRB10	-
peak:1445	chr7	50742688	50743188	2887	GRB10	50580649	50914708	50747664	4725	2887	GRB10	-
peak:1446	chr7	50745811	50746311	2887	GRB10	50580649	50914708	50747664	1602	2887	GRB10	-
peak:1447	chr7	63685430	63685930	100422917	MIR4283-1	60535634	63824932	63621090	64589	100422917	MIR4283-1	+
peak:1448	chr7	65724843	65725343	154807	VKORC1L1	65623575	65920638	65873267	-148173	154807	VKORC1L1	+
peak:1449	chr7	66184466	66184966	8460	TPST1	66177932	66374211	66205199	-20482	8460	TPST1	+
peak:1450	chr7	66654740	66655240	154881	KCTD7	66585753	66655561	66628958	26031	154881	KCTD7	+
peak:1451	chr7	67625185	67625685	101929736	LINC01372	67225187	68467447	67335976	289458	101929736	LINC01372	+
peak:1452	chr7	68381644	68382144	101929736	LINC01372	67225187	68467447	67335976	1045917	101929736	LINC01372	+
peak:1453	chr7	69430394	69430894	26053	AUTS2	68467448	70958789	69598919	-168274	26053	AUTS2	+
peak:1454	chr7	69735999	69736499	26053	AUTS2	68467448	70958789	69824626	-88376	26053	AUTS2	+
peak:1455	chr7	70808758	70809258	26053	AUTS2	68467448	70958789	70785409	23598	26053	AUTS2	+
peak:1456	chr7	73212433	73212933	55695	NSUN5	73137085	73312904	73304703	92019	55695	NSUN5	-
peak:1457	chr7	73295928	73296428	55695	NSUN5	73137085	73312904	73304703	8524	55695	NSUN5	-
peak:1458	chr7	73706330	73706830	6804	STX1A	73697523	73708598	73705880	-699	6804	STX1A	-
peak:1459	chr7	73707203	73707703	6804	STX1A	73697523	73708598	73705880	-1572	6804	STX1A	-
peak:1460	chr7	74092934	74093434	3984	LIMK1	74067893	74144806	74093079	104	3984	LIMK1	+
peak:1461	chr7	74256501	74257001	5982	RFC2	74230233	74271966	74254458	-2292	5982	RFC2	-
peak:1462	chr7	74271807	74272307	7461	CLIP2	74271967	74427136	74289475	-17417	7461	CLIP2	+
peak:1463	chr7	74272384	74272884	7461	CLIP2	74271967	74427136	74289475	-16840	7461	CLIP2	+
peak:1464	chr7	74275430	74275930	7461	CLIP2	74271967	74427136	74289475	-13794	7461	CLIP2	+
peak:1465	chr7	74306908	74307408	7461	CLIP2	74271967	74427136	74317547	-10388	7461	CLIP2	+
peak:1466	chr7	74363577	74364077	7461	CLIP2	74271967	74427136	74376070	-12242	7461	CLIP2	+
peak:1467	chr7	74765836	74766336	653361	NCF1	74764602	74795246	74773962	-7875	653361	NCF1	+
peak:1468	chr7	75179722	75180222	389524	GTF2IRD2B	75083401	75264109	75133155	46816	389524	GTF2IRD2B	+
peak:1469	chr7	76267421	76267921	222183	SRRM3	76131135	76292579	76265407	2263	222183	SRRM3	+
peak:1470	chr7	76291913	76292413	222183	SRRM3	76131135	76292579	76282614	9548	222183	SRRM3	+
peak:1471	chr7	76293414	76293914	3315	HSPB1	76292580	76331304	76302544	-8879	3315	HSPB1	+
peak:1472	chr7	76304400	76304900	3315	HSPB1	76292580	76331304	76303577	1072	3315	HSPB1	+
peak:1473	chr7	76364472	76364972	7532	YWHAG	76331305	76376260	76359031	-5690	7532	YWHAG	-
peak:1474	chr7	78019704	78020204	57157	PHTF2	77798687	78054086	77940199	79754	57157	PHTF2	+
peak:1475	chr7	87152151	87152651	9988	DMTF1	87106031	87152451	87152409	-7	9988	DMTF1	+
peak:1476	chr7	87214246	87214746	79161	TMEM243	87196670	87283025	87216921	2424	79161	TMEM243	-
peak:1477	chr7	92631488	92631988	1021	CDK6	92604336	92977278	92618277	-13460	1021	CDK6	-
peak:1478	chr7	92732302	92732802	1021	CDK6	92604336	92977278	92725710	-6841	1021	CDK6	-
peak:1479	chr7	93921731	93922231	2791	GNG11	93914147	93945044	93921699	281	2791	GNG11	+
peak:1480	chr7	94620615	94621115	8910	SGCE	94576495	94656267	94603407	-17457	8910	SGCE	-
peak:1481	chr7	98435894	98436394	55971	BAIAP2L1	98294671	98509182	98401068	-35075	55971	BAIAP2L1	-
peak:1482	chr7	98639679	98640179	4885	NPTX2	98509183	98743306	98619667	20261	4885	NPTX2	+
peak:1483	chr7	98640287	98640787	4885	NPTX2	98509183	98743306	98619667	20869	4885	NPTX2	+
peak:1484	chr7	98644007	98644507	4885	NPTX2	98509183	98743306	98619667	24589	4885	NPTX2	+
peak:1485	chr7	99120469	99120969	57154	SMURF1	99028694	99175803	99144019	23299	57154	SMURF1	-
peak:1486	chr7	99380831	99381331	10095	ARPC1B	99368858	99396001	99385700	-4618	10095	ARPC1B	+
peak:1487	chr7	100168459	100168959	79690	GAL3ST4	100162973	100170484	100168750	40	79690	GAL3ST4	-
peak:1488	chr7	100454584	100455084	402573	C7orf61	100450220	100466170	100463873	9038	402573	C7orf61	-
peak:1489	chr7	100472821	100473321	81628	TSC22D4	100466171	100481603	100477502	4430	81628	TSC22D4	-
peak:1490	chr7	100547884	100548384	3268	AGFG2	100515098	100564366	100550426	-2291	3268	AGFG2	+
peak:1491	chr7	100828529	100829029	2050	EPHB4	100826926	100840120	100827521	-1257	2050	EPHB4	-
peak:1492	chr7	100836095	100836595	2050	EPHB4	100826926	100840120	100827521	-8823	2050	EPHB4	-
peak:1493	chr7	101108533	101109033	5054	SERPINE1	101106938	101140743	101127089	-18305	5054	SERPINE1	+
peak:1494	chr7	101124601	101125101	5054	SERPINE1	101106938	101140743	101127089	-2237	5054	SERPINE1	+
peak:1495	chr7	101162425	101162925	7425	VGF	101162294	101172414	101165114	2438	7425	VGF	-
peak:1496	chr7	101519114	101519614	136227	COL26A1	101342322	101561087	101553203	-33838	136227	COL26A1	+
peak:1497	chr7	101630427	101630927	93408	MYL10	101599152	101722600	101629296	-1380	93408	MYL10	-
peak:1498	chr7	101718341	101718841	93408	MYL10	101599152	101722600	101629296	-89294	93408	MYL10	-
peak:1499	chr7	102061941	102062441	1523	CUX1	101722601	102279632	102104353	-42161	1523	CUX1	+
peak:1500	chr7	102513312	102513812	100271927	RASA4B	102486110	102547498	102517755	4192	100271927	RASA4B	-
peak:1501	chr7	102515305	102515805	100271927	RASA4B	102486110	102547498	102517755	2199	100271927	RASA4B	-
peak:1502	chr7	102515848	102516348	100271927	RASA4B	102486110	102547498	102517755	1656	100271927	RASA4B	-
peak:1503	chr7	102614284	102614784	100271927	RASA4B	102611867	102616710	102616692	2157	100271927	RASA4B	-
peak:1504	chr7	102890233	102890733	10234	LRRC17	102864632	102933482	102912991	-22507	10234	LRRC17	+
peak:1505	chr7	103432757	103433257	375611	SLC26A5	103387721	103464562	103443194	10186	375611	SLC26A5	-
peak:1506	chr7	104883617	104884117	55904	KMT2E	104671440	105014206	105014179	-130311	55904	KMT2E	+
peak:1507	chr7	104941856	104942356	55904	KMT2E	104671440	105014206	105014179	-72072	55904	KMT2E	+
peak:1508	chr7	104942748	104943248	55904	KMT2E	104671440	105014206	105014179	-71180	55904	KMT2E	+
peak:1509	chr7	104973814	104974314	55904	KMT2E	104671440	105014206	105014179	-40114	55904	KMT2E	+
peak:1510	chr7	108420432	108420932	4897	NRCAM	108143497	108479752	108456321	35638	4897	NRCAM	-
peak:1511	chr7	121219032	121219532	79974	CPED1	120978087	121237461	121149556	69725	79974	CPED1	+
peak:1512	chr7	128121632	128122132	27044	SND1	128084167	128148680	128089489	32392	27044	SND1	+
peak:1513	chr7	128407034	128407534	3614	IMPDH1	128378429	128433046	128405948	-1335	3614	IMPDH1	-
peak:1514	chr7	130142890	130143390	23008	KLHDC10	130060981	130147453	130116445	26694	23008	KLHDC10	+
peak:1515	chr7	131501392	131501892	5420	PODXL	131492289	131851862	131506105	4462	5420	PODXL	-
peak:1516	chr7	131501994	131502494	5420	PODXL	131492289	131851862	131506105	3860	5420	PODXL	-
peak:1517	chr7	132655298	132655798	286023	FLJ40288	132648742	132855796	132659531	-3982	286023	FLJ40288	+
peak:1518	chr7	132697073	132697573	286023	FLJ40288	132648742	132855796	132659531	37791	286023	FLJ40288	+
peak:1519	chr7	132805699	132806199	286023	FLJ40288	132648742	132855796	132659531	146417	286023	FLJ40288	+
peak:1520	chr7	133225628	133226128	60412	EXOC4	133167578	133272123	133253073	-27194	60412	EXOC4	+
peak:1521	chr7	134562058	134562558	441282	AKR1B15	134543375	134605798	134564620	-2311	441282	AKR1B15	+
peak:1522	chr7	134870759	134871259	800	CALD1	134702337	134975859	134866841	4167	800	CALD1	+
peak:1523	chr7	135185790	135186290	29062	WDR91	135182177	135202173	135193558	7517	29062	WDR91	-
peak:1524	chr7	135194419	135194919	29062	WDR91	135182177	135202173	135193873	-795	29062	WDR91	-
peak:1525	chr7	135254122	135254622	346673	STRA8	135221757	135309933	135231979	22392	346673	STRA8	+
peak:1526	chr7	137873453	137873953	9162	DGKI	137516890	137887566	137846863	-26839	9162	DGKI	-
peak:1527	chr7	137996387	137996887	64764	CREB3L2	137887567	138002195	138001827	5189	64764	CREB3L2	-
peak:1528	chr7	139230923	139231423	254048	UBN2	139182090	139316542	139231485	-311	254048	UBN2	+
peak:1529	chr7	139495207	139495707	346689	KLRG2	139449895	139503784	139483712	-11744	346689	KLRG2	-
peak:1530	chr7	139626747	139627247	154790	CLEC2L	139503785	139628083	139539153	87843	154790	CLEC2L	+
peak:1531	chr7	140349398	140349898	84255	SLC37A3	140257431	140401296	140348686	-961	84255	SLC37A3	-
peak:1532	chr7	149707194	149707694	84626	KRBA1	149606300	149751629	149714781	-7336	84626	KRBA1	+
peak:1533	chr7	149885003	149885503	155066	ATP6V0E2	149864472	150085050	149874804	10448	155066	ATP6V0E2	+
peak:1534	chr7	149885505	149886005	155066	ATP6V0E2	149864472	150085050	149874804	10950	155066	ATP6V0E2	+
peak:1535	chr7	149949745	149950245	155066	ATP6V0E2	149864472	150085050	149874804	75190	155066	ATP6V0E2	+
peak:1536	chr7	150586371	150586871	55303	GIMAP4	150541054	150599891	150567436	19184	55303	GIMAP4	+
peak:1537	chr7	150988745	150989245	4846	NOS3	150984656	151013355	150990995	-1999	4846	NOS3	+
peak:1538	chr7	151007979	151008479	4846	NOS3	150984656	151013355	151008874	-644	4846	NOS3	+
peak:1539	chr7	151736344	151736844	51422	PRKAG2	151542217	151876945	151736314	-279	51422	PRKAG2	-
peak:1540	chr7	151851015	151851515	51422	PRKAG2	151542217	151876945	151876788	25522	51422	PRKAG2	-
peak:1541	chr7	151851672	151852172	51422	PRKAG2	151542217	151876945	151876788	24865	51422	PRKAG2	-
peak:1542	chr7	152983609	152984109	57180	ACTR3B	152717958	153111488	152810742	173116	57180	ACTR3B	+
peak:1543	chr7	155365146	155365646	338436	BLACE	155334771	155413031	155367934	2537	338436	BLACE	-
peak:1544	chr7	155375253	155375753	338436	BLACE	155334771	155413031	155367934	-7568	338436	BLACE	-
peak:1545	chr7	155377426	155377926	338436	BLACE	155334771	155413031	155367934	-9741	338436	BLACE	-
peak:1546	chr7	155490883	155491383	2020	EN2	155413032	155495983	155458129	33003	2020	EN2	+
peak:1547	chr7	155962233	155962733	6469	SHH	155786964	156176382	155812273	-150209	6469	SHH	-
peak:1548	chr7	156034314	156034814	6469	SHH	155786964	156176382	155812273	-222290	6469	SHH	-
peak:1549	chr7	157568886	157569386	406945	MIR153-2	157478122	157889849	157574422	5285	406945	MIR153-2	-
peak:1550	chr7	158549444	158549944	693180	MIR595	158369046	158560246	158532813	-16880	693180	MIR595	-
peak:1551	chr7	159093912	159094412	7434	VIPR2	159057307	159245465	159097204	3041	7434	VIPR2	-
peak:1552	chr8	789115	789615	157697	ERICH1	737925	810652	738106	-51258	157697	ERICH1	-
peak:1553	chr8	897652	898152	619343	NA	810653	1192347	883328	14573	619343	NA	+
peak:1554	chr8	1914823	1915323	9639	ARHGEF10	1820604	1957525	1923196	-8122	9639	ARHGEF10	+
peak:1555	chr8	2084094	2084594	9172	MYOM2	2079189	2593568	2085000	-655	9172	MYOM2	+
peak:1556	chr8	2235571	2236071	9172	MYOM2	2079189	2593568	2143349	92471	9172	MYOM2	+
peak:1557	chr8	2483366	2483866	9172	MYOM2	2079189	2593568	2143349	340266	9172	MYOM2	+
peak:1558	chr8	5757723	5758223	79648	MCPH1	5700783	6520201	6406592	-648618	79648	MCPH1	+
peak:1559	chr8	7042040	7042540	1670	DEFA5	7037518	7194560	7056734	14443	1670	DEFA5	-
peak:1560	chr8	8346451	8346951	157285	PRAG1	8235419	8544218	8381747	35045	157285	PRAG1	-
peak:1561	chr8	8385316	8385816	157285	PRAG1	8235419	8544218	8386498	931	157285	PRAG1	-
peak:1562	chr8	9088388	9088888	100616350	MIR4660	9034430	9099570	9048445	40192	100616350	MIR4660	+
peak:1563	chr8	9149973	9150473	79660	PPP1R3B	9099571	9353744	9150696	472	79660	PPP1R3B	-
peak:1564	chr8	10237885	10238385	4482	MSRA	9978871	10388050	10301535	-63399	4482	MSRA	+
peak:1565	chr8	10563914	10564414	203074	PRSS55	10501709	10592257	10529412	34751	203074	PRSS55	+
peak:1566	chr8	10728441	10728941	83595	SOX7	10721350	10778340	10730512	1820	83595	SOX7	-
peak:1567	chr8	11862436	11862936	1508	CTSB	11838037	11922023	11862468	-217	1508	CTSB	-
peak:1568	chr8	11867132	11867632	1508	CTSB	11838037	11922023	11867530	147	1508	CTSB	-
peak:1569	chr8	11902205	11902705	1508	CTSB	11838037	11922023	11869448	-33006	1508	CTSB	-
peak:1570	chr8	17626820	17627320	5157	PDGFRL	17557606	17640674	17634071	-7000	5157	PDGFRL	+
peak:1571	chr8	19082767	19083267	23362	PSD3	18537610	19199173	19084730	1712	23362	PSD3	-
peak:1572	chr8	19084080	19084580	23362	PSD3	18537610	19199173	19084730	399	23362	PSD3	-
peak:1573	chr8	21021824	21022324	286114	LINC02153	20638975	21381072	20973986	48087	286114	LINC02153	+
peak:1574	chr8	21041029	21041529	286114	LINC02153	20638975	21381072	20973986	67292	286114	LINC02153	+
peak:1575	chr8	21908886	21909386	9046	DOK2	21861717	21916765	21911075	1938	9046	DOK2	-
peak:1576	chr8	22397507	22398007	23516	SLC39A14	22360025	22427973	22398228	-470	23516	SLC39A14	+
peak:1577	chr8	22547552	22548052	10174	SORBS3	22527948	22575808	22544990	2811	10174	SORBS3	+
peak:1578	chr8	22597926	22598426	541565	C8orf58	22589309	22603317	22599601	-1424	541565	C8orf58	+
peak:1579	chr8	22628167	22628667	55909	BIN3	22622350	22680686	22626542	-1874	55909	BIN3	-
peak:1580	chr8	22715446	22715946	1960	EGR3	22680687	22810605	22693302	-22393	1960	EGR3	-
peak:1581	chr8	22918247	22918747	157310	PEBP4	22810606	22964376	22927908	9410	157310	PEBP4	-
peak:1582	chr8	23019687	23020187	8795	TNFRSF10B	23017737	23085884	23027634	7696	8795	TNFRSF10B	-
peak:1583	chr8	23074274	23074774	8795	TNFRSF10B	23017737	23085884	23069179	-5344	8795	TNFRSF10B	-
peak:1584	chr8	23335890	23336390	4017	LOXL2	23305491	23430033	23333636	-2503	4017	LOXL2	-
peak:1585	chr8	23761470	23761970	137814	NKX2-6	23694763	23780454	23706598	-55121	137814	NKX2-6	-
peak:1586	chr8	26174524	26175024	5520	PPP2R2A	26168445	26373998	26291491	-116716	5520	PPP2R2A	+
peak:1587	chr8	26451488	26451988	665	BNIP3L	26373999	26454292	26395617	56120	665	BNIP3L	+
peak:1588	chr8	26609466	26609966	1808	DPYSL2	26514184	26746052	26619508	-9791	1808	DPYSL2	+
peak:1589	chr8	26627727	26628227	1808	DPYSL2	26514184	26746052	26627215	761	1808	DPYSL2	+
peak:1590	chr8	26628559	26629059	1808	DPYSL2	26514184	26746052	26627215	1593	1808	DPYSL2	+
peak:1591	chr8	26629081	26629581	1808	DPYSL2	26514184	26746052	26627215	2115	1808	DPYSL2	+
peak:1592	chr8	28019469	28019969	286133	SCARA5	27936866	28038288	27992727	-26991	286133	SCARA5	-
peak:1593	chr8	28393484	28393984	55893	ZNF395	28345108	28407939	28386466	-7267	55893	ZNF395	-
peak:1594	chr8	29472904	29473404	1846	DUSP4	29305965	29542945	29350668	-122485	1846	DUSP4	-
peak:1595	chr8	33594839	33595339	78986	DUSP26	33582467	34192079	33597807	2717	78986	DUSP26	-
peak:1596	chr8	37478451	37478951	100507420	LINC01605	37211370	37624967	37493834	15132	100507420	LINC01605	-
peak:1597	chr8	37630204	37630704	80139	ZNF703	37624968	37716175	37695751	-65296	80139	ZNF703	+
peak:1598	chr8	38622921	38623421	389649	C8orf86	38498746	38628424	38528662	-94508	389649	C8orf86	-
peak:1599	chr8	41663646	41664146	286	ANK1	41662867	41927562	41665207	1310	286	ANK1	-
peak:1600	chr8	42331274	42331774	3551	IKBKB	42271319	42332032	42325610	5913	3551	IKBKB	+
peak:1601	chr8	42412730	42413230	7419	VDAC3	42384429	42431600	42403032	9947	7419	VDAC3	+
peak:1602	chr8	47734730	47735230	23514	SPIDR	47260956	47735822	47732559	2420	23514	SPIDR	+
peak:1603	chr8	47809008	47809508	5591	PRKDC	47758812	47960184	47784139	-25118	5591	PRKDC	-
peak:1604	chr8	53243991	53244491	4986	OPRK1	53088582	53495660	53238732	-5508	4986	OPRK1	-
peak:1605	chr8	54326734	54327234	64321	SOX17	54297222	54537001	54457935	-130950	64321	SOX17	+
peak:1606	chr8	55193746	55194246	114786	XKR4	54859229	55424252	55102457	91538	114786	XKR4	+
peak:1607	chr8	55194338	55194838	114786	XKR4	54859229	55424252	55102457	92130	114786	XKR4	+
peak:1608	chr8	55195799	55196299	114786	XKR4	54859229	55424252	55102457	93591	114786	XKR4	+
peak:1609	chr8	55975871	55976371	4067	LYN	55834956	56014726	55955096	21024	4067	LYN	+
peak:1610	chr8	56012653	56013153	4067	LYN	55834956	56014726	55955096	57806	4067	LYN	+
peak:1611	chr8	56544313	56544813	100507632	LINC00968	56503116	56769967	56559497	14933	100507632	LINC00968	-
peak:1612	chr8	57412417	57412917	26138	LINC00588	57249462	57628950	57279543	133123	26138	LINC00588	+
peak:1613	chr8	58553637	58554137	6386	SDCBP	58526581	58582285	58553262	624	6386	SDCBP	+
peak:1614	chr8	59390457	59390957	9760	TOX	58889527	59700310	59119208	-271498	9760	TOX	-
peak:1615	chr8	60795599	60796099	55636	CHD7	60635235	60959844	60743032	52816	55636	CHD7	+
peak:1616	chr8	60908758	60909258	55636	CHD7	60635235	60959844	60862531	46476	55636	CHD7	+
peak:1617	chr8	60927251	60927751	55636	CHD7	60635235	60959844	60862531	64969	55636	CHD7	+
peak:1618	chr8	66522913	66523413	254778	C8orf46	66459764	66530751	66494544	28618	254778	C8orf46	+
peak:1619	chr8	67343142	67343642	10565	ARFGEF1	67187159	67545010	67343677	284	10565	ARFGEF1	-
peak:1620	chr8	73084899	73085399	157869	SBSPON	73062443	73191795	73093272	8122	157869	SBSPON	-
peak:1621	chr8	73886581	73887081	55284	UBE2W	73789092	73924773	73878910	-7920	55284	UBE2W	-
peak:1622	chr8	74048345	74048845	23643	LY96	73985051	74118107	73991426	57168	23643	LY96	+
peak:1623	chr8	80720469	80720969	619279	ZNF704	80572986	80931157	80673339	-47379	619279	ZNF704	-
peak:1624	chr8	80838288	80838788	619279	ZNF704	80572986	80931157	80814259	-24278	619279	ZNF704	-
peak:1625	chr8	85491281	85491781	760	CA2	85451356	85766855	85464014	27516	760	CA2	+
peak:1626	chr8	89243477	89243977	8767	RIPK2	89042887	89840973	89757747	-514019	8767	RIPK2	+
peak:1627	chr8	96345082	96345582	9791	PTDSS1	96261663	96411834	96330317	15014	9791	PTDSS1	+
peak:1628	chr8	96360423	96360923	9791	PTDSS1	96261663	96411834	96330317	30355	9791	PTDSS1	+
peak:1629	chr8	99284980	99285480	157680	VPS13B	98980830	99528814	99275209	10020	157680	VPS13B	+
peak:1630	chr8	101250639	101251139	51123	ZNF706	101126074	101349312	101206193	-44695	51123	ZNF706	-
peak:1631	chr8	101251981	101252481	51123	ZNF706	101126074	101349312	101206193	-46037	51123	ZNF706	-
peak:1632	chr8	101296789	101297289	51123	ZNF706	101126074	101349312	101206193	-90845	51123	ZNF706	-
peak:1633	chr8	101301734	101302234	51123	ZNF706	101126074	101349312	101206193	-95790	51123	ZNF706	-
peak:1634	chr8	102128359	102128859	100847001	MIR5680	102125170	102169830	102125432	3176	100847001	MIR5680	+
peak:1635	chr8	102657143	102657643	7071	KLF10	102602974	102743064	102655902	-1490	7071	KLF10	-
peak:1636	chr8	102658538	102659038	7071	KLF10	102602974	102743064	102655902	-2885	7071	KLF10	-
peak:1637	chr8	102700456	102700956	7071	KLF10	102602974	102743064	102655902	-44803	7071	KLF10	-
peak:1638	chr8	102735125	102735625	7071	KLF10	102602974	102743064	102655902	-79472	7071	KLF10	-
peak:1639	chr8	102807294	102807794	51582	AZIN1	102743065	102864246	102830227	22682	51582	AZIN1	-
peak:1640	chr8	102808415	102808915	51582	AZIN1	102743065	102864246	102830227	21561	51582	AZIN1	-
peak:1641	chr8	103279661	103280161	100499183	BAALC-AS1	103249660	103292170	103285907	5995	100499183	BAALC-AS1	-
peak:1642	chr8	117044636	117045136	169026	SLC30A8	116944410	117328020	117134808	-89921	169026	SLC30A8	+
peak:1643	chr8	118951539	118952039	4982	TNFRSF11B	118775535	118973826	118951883	93	4982	TNFRSF11B	-
peak:1644	chr8	119116470	119116970	114569	MAL2	119116138	119267019	119165034	-48313	114569	MAL2	+
peak:1645	chr8	120781031	120781531	6641	SNTB1	120606306	121226283	120811563	30281	6641	SNTB1	-
peak:1646	chr8	122733495	122733995	104266958	LINC01151	122561329	122737750	122694106	-39638	104266958	LINC01151	-
peak:1647	chr8	122840963	122841463	22882	ZHX2	122737751	122944517	122863385	-22171	22882	ZHX2	+
peak:1648	chr8	122978098	122978598	79139	DERL1	122944518	123036343	123025650	47301	79139	DERL1	-
peak:1649	chr8	124638336	124638836	9788	MTSS1	124551626	124775243	124619479	-19106	9788	MTSS1	-
peak:1650	chr8	125362665	125363165	286053	NSMCE2	125091843	125396673	125363026	-110	286053	NSMCE2	+
peak:1651	chr8	125489556	125490056	10221	TRIB1	125396674	125692348	125433546	56259	10221	TRIB1	+
peak:1652	chr8	125498903	125499403	10221	TRIB1	125396674	125692348	125433546	65606	10221	TRIB1	+
peak:1653	chr8	125506067	125506567	10221	TRIB1	125396674	125692348	125433546	72770	10221	TRIB1	+
peak:1654	chr8	127742907	127743407	4609	MYC	127734701	127765382	127736231	6925	4609	MYC	+
peak:1655	chr8	127759454	127759954	4609	MYC	127734701	127765382	127736231	23472	4609	MYC	+
peak:1656	chr8	127794268	127794768	5820	PVT1	127765383	127795891	127794533	-14	5820	PVT1	+
peak:1657	chr8	128020921	128021421	5820	PVT1	127974909	128029405	128009658	11512	5820	PVT1	+
peak:1658	chr8	128102525	128103025	5820	PVT1	128072836	128123317	128096519	6255	5820	PVT1	+
peak:1659	chr8	129420472	129420972	100500839	MIR3686	129362697	129529566	129484142	63419	100500839	MIR3686	-
peak:1660	chr8	129635849	129636349	137196	CCDC26	129529567	129718218	129680239	44139	137196	CCDC26	-
peak:1661	chr8	129679221	129679721	137196	CCDC26	129529567	129718218	129680239	767	137196	CCDC26	-
peak:1662	chr8	130417507	130418007	50807	ASAP1	130098592	130717262	130427802	10044	50807	ASAP1	-
peak:1663	chr8	130432770	130433270	50807	ASAP1	130098592	130717262	130427802	-5217	50807	ASAP1	-
peak:1664	chr8	130437570	130438070	50807	ASAP1	130098592	130717262	130443537	5716	50807	ASAP1	-
peak:1665	chr8	130491384	130491884	50807	ASAP1	130098592	130717262	130443660	-47973	50807	ASAP1	-
peak:1666	chr8	132760449	132760949	137835	TMEM71	132701802	132768035	132760712	12	137835	TMEM71	-
peak:1667	chr8	132895400	132895900	7038	TG	132854256	133029020	132897689	-2038	7038	TG	+
peak:1668	chr8	132901386	132901886	7038	TG	132854256	133029020	132897748	3887	7038	TG	+
peak:1669	chr8	133147199	133147699	7038	TG	133108279	133162213	133133387	14061	7038	TG	+
peak:1670	chr8	133260819	133261319	10397	NDRG1	133217821	133388978	133262257	1187	10397	NDRG1	-
peak:1671	chr8	133297768	133298268	10397	NDRG1	133217821	133388978	133297958	-59	10397	NDRG1	-
peak:1672	chr8	133507059	133507559	6482	ST3GAL1	133388979	134041061	133499421	-7887	6482	ST3GAL1	-
peak:1673	chr8	133897985	133898485	6482	ST3GAL1	133388979	134041061	133571940	-326294	6482	ST3GAL1	-
peak:1674	chr8	134605858	134606358	57623	ZFAT	134041062	134756828	134600668	-5439	57623	ZFAT	-
peak:1675	chr8	134683325	134683825	57623	ZFAT	134041062	134756828	134696554	12978	57623	ZFAT	-
peak:1676	chr8	134959870	134960370	552853	NCRNA00250	134821508	135036100	134838069	122050	552853	NCRNA00250	+
peak:1677	chr8	135676414	135676914	10656	KHDRBS3	135345848	136877922	135607010	69653	10656	KHDRBS3	+
peak:1678	chr8	138323777	138324277	51059	FAM135B	136877923	138558721	138425515	101487	51059	FAM135B	-
peak:1679	chr8	139729800	139730300	51305	KCNK9	139258036	140080409	139703056	-26993	51305	KCNK9	-
peak:1680	chr8	139777800	139778300	51305	KCNK9	139258036	140080409	139703056	-74993	51305	KCNK9	-
peak:1681	chr8	139787939	139788439	51305	KCNK9	139258036	140080409	139703056	-85132	51305	KCNK9	-
peak:1682	chr8	139889516	139890016	51305	KCNK9	139258036	140080409	139703056	-186709	51305	KCNK9	-
peak:1683	chr8	140645804	140646304	27161	AGO2	140523501	140649351	140635619	-10434	27161	AGO2	-
peak:1684	chr8	141004696	141005196	5747	PTK2	140738690	141059747	141002216	-2729	5747	PTK2	-
peak:1685	chr8	141119008	141119508	22898	DENND3	141059748	141210450	141117278	1979	22898	DENND3	+
peak:1686	chr8	141119609	141120109	22898	DENND3	141059748	141210450	141117278	2580	22898	DENND3	+
peak:1687	chr8	141149863	141150363	22898	DENND3	141059748	141210450	141155894	-5780	22898	DENND3	+
peak:1688	chr8	141414895	141415395	11156	PTP4A3	141379631	141459388	141421388	-6242	11156	PTP4A3	+
peak:1689	chr8	141712857	141713357	389690	MROH5	141459389	141841784	141507230	-205876	389690	MROH5	-
peak:1690	chr8	141904666	141905166	100616268	MIR4472-1	141841785	142187347	142176339	-271422	100616268	MIR4472-1	+
peak:1691	chr8	142393621	142394121	203062	TSNARE1	142239177	142426335	142402888	9016	203062	TSNARE1	-
peak:1692	chr8	142608989	142609489	23237	ARC	142578102	142642221	142612702	3462	23237	ARC	-
peak:1693	chr8	142615318	142615818	23237	ARC	142578102	142642221	142614472	-1095	23237	ARC	-
peak:1694	chr8	142675123	142675623	8000	PSCA	142670152	142681212	142670321	5051	8000	PSCA	+
peak:1695	chr8	142731708	142732208	51337	THEM6	142714402	142735067	142727723	4234	51337	THEM6	+
peak:1696	chr8	142815612	142816112	2765	GML	142810420	142855299	142834247	-18384	2765	GML	+
peak:1697	chr8	143023932	143024432	4061	LY6E	143018460	143028883	143018557	5624	4061	LY6E	+
peak:1698	chr8	143406273	143406773	389692	MAFA	143404872	143469123	143430406	23882	389692	MAFA	-
peak:1699	chr8	143637031	143637531	9831	ZNF623	143627031	143667056	143636162	1118	9831	ZNF623	+
peak:1700	chr8	143788337	143788837	23513	SCRIB	143765470	143810859	143791542	2954	23513	SCRIB	-
peak:1701	chr8	144275003	144275503	642658	SCX	144266324	144278963	144266560	8692	642658	SCX	+
peak:1702	chr8	144324051	144324551	8694	DGAT1	144317475	144331595	144326667	2365	8694	DGAT1	-
peak:1703	chr8	144507343	144507843	113655	MFSD3	144506648	144511309	144509074	-1480	113655	MFSD3	+
peak:1704	chr8	144508349	144508849	113655	MFSD3	144506648	144511309	144509074	-474	113655	MFSD3	+
peak:1705	chr8	144902830	144903330	58500	ZNF250	144877580	144925101	144902168	-911	58500	ZNF250	-
peak:1706	chr8	145001309	145001809	7564	ZNF16	144925102	145001633	144950888	-50670	7564	ZNF16	-
peak:1707	chr8	145057240	145057740	65265	C8orf33	145052468	145095552	145052468	5021	65265	C8orf33	+
peak:1708	chr8	145057807	145058307	65265	C8orf33	145052468	145095552	145052468	5588	65265	C8orf33	+
peak:1709	chr9	4838032	4838532	10171	RCL1	4767457	4845034	4839518	-1235	10171	RCL1	+
peak:1710	chr9	7237760	7238260	23081	KDM4C	6681073	7463987	7127907	110102	23081	KDM4C	+
peak:1711	chr9	7910371	7910871	90871	DMAC1	7463988	8187008	7888380	-22240	90871	DMAC1	-
peak:1712	chr9	13974869	13975369	100113404	LINC00583	13680513	14012292	13927971	47147	100113404	LINC00583	+
peak:1713	chr9	16289518	16290018	100129385	C9orf92	16051848	16356342	16276313	-13454	100129385	C9orf92	-
peak:1714	chr9	19174606	19175106	123	PLIN2	19110783	19189856	19149278	-25577	123	PLIN2	-
peak:1715	chr9	33718906	33719406	101929688	LINC01251	33652760	33744441	33738416	19259	101929688	LINC01251	-
peak:1716	chr9	34046726	34047226	55833	UBAP2	33873202	34071364	34048872	1895	55833	UBAP2	-
peak:1717	chr9	34142979	34143479	25853	DCAF12	34071365	34153202	34127399	-15829	25853	DCAF12	-
peak:1718	chr9	34441037	34441537	27019	DNAI1	34427624	34457983	34457414	-16126	27019	DNAI1	+
peak:1719	chr9	34456118	34456618	27019	DNAI1	34427624	34457983	34457414	-1045	27019	DNAI1	+
peak:1720	chr9	34585324	34585824	1271	CNTFR	34578861	34601122	34589706	4131	1271	CNTFR	-
peak:1721	chr9	35114796	35115296	80256	FAM214B	35107310	35139166	35115850	803	80256	FAM214B	-
peak:1722	chr9	35646803	35647303	971	CD72	35613216	35648640	35646810	-242	971	CD72	-
peak:1723	chr9	35659288	35659788	203260	CCDC107	35658155	35660480	35658317	1220	203260	CCDC107	+
peak:1724	chr9	35756818	35757318	692094	MSMP	35751781	35774383	35756613	-454	692094	MSMP	-
peak:1725	chr9	35758457	35758957	692094	MSMP	35751781	35774383	35756613	-2093	692094	MSMP	-
peak:1726	chr9	35760677	35761177	692094	MSMP	35751781	35774383	35756613	-4313	692094	MSMP	-
peak:1727	chr9	35833654	35834154	51754	TMEM8B	35828988	35844257	35829777	4126	51754	TMEM8B	+
peak:1728	chr9	35919895	35920395	158376	SPAAR	35907838	35933790	35909483	10661	158376	SPAAR	+
peak:1729	chr9	35945594	35946094	56656	OR2S2	35933791	35997293	35958098	12253	56656	OR2S2	-
peak:1730	chr9	36041409	36041909	8434	RECK	35997294	36086738	36036940	4718	8434	RECK	+
peak:1731	chr9	36503643	36504143	152006	RNF38	36338637	36530205	36487548	-16344	152006	RNF38	-
peak:1732	chr9	36805676	36806176	100616289	MIR4475	36726804	36843953	36823599	17672	100616289	MIR4475	-
peak:1733	chr9	36831471	36831971	100616289	MIR4475	36726804	36843953	36823599	-8121	100616289	MIR4475	-
peak:1734	chr9	37466325	37466825	9925	ZBTB5	37447593	37475667	37465399	-1175	9925	ZBTB5	-
peak:1735	chr9	70420610	70421110	687	KLF9	70380509	70612355	70414624	-6235	687	KLF9	-
peak:1736	chr9	70494051	70494551	687	KLF9	70380509	70612355	70414624	-79676	687	KLF9	-
peak:1737	chr9	70494996	70495496	687	KLF9	70380509	70612355	70414624	-80621	687	KLF9	-
peak:1738	chr9	71483429	71483929	80036	TRPM3	70836499	71567166	71446904	-36774	80036	TRPM3	-
peak:1739	chr9	71647246	71647746	23670	TMEM2	71567167	71863716	71687428	39931	23670	TMEM2	-
peak:1740	chr9	71911648	71912148	138241	C9orf85	71911221	71986203	71911802	95	138241	C9orf85	+
peak:1741	chr9	75962084	75962584	5125	PCSK5	75489594	76291202	75890705	71628	5125	PCSK5	+
peak:1742	chr9	77659875	77660375	9630	GNA14	77552302	77839455	77648307	-11817	9630	GNA14	-
peak:1743	chr9	78468201	78468701	29968	PSAT1	78280597	78934458	78297143	171307	29968	PSAT1	+
peak:1744	chr9	79623741	79624241	7091	TLE4	78934459	79841808	79652593	-28601	7091	TLE4	+
peak:1745	chr9	81182447	81182947	7088	TLE1	80822051	81808909	81613522	430824	7088	TLE1	-
peak:1746	chr9	81372703	81373203	7088	TLE1	80822051	81808909	81613522	240568	7088	TLE1	-
peak:1747	chr9	81373294	81373794	7088	TLE1	80822051	81808909	81613522	239977	7088	TLE1	-
peak:1748	chr9	81596088	81596588	7088	TLE1	80822051	81808909	81613522	17183	7088	TLE1	-
peak:1749	chr9	82247251	82247751	389763	SPATA31D1	81966180	82525958	81988788	258712	389763	SPATA31D1	+
peak:1750	chr9	83572468	83572968	257019	FRMD3	83165233	83580797	83538546	-34171	257019	FRMD3	-
peak:1751	chr9	84078981	84079481	80010	RMI1	83980664	84160764	83980869	98361	80010	RMI1	+
peak:1752	chr9	87479670	87480170	1612	DAPK1	87322937	87711964	87497228	-17307	1612	DAPK1	+
peak:1753	chr9	87882669	87883169	286234	SPATA31E1	87804484	87928656	87882826	92	286234	SPATA31E1	+
peak:1754	chr9	88753611	88754111	100423015	MIR4289	88640546	88868384	88745905	-7955	100423015	MIR4289	-
peak:1755	chr9	88794049	88794549	100423015	MIR4289	88640546	88868384	88745905	-48393	100423015	MIR4289	-
peak:1756	chr9	88818871	88819371	100423015	MIR4289	88640546	88868384	88745905	-73215	100423015	MIR4289	-
peak:1757	chr9	89425965	89426465	10507	SEMA4D	89360589	89551571	89418833	-7381	10507	SEMA4D	-
peak:1758	chr9	89930063	89930563	100422963	MIR4290	89862594	90032517	90023535	93221	100422963	MIR4290	-
peak:1759	chr9	90018651	90019151	100422963	MIR4290	89862594	90032517	90023535	4633	100422963	MIR4290	-
peak:1760	chr9	91100805	91101305	100129347	LINC00484	90973276	91195796	91119062	-18006	100129347	LINC00484	+
peak:1761	chr9	91847619	91848119	4920	ROR2	91706017	91994310	91887199	39329	4920	ROR2	-
peak:1762	chr9	92965176	92965676	89846	FGD3	92912745	93044281	92964106	1319	89846	FGD3	+
peak:1763	chr9	93032709	93033209	89846	FGD3	92912745	93044281	93029874	3084	89846	FGD3	+
peak:1764	chr9	93058254	93058754	203328	SUSD3	93044282	93087032	93058688	-183	203328	SUSD3	+
peak:1765	chr9	93059448	93059948	203328	SUSD3	93044282	93087032	93058779	918	203328	SUSD3	+
peak:1766	chr9	95626838	95627338	5727	PTCH1	95383823	95696063	95517057	-110030	5727	PTCH1	-
peak:1767	chr9	95875284	95875784	100128782	LINC00476	95696064	95875644	95875587	52	100128782	LINC00476	-
peak:1768	chr9	97319311	97319811	100499483	CCDC180	97173474	97362988	97330398	-10836	100499483	CCDC180	+
peak:1769	chr9	98732413	98732913	9568	GABBR2	98281147	98743311	98709197	-23465	9568	GABBR2	-
peak:1770	chr9	98978110	98978610	1306	COL15A1	98895976	99071355	98943713	34646	1306	COL15A1	+
peak:1771	chr9	98989553	98990053	1306	COL15A1	98895976	99071355	98943713	46089	1306	COL15A1	+
peak:1772	chr9	98993585	98994085	1306	COL15A1	98895976	99071355	99038673	-44837	1306	COL15A1	+
peak:1773	chr9	99601366	99601866	8013	NR4A3	99599548	99866680	99821855	-220238	8013	NR4A3	+
peak:1774	chr9	100098099	100098599	23071	ERP44	100033156	100099148	100099040	690	23071	ERP44	-
peak:1775	chr9	104091588	104092088	10592	SMC2	103709648	104315835	104094260	-2421	10592	SMC2	+
peak:1776	chr9	109447593	109448093	5774	PTPN3	109359368	109504929	109451384	3540	5774	PTPN3	-
peak:1777	chr9	109506070	109506570	100500898	MIR3927	109504930	109576166	109511545	5224	100500898	MIR3927	-
peak:1778	chr9	109651088	109651588	114299	PALM2	109576167	109957814	109640788	10549	114299	PALM2	+
peak:1779	chr9	109907327	109907827	114299	PALM2	109576167	109957814	109867031	40545	114299	PALM2	+
peak:1780	chr9	109967567	109968067	11217	AKAP2	109957815	110178004	110048598	-80780	11217	AKAP2	+
peak:1781	chr9	110127227	110127727	11217	AKAP2	109957815	110178004	110127646	-168	11217	AKAP2	+
peak:1782	chr9	112181081	112181581	64420	SUSD1	111995286	112254217	112175408	-5922	64420	SUSD1	-
peak:1783	chr9	113548516	113549016	5998	RGS3	113427737	113735877	113536504	12261	5998	RGS3	+
peak:1784	chr9	113669514	113670014	5998	RGS3	113427737	113735877	113595472	74291	5998	RGS3	+
peak:1785	chr9	113673674	113674174	5998	RGS3	113427737	113735877	113595472	78451	5998	RGS3	+
peak:1786	chr9	113675273	113675773	5998	RGS3	113427737	113735877	113595472	80050	5998	RGS3	+
peak:1787	chr9	115043074	115043574	3371	TNC	114983246	115130037	115035896	-7427	3371	TNC	-
peak:1788	chr9	121213164	121213664	2934	GSN	121204835	121215407	121207800	5613	2934	GSN	+
peak:1789	chr9	121232731	121233231	51552	RAB14	121215408	121245537	121223014	-9966	51552	RAB14	-
peak:1790	chr9	121261056	121261556	2934	GSN	121245538	121349529	121268060	-6753	2934	GSN	+
peak:1791	chr9	121285805	121286305	2934	GSN	121245538	121349529	121286123	-67	2934	GSN	+
peak:1792	chr9	121447573	121448073	2040	STOM	121349530	121468680	121370304	-77518	2040	STOM	-
peak:1793	chr9	121529612	121530112	153090	DAB2IP	121468681	121926553	121567057	-37194	153090	DAB2IP	+
peak:1794	chr9	121607878	121608378	153090	DAB2IP	121468681	121926553	121598268	9859	153090	DAB2IP	+
peak:1795	chr9	121652288	121652788	153090	DAB2IP	121468681	121926553	121651685	852	153090	DAB2IP	+
peak:1796	chr9	121681987	121682487	153090	DAB2IP	121468681	121926553	121699370	-17132	153090	DAB2IP	+
peak:1797	chr9	121700608	121701108	153090	DAB2IP	121468681	121926553	121699370	1487	153090	DAB2IP	+
peak:1798	chr9	123312392	123312892	286204	CRB2	123312374	123385691	123356170	-43527	286204	CRB2	+
peak:1799	chr9	123345600	123346100	286204	CRB2	123312374	123385691	123356170	-10319	286204	CRB2	+
peak:1800	chr9	124040859	124041359	9355	LHX2	123965912	124136501	124015397	25711	9355	LHX2	+
peak:1801	chr9	124290676	124291176	10783	NEK6	124136502	124342320	124291971	-1044	10783	NEK6	+
peak:1802	chr9	124551713	124552213	2649	NR6A1	124551620	124627137	124595808	43844	2649	NR6A1	-
peak:1803	chr9	124795798	124796298	169611	OLFML2A	124774235	124827145	124800874	-4825	169611	OLFML2A	+
peak:1804	chr9	124886899	124887399	81873	ARPC5L	124862056	124892254	124872589	14559	81873	ARPC5L	+
peak:1805	chr9	125234729	125235229	3309	HSPA5	125220968	125251562	125241330	6350	3309	HSPA5	-
peak:1806	chr9	126376152	126376652	89853	MVB12B	126096061	126402025	126395640	-19237	89853	MVB12B	+
peak:1807	chr9	126745836	126746336	23099	ZBTB43	126709738	126832849	126805006	-58919	23099	ZBTB43	+
peak:1808	chr9	126781659	126782159	23099	ZBTB43	126709738	126832849	126805006	-23096	23099	ZBTB43	+
peak:1809	chr9	127174314	127174814	84253	GARNL3	127173575	127392775	127224265	-49700	84253	GARNL3	+
peak:1810	chr9	127443965	127444465	6136	RPL12	127437042	127451445	127449700	5484	6136	RPL12	-
peak:1811	chr9	127720373	127720873	158248	TTC16	127716035	127722581	127720289	333	158248	TTC16	+
peak:1812	chr9	127769833	127770333	10044	SH2D3C	127740019	127782210	127771369	1285	10044	SH2D3C	-
peak:1813	chr9	127771839	127772339	10044	SH2D3C	127740019	127782210	127771438	-650	10044	SH2D3C	-
peak:1814	chr9	127783109	127783609	1025	CDK9	127782211	127785756	127785679	-2319	1025	CDK9	+
peak:1815	chr9	127854447	127854947	2022	ENG	127817200	127862125	127854756	58	2022	ENG	-
peak:1816	chr9	127882648	127883148	203	AK1	127871105	127892097	127885432	2533	203	AK1	-
peak:1817	chr9	127884460	127884960	203	AK1	127871105	127892097	127885432	721	203	AK1	-
peak:1818	chr9	127885230	127885730	203	AK1	127871105	127892097	127885432	-47	203	AK1	-
peak:1819	chr9	128438619	128439119	51148	CERCAM	128402631	128442965	128430745	8123	51148	CERCAM	+
peak:1820	chr9	128494207	128494707	4957	ODF2	128442966	128501101	128492794	1662	4957	ODF2	+
peak:1821	chr9	128684768	128685268	6418	SET	128670222	128697437	128685083	-64	6418	SET	+
peak:1822	chr9	129126681	129127181	5524	PTPA	129111252	129160143	129119513	7417	5524	PTPA	+
peak:1823	chr9	129140656	129141156	5524	PTPA	129111252	129160143	129141646	-739	5524	PTPA	+
peak:1824	chr9	129142884	129143384	5524	PTPA	129111252	129160143	129142025	1108	5524	PTPA	+
peak:1825	chr9	129283098	129283598	414318	C9orf106	129249640	129326658	129321016	-37667	414318	C9orf106	+
peak:1826	chr9	129402060	129402560	100506119	LINC01503	129326659	129412647	129341843	60466	100506119	LINC01503	+
peak:1827	chr9	129497396	129497896	100506190	LINC00963	129412648	129555943	129498339	-692	100506190	LINC00963	+
peak:1828	chr9	129777297	129777797	9536	PTGES	129735828	129778100	129753047	-24499	9536	PTGES	-
peak:1829	chr9	130927835	130928335	84929	FIBCD1	130913396	130974184	130929979	1893	84929	FIBCD1	-
peak:1830	chr9	131036593	131037093	10319	LAMC3	130974185	131091150	131009174	27668	10319	LAMC3	+
peak:1831	chr9	132109010	132109510	9442	MED27	131909860	132120792	132079908	-29351	9442	MED27	-
peak:1832	chr9	132141500	132142000	84628	NTNG2	132120793	132258411	132161676	-19925	84628	NTNG2	+
peak:1833	chr9	132372654	132373154	7270	TTF1	132367096	132408447	132379205	6300	7270	TTF1	-
peak:1834	chr9	132574950	132575450	56751	BARHL1	132496207	132626343	132582185	-6984	56751	BARHL1	+
peak:1835	chr9	133062639	133063139	1056	CEL	133058919	133081263	133061981	907	1056	CEL	+
peak:1836	chr9	133083223	133083723	5900	RALGDS	133081264	133156614	133100545	17071	5900	RALGDS	-
peak:1837	chr9	133223182	133223682	29989	OBP2B	133186587	133242225	133209250	-14181	29989	OBP2B	-
peak:1838	chr9	133441465	133441965	11093	ADAMTS13	133420049	133457806	133455648	-13932	11093	ADAMTS13	+
peak:1839	chr9	133700634	133701134	1757	SARDH	133651751	133839628	133703701	2816	1757	SARDH	-
peak:1840	chr9	133701481	133701981	1757	SARDH	133651751	133839628	133703701	1969	1757	SARDH	-
peak:1841	chr9	134396285	134396785	100616236	MIR4669	134375692	134510592	134379411	17123	100616236	MIR4669	+
peak:1842	chr9	134396804	134397304	100616236	MIR4669	134375692	134510592	134379411	17642	100616236	MIR4669	+
peak:1843	chr9	134533844	134534344	1289	COL5A1	134510593	134837045	134641774	-107679	1289	COL5A1	+
peak:1844	chr9	134626528	134627028	1289	COL5A1	134510593	134837045	134641774	-14995	1289	COL5A1	+
peak:1845	chr9	135551046	135551546	29991	OBP2A	135533798	135553955	135546155	5140	29991	OBP2A	+
peak:1846	chr9	136529531	136530031	4851	NOTCH1	136521763	136546037	136523898	-5882	4851	NOTCH1	-
peak:1847	chr9	136532269	136532769	4851	NOTCH1	136521763	136546037	136523898	-8620	4851	NOTCH1	-
peak:1848	chr9	136587092	136587592	401561	LINC01451	136582384	136638018	136615637	28294	401561	LINC01451	-
peak:1849	chr9	136588788	136589288	401561	LINC01451	136582384	136638018	136615637	26598	401561	LINC01451	-
peak:1850	chr9	136624215	136624715	401561	LINC01451	136582384	136638018	136617181	-7283	401561	LINC01451	-
peak:1851	chr9	136625020	136625520	401561	LINC01451	136582384	136638018	136617181	-8088	401561	LINC01451	-
peak:1852	chr9	136644987	136645487	51162	EGFL7	136638019	136659638	136658856	-13618	51162	EGFL7	+
peak:1853	chr9	136645619	136646119	51162	EGFL7	136638019	136659638	136658856	-12986	51162	EGFL7	+
peak:1854	chr9	136646330	136646830	51162	EGFL7	136638019	136659638	136658856	-12275	51162	EGFL7	+
peak:1855	chr9	136648692	136649192	51162	EGFL7	136638019	136659638	136658856	-9913	51162	EGFL7	+
peak:1856	chr9	136651809	136652309	51162	EGFL7	136638019	136659638	136658856	-6796	51162	EGFL7	+
peak:1857	chr9	136655445	136655945	51162	EGFL7	136638019	136659638	136658856	-3160	51162	EGFL7	+
peak:1858	chr9	136656012	136656512	51162	EGFL7	136638019	136659638	136658856	-2593	51162	EGFL7	+
peak:1859	chr9	136656725	136657225	51162	EGFL7	136638019	136659638	136658856	-1880	51162	EGFL7	+
peak:1860	chr9	136657641	136658141	51162	EGFL7	136638019	136659638	136658856	-964	51162	EGFL7	+
peak:1861	chr9	136660149	136660649	101928612	HSPC324	136659639	136661674	136660421	21	101928612	HSPC324	-
peak:1862	chr9	136664442	136664942	51162	EGFL7	136662933	136668197	136665788	-1095	51162	EGFL7	+
peak:1863	chr10	1348109	1348609	105	ADARB2	1173186	1875443	1240530	-107828	105	ADARB2	-
peak:1864	chr10	1467278	1467778	105	ADARB2	1173186	1875443	1240530	-226997	105	ADARB2	-
peak:1865	chr10	1737325	1737825	105	ADARB2	1173186	1875443	1737476	-98	105	ADARB2	-
peak:1866	chr10	3424415	3424915	10531	PITRM1	3135926	3476529	3172841	-251823	10531	PITRM1	-
peak:1867	chr10	5595992	5596492	79754	ASB13	5584030	5675716	5641812	45569	79754	ASB13	-
peak:1868	chr10	6140396	6140896	5209	PFKFB3	6129541	6149256	6144934	-4287	5209	PFKFB3	+
peak:1869	chr10	6219020	6219520	5209	PFKFB3	6177532	6368169	6221404	-2133	5209	PFKFB3	+
peak:1870	chr10	6474009	6474509	5588	PRKCQ	6368170	6580360	6512172	37912	5588	PRKCQ	-
peak:1871	chr10	7475434	7475934	57713	SFMBT2	7094172	7490943	7411486	-64197	57713	SFMBT2	-
peak:1872	chr10	7508119	7508619	80760	ITIH5	7490944	7685133	7570400	62030	80760	ITIH5	-
peak:1873	chr10	7774891	7775391	22944	KIN	7747985	7788055	7774878	-262	22944	KIN	-
peak:1874	chr10	12561703	12562203	100616151	MIR4480	12464244	12652053	12578753	-16799	100616151	MIR4480	+
peak:1875	chr10	13100484	13100984	10133	OPTN	13099906	13146436	13100225	508	10133	OPTN	+
peak:1876	chr10	13712835	13713335	55691	FRMD4A	13635529	14357080	13707757	-5327	55691	FRMD4A	-
peak:1877	chr10	13787030	13787530	55691	FRMD4A	13635529	14357080	13858912	71631	55691	FRMD4A	-
peak:1878	chr10	14185422	14185922	55691	FRMD4A	13635529	14357080	14330884	145211	55691	FRMD4A	-
peak:1879	chr10	14617064	14617564	83641	FAM107B	14492184	14801551	14612552	-4761	83641	FAM107B	-
peak:1880	chr10	14621445	14621945	83641	FAM107B	14492184	14801551	14612552	-9142	83641	FAM107B	-
peak:1881	chr10	14727421	14727921	83641	FAM107B	14492184	14801551	14774705	47033	83641	FAM107B	-
peak:1882	chr10	14878065	14878565	79723	SUV39H2	14864768	14896411	14878820	-504	79723	SUV39H2	+
peak:1883	chr10	14959343	14959843	644890	MEIG1	14956936	14969497	14959510	82	644890	MEIG1	+
peak:1884	chr10	15453408	15453908	221061	FAM171A1	15208701	15487666	15371062	-82595	221061	FAM171A1	-
peak:1885	chr10	17428354	17428854	338596	ST8SIA6	17280168	17529037	17454330	25725	338596	ST8SIA6	-
peak:1886	chr10	17712655	17713155	8027	STAM	17630752	17723589	17694926	17978	8027	STAM	+
peak:1887	chr10	17744546	17745046	653567	TMEM236	17723590	17780798	17752252	-7455	653567	TMEM236	+
peak:1888	chr10	22648539	22649039	5305	PIP4K2A	22465721	22821289	22609717	-39071	5305	PIP4K2A	-
peak:1889	chr10	22723195	22723695	5305	PIP4K2A	22465721	22821289	22714555	-8889	5305	PIP4K2A	-
peak:1890	chr10	26335069	26335569	54518	APBB1IP	26328199	26575904	26438203	-102883	54518	APBB1IP	+
peak:1891	chr10	26478454	26478954	54518	APBB1IP	26328199	26575904	26438425	40278	54518	APBB1IP	+
peak:1892	chr10	28244560	28245060	143098	MPP7	28101141	28285744	28238737	-6072	143098	MPP7	-
peak:1893	chr10	29659113	29659613	6840	SVIL	29618660	29898152	29647255	-12107	6840	SVIL	-
peak:1894	chr10	30119118	30119618	57608	JCAD	29898153	30232235	30115494	-3873	57608	JCAD	-
peak:1895	chr10	30215532	30216032	57608	JCAD	29898153	30232235	30115494	-100287	57608	JCAD	-
peak:1896	chr10	31119243	31119743	220929	ZNF438	30776576	31175216	31031937	-87555	220929	ZNF438	-
peak:1897	chr10	31426321	31426821	6935	ZEB1	31320498	31595137	31381723	44847	6935	ZEB1	+
peak:1898	chr10	31697313	31697813	94134	ARHGAP12	31595138	31974985	31808551	110987	94134	ARHGAP12	-
peak:1899	chr10	33661723	33662223	100505583	LINC00838	33554461	34054489	33772658	110684	100505583	LINC00838	-
peak:1900	chr10	34658890	34659390	56288	PARD3	34054490	34815546	34815321	156180	56288	PARD3	-
peak:1901	chr10	34739943	34740443	56288	PARD3	34054490	34815546	34815321	75127	56288	PARD3	-
peak:1902	chr10	35369052	35369552	219771	CCNY	35221713	35567803	35337052	32249	219771	CCNY	+
peak:1903	chr10	35569113	35569613	219770	GJD4	35567804	35623331	35605410	-36046	219770	GJD4	+
peak:1904	chr10	35870706	35871206	102578074	PCAT5	35710291	36452045	35778302	92653	102578074	PCAT5	+
peak:1905	chr10	35872068	35872568	102578074	PCAT5	35710291	36452045	35778302	94015	102578074	PCAT5	+
peak:1906	chr10	43040945	43041445	5979	RET	43037296	43121609	43077027	-35831	5979	RET	+
peak:1907	chr10	43045811	43046311	5979	RET	43037296	43121609	43077027	-30965	5979	RET	+
peak:1908	chr10	43121405	43121905	55454	CSGALNACT2	43121610	43170584	43138486	-16830	55454	CSGALNACT2	+
peak:1909	chr10	43226614	43227114	221002	RASGEF1A	43170585	43319280	43229739	2874	221002	RASGEF1A	-
peak:1910	chr10	43695283	43695783	7580	ZNF32	43626351	43747081	43648856	-46676	7580	ZNF32	-
peak:1911	chr10	43939987	43940487	283033	LINC00841	43899208	44115786	43939003	1233	283033	LINC00841	+
peak:1912	chr10	44947721	44948221	83937	RASSF4	44945629	44975291	44959407	-11435	83937	RASSF4	+
peak:1913	chr10	44978717	44979217	11067	DEPP1	44975292	44979924	44978810	-156	11067	DEPP1	-
peak:1914	chr10	47914047	47914547	5540	NPY4R	47841166	47959265	47918739	-4441	5540	NPY4R	+
peak:1915	chr10	48800246	48800746	57705	WDFY4	48670571	48867662	48802738	-2241	57705	WDFY4	+
peak:1916	chr10	49008475	49008975	100422895	MIR4294	48981967	49031439	48985587	-23137	100422895	MIR4294	-
peak:1917	chr10	49272717	49273217	100506769	C10orf71-AS1	49243683	49299105	49298780	25812	100506769	C10orf71-AS1	-
peak:1918	chr10	49595632	49596132	1103	CHAT	49574317	49609698	49609095	-13212	1103	CHAT	+
peak:1919	chr10	49606806	49607306	1103	CHAT	49574317	49609698	49609095	-2038	1103	CHAT	+
peak:1920	chr10	50216813	50217313	56624	ASAH2	50159399	50294643	50199146	-17916	56624	ASAH2	-
peak:1921	chr10	52466459	52466959	101928687	LINC01468	52385263	52621116	52470533	3823	101928687	LINC01468	-
peak:1922	chr10	62860893	62861393	1959	EGR2	62810607	62976207	62819167	-41975	1959	EGR2	-
peak:1923	chr10	62934191	62934691	1959	EGR2	62810607	62976207	62819167	-115273	1959	EGR2	-
peak:1924	chr10	63712236	63712736	221035	REEP3	63559949	64584192	63598046	114439	221035	REEP3	+
peak:1925	chr10	63713027	63713527	221035	REEP3	63559949	64584192	63598046	115230	221035	REEP3	+
peak:1926	chr10	69065343	69065843	5552	SRGN	69047881	69105815	69088106	-22512	5552	SRGN	+
peak:1927	chr10	69438484	69438984	23555	TSPAN15	69434171	69539603	69451473	-12738	23555	TSPAN15	+
peak:1928	chr10	69461202	69461702	23555	TSPAN15	69434171	69539603	69451477	9974	23555	TSPAN15	+
peak:1929	chr10	69479082	69479582	23555	TSPAN15	69434171	69539603	69483825	-4492	23555	TSPAN15	+
peak:1930	chr10	69479960	69480460	23555	TSPAN15	69434171	69539603	69483825	-3614	23555	TSPAN15	+
peak:1931	chr10	69650886	69651386	219738	FAM241B	69601745	69716237	69630544	20591	219738	FAM241B	+
peak:1932	chr10	69962775	69963275	1305	COL13A1	69716238	70003848	69954901	8123	1305	COL13A1	+
peak:1933	chr10	69963460	69963960	1305	COL13A1	69716238	70003848	69954901	8808	1305	COL13A1	+
peak:1934	chr10	70363710	70364210	55222	LRRC20	70330228	70393514	70376779	12818	55222	LRRC20	-
peak:1935	chr10	70482029	70482529	27143	PALD1	70463387	70540790	70478821	3457	27143	PALD1	+
peak:1936	chr10	70483238	70483738	27143	PALD1	70463387	70540790	70478821	4666	27143	PALD1	+
peak:1937	chr10	70762696	70763196	219793	TBATA	70722572	70800681	70772339	9392	219793	TBATA	-
peak:1938	chr10	70763431	70763931	219793	TBATA	70722572	70800681	70772339	8657	219793	TBATA	-
peak:1939	chr10	71289635	71290135	55315	SLC29A3	71266093	71374311	71319258	-29372	55315	SLC29A3	+
peak:1940	chr10	71333526	71334026	55315	SLC29A3	71266093	71374311	71319282	14493	55315	SLC29A3	+
peak:1941	chr10	71435562	71436062	64072	CDH23	71396937	71454417	71396962	38849	64072	CDH23	+
peak:1942	chr10	71475123	71475623	102723377	CDH23-AS1	71454418	71541334	71511873	36499	102723377	CDH23-AS1	-
peak:1943	chr10	71713665	71714165	64072	CDH23	71541335	71716212	71712604	1310	64072	CDH23	+
peak:1944	chr10	71776399	71776899	64115	VSIR	71747728	71782122	71773498	-3150	64115	VSIR	-
peak:1945	chr10	72261279	72261779	54541	DDIT4	72248527	72305442	72273920	-12390	54541	DDIT4	+
peak:1946	chr10	72308363	72308863	54788	DNAJB12	72305443	72431927	72336865	28251	54788	DNAJB12	-
peak:1947	chr10	72887089	72887589	170392	OIT3	72881213	72924181	72893581	-6241	170392	OIT3	+
peak:1948	chr10	73018068	73018568	5033	P4HA1	72985820	73103674	73016861	-1456	5033	P4HA1	-
peak:1949	chr10	73655305	73655805	79933	SYNPO2L	73646394	73673286	73656072	516	79933	SYNPO2L	-
peak:1950	chr10	73907770	73908270	5328	PLAU	73891885	73913899	73909177	-1156	5328	PLAU	+
peak:1951	chr10	77041502	77042002	3778	KCNMA1	76722149	77219560	77079524	37771	3778	KCNMA1	-
peak:1952	chr10	77531331	77531831	3778	KCNMA1	77379195	77723286	77637447	105865	3778	KCNMA1	-
peak:1953	chr10	77603425	77603925	3778	KCNMA1	77379195	77723286	77637447	33771	3778	KCNMA1	-
peak:1954	chr10	77834595	77835095	9231	DLG5	77723287	77927078	77829442	-5402	9231	DLG5	-
peak:1955	chr10	77835521	77836021	9231	DLG5	77723287	77927078	77829442	-6328	9231	DLG5	-
peak:1956	chr10	78248488	78248988	100132987	LINC00856	78144170	78258059	78248740	-1	100132987	LINC00856	+
peak:1957	chr10	79102015	79102515	57178	ZMIZ1	79068466	79316461	79069035	33229	57178	ZMIZ1	+
peak:1958	chr10	79146458	79146958	57178	ZMIZ1	79068466	79316461	79201595	-54886	57178	ZMIZ1	+
peak:1959	chr10	79149459	79149959	57178	ZMIZ1	79068466	79316461	79201595	-51885	57178	ZMIZ1	+
peak:1960	chr10	79176189	79176689	57178	ZMIZ1	79068466	79316461	79201595	-25155	57178	ZMIZ1	+
peak:1961	chr10	79230418	79230918	57178	ZMIZ1	79068466	79316461	79243669	-13000	57178	ZMIZ1	+
peak:1962	chr10	79242020	79242520	57178	ZMIZ1	79068466	79316461	79243669	-1398	57178	ZMIZ1	+
peak:1963	chr10	79266381	79266881	57178	ZMIZ1	79068466	79316461	79277179	-10547	57178	ZMIZ1	+
peak:1964	chr10	79294181	79294681	57178	ZMIZ1	79068466	79316461	79285453	8977	57178	ZMIZ1	+
peak:1965	chr10	79938826	79939326	6441	SFTPD	79827716	80030630	79949103	10026	6441	SFTPD	-
peak:1966	chr10	80464539	80465039	81619	TSPAN14	80437083	80526684	80459302	5486	81619	TSPAN14	+
peak:1967	chr10	80491611	80492111	81619	TSPAN14	80437083	80526684	80489212	2648	81619	TSPAN14	+
peak:1968	chr10	83539871	83540371	27069	GHITM	83469592	84156620	84139440	-599318	27069	GHITM	+
peak:1969	chr10	86580448	86580948	23063	WAPL	86405263	86588186	86521815	-58882	23063	WAPL	-
peak:1970	chr10	89333266	89333766	3437	IFIT3	89314971	89337594	89332484	1031	3437	IFIT3	+
peak:1971	chr10	89789012	89789512	643529	LINC00865	89776544	89893464	89829510	-40247	643529	LINC00865	+
peak:1972	chr10	91409416	91409916	143279	HECTD2	91315035	91558581	91409280	385	143279	HECTD2	+
peak:1973	chr10	91712202	91712702	5507	PPP1R3C	91558582	91715683	91633054	-79397	5507	PPP1R3C	-
peak:1974	chr10	93238251	93238751	26509	MYOF	93200005	93489474	93323675	85173	26509	MYOF	-
peak:1975	chr10	93826284	93826784	9211	LGI1	93730191	93843408	93792843	33690	9211	LGI1	+
peak:1976	chr10	95308613	95309113	9124	PDLIM1	95216663	95323535	95291024	-17838	9124	PDLIM1	-
peak:1977	chr10	95415456	95415956	10580	SORBS1	95323536	95589055	95415695	-10	10580	SORBS1	-
peak:1978	chr10	95467165	95467665	10580	SORBS1	95323536	95589055	95482671	15255	10580	SORBS1	-
peak:1979	chr10	96235992	96236492	29760	BLNK	96180434	96287991	96227497	-8744	29760	BLNK	-
peak:1980	chr10	96297794	96298294	1791	DNTT	96287992	96328932	96304396	-6351	1791	DNTT	+
peak:1981	chr10	96417336	96417836	93377	OPALIN	96328933	96436638	96359365	-58220	93377	OPALIN	-
peak:1982	chr10	96457216	96457716	7093	TLL2	96436639	96521045	96513911	56444	7093	TLL2	-
peak:1983	chr10	96687535	96688035	118788	PIK3AP1	96603121	96774639	96700878	13092	118788	PIK3AP1	-
peak:1984	chr10	97069461	97069961	6585	SLIT1	97041921	97221217	97102556	32844	6585	SLIT1	-
peak:1985	chr10	97199083	97199583	6585	SLIT1	97041921	97221217	97185920	-13412	6585	SLIT1	-
peak:1986	chr10	97543091	97543591	26287	ANKRD2	97535684	97578551	97572499	-29157	26287	ANKRD2	+
peak:1987	chr10	97840174	97840674	100505561	LINC00866	97810876	97850018	97849798	9373	100505561	LINC00866	-
peak:1988	chr10	99983279	99983779	23268	DNMBP	99968565	100037656	100009919	26389	23268	DNMBP	-
peak:1989	chr10	99996844	99997344	23268	DNMBP	99968565	100037656	100009919	12824	23268	DNMBP	-
peak:1990	chr10	100025569	100026069	23268	DNMBP	99968565	100037656	100009919	-15899	23268	DNMBP	-
peak:1991	chr10	100043763	100044263	1369	CPN1	100037657	100133953	100065394	21380	1369	CPN1	-
peak:1992	chr10	100997598	100998098	84445	LZTS2	100992323	101009361	100998348	-499	84445	LZTS2	+
peak:1993	chr10	101063490	101063990	81621	KAZALD1	101049897	101098402	101063078	661	81621	KAZALD1	+
peak:1994	chr10	101066066	101066566	81621	KAZALD1	101049897	101098402	101066299	16	81621	KAZALD1	+
peak:1995	chr10	101624720	101625220	6468	FBXW4	101607286	101735597	101626899	1928	6468	FBXW4	-
peak:1996	chr10	101973354	101973854	79591	C10orf76	101866829	102060791	102002064	28459	79591	C10orf76	-
peak:1997	chr10	101974074	101974574	79591	C10orf76	101866829	102060791	102002064	27739	79591	C10orf76	-
peak:1998	chr10	102118798	102119298	8861	LDB1	102088262	102126723	102120453	1404	8861	LDB1	-
peak:1999	chr10	102121235	102121735	8861	LDB1	102088262	102126723	102120453	-1031	8861	LDB1	-
[truncated: 1,864 more rows]
