# Supplementary material for: IKAROS levels are associated with antigen escape in CD19- and CD22-targeted therapies for B-cell malignancies
Source: Nat Commun. 2025 Apr 23;16:3800. doi: 10.1038/s41467-025-58868-2 (PMC12019336; doi:10.1038/s41467-025-58868-2)
Supplement: Supplementary file 6 — Supplementary Data 4 [file 41467_2025_58868_MOESM6_ESM.xlsx]

## Sheet: Sheet1
Supplementary Data 4: List of differentially expressed genes between IKAROS WT and KD B-ALL cells. DESeq’s Wald test followed by BH correction.
Gene symbol	baseMean	log2FoldChange	lfcSE	stat	pvalue	padj
RPL21P16	1563.15	11.2953	1.82783	6.17961	6.42599e-10	2.67276e-07		BaseMean: The average of the normalized count values, dividing by size factors, taken over all samples.
ARL2-SNX15	74.7656	8.50981	2.96427	2.8708	0.00409437	0.0266745		log2FoldChange: log scale to base 2 of fold-chage (IKAROS KD/ WT) of the average expression between groups. Positive values indicate that the gene is more highly expressed in IKAROS KD group.
SLX1B	145.7	6.66529	1.7258	3.86215	0.000112394	0.00223623		lfcSE: Standard error estimate for the log2 fold change estimate.
RNASEK-C17orf49	26.2295	6.24499	1.70761	3.65716	0.000255025	0.0039782		stat: Wald statistic (log2FoldChange divided by lfcSE).
ARHGAP31	74.8486	3.1694	0.975982	3.2474	0.00116465	0.0108775		padj: Adjusted p-value, based on Benjamini & Hochberg correction (a.k.a. FDR-value).
IL17RE	236.48	3.13464	0.745323	4.20575	2.6022e-05	0.000783928
TGM5	43.8267	3.075	0.656847	4.68146	2.84839e-06	0.000164842
RASD2	59.3564	2.9101	0.524127	5.55229	2.81954e-08	4.70195e-06
STYXL2	43.3142	2.89005	0.812659	3.55629	0.000376129	0.00510938
CD34	7680.9	2.36058	0.861451	2.74023	0.00613956	0.0354662
PTPRB	54.3635	2.20382	0.616349	3.5756	0.000349431	0.00488278
PROCR	25.6604	2.18565	0.765023	2.85697	0.00427711	0.0275168
CCND2	362.103	2.14954	0.369845	5.812	6.17296e-09	1.39707e-06
DIPK1C	175.495	2.12632	0.396341	5.36488	8.10032e-08	1.11591e-05
A2M	465.629	2.11692	0.647718	3.26827	0.00108206	0.0103036
SHANK3	351.669	2.10471	0.57341	3.67051	0.000242068	0.00383018
SIRPA	53.766	2.09125	0.545272	3.83525	0.000125438	0.00239789
MIR29B2CHG	31.8471	2.0803	0.40129	5.18403	2.17138e-07	2.39305e-05
MIR22HG	91.3134	2.02789	0.328303	6.1769	6.53745e-10	2.67276e-07
GOLGA8S	60.3526	2.00444	0.536783	3.73417	0.000188333	0.00319536
SLC45A3	384.606	1.98522	0.675218	2.94011	0.00328092	0.0226727
TIFAB	229.549	1.98445	0.379867	5.22407	1.75036e-07	2.11277e-05
RASIP1	31.9222	1.97759	0.503588	3.92701	8.601e-05	0.0018539
MDGA2	66.9786	1.96097	0.490774	3.99567	6.45119e-05	0.00150853
TLL2	39.3575	1.91323	0.456313	4.1928	2.75529e-05	0.000812107
THBS4	27.3769	1.90912	0.631109	3.02502	0.00248618	0.0186608
PCDH12	323.106	1.81253	0.501155	3.61671	0.000298373	0.0044034
DEPP1	428.681	1.80568	0.427288	4.2259	2.37991e-05	0.00074289
EPHB2	159.217	1.75545	0.363666	4.8271	1.38535e-06	9.5945e-05
CTSG	20.7396	1.74603	0.633163	2.75763	0.00582229	0.0342842
HGF	86.8856	1.70992	0.408375	4.18714	2.82488e-05	0.000828763
RASSF4	142.227	1.70046	0.39315	4.32523	1.52374e-05	0.000544508
ASAH2	74.836	1.61589	0.384093	4.20702	2.5876e-05	0.000782703
TMEM132A	36.9561	1.57411	0.529983	2.97012	0.00297681	0.0212234
BIN1	44.8684	1.57382	0.467601	3.36573	0.000763421	0.00822055
CD68	65.3129	1.55123	0.591378	2.62308	0.00871399	0.045078
CHN2	1312.15	1.53179	0.577433	2.65276	0.00798376	0.0425903
SLC16A9	109.42	1.51996	0.415852	3.65504	0.00025714	0.00398898
PTPN14	5160.91	1.51395	0.561593	2.6958	0.00702188	0.0389647
SDCBP2	32.1488	1.50996	0.40291	3.74764	0.000178508	0.00306145
TSPO	31.1087	1.49926	0.548443	2.73366	0.00626343	0.0358625
FAM71F2	38.8299	1.49722	0.44041	3.39959	0.000674859	0.00758931
PROS1	173.849	1.49553	0.440117	3.39803	0.000678734	0.00761937
MEGF6	408.439	1.4759	0.549492	2.68594	0.00723261	0.0398871
NES	105.864	1.47316	0.534188	2.75775	0.00582009	0.0342842
LINC02642	41.6286	1.44002	0.434853	3.31151	0.000927941	0.00932651
RAPGEF3	159.087	1.43025	0.44188	3.23674	0.00120903	0.0111403
VWA5B2	20.1826	1.4175	0.409354	3.46279	0.000534614	0.00650258
NCKAP5	348.122	1.41618	0.513108	2.76	0.00578005	0.0341807
P2RY14	43.7516	1.38983	0.509893	2.72574	0.00641581	0.036431
CALN1	242.596	1.38832	0.320998	4.32502	1.52517e-05	0.000544508
EFNA1	179.556	1.37611	0.349884	3.93303	8.38805e-05	0.00181417
PDGFRB	590.074	1.36703	0.296226	4.61483	3.93419e-06	0.000203518
YES1	2193.09	1.36178	0.160506	8.48428	2.17066e-17	1.06265e-13
PRDM1	145.269	1.35927	0.348162	3.90412	9.45673e-05	0.00196806
FCGR2A	574.671	1.33627	0.387975	3.44422	0.00057271	0.00680894
MUC4	44.8284	1.31738	0.501368	2.62756	0.00859987	0.0446406
KCNK3	628.565	1.28436	0.319945	4.01432	5.96187e-05	0.00142299
GABARAPL1	234.702	1.27636	0.188472	6.77216	1.26876e-11	1.14859e-08
CD33	116.892	1.27262	0.337418	3.77163	0.000162184	0.00284699
GYPC	1206.23	1.26858	0.356217	3.56126	0.000369085	0.00506377
RHEX	54.73	1.26085	0.476974	2.64344	0.00820695	0.0433215
SUSD3	183.808	1.25631	0.324433	3.87233	0.000107799	0.00217038
ADM	274.918	1.23492	0.367424	3.36101	0.000776577	0.00831981
GNG12	842.103	1.22889	0.279472	4.39719	1.09659e-05	0.000433903
NR4A2	55.64	1.22785	0.373474	3.28765	0.00101028	0.00987226
TRG-AS1	86.7844	1.2241	0.426592	2.8695	0.0041112	0.0267481
REP15	34.7018	1.20939	0.369804	3.27037	0.00107408	0.0102584
TINCR	95.2278	1.20858	0.243639	4.96055	7.02937e-07	5.90001e-05
RBPMS	183.665	1.19572	0.409401	2.92065	0.00349306	0.0237378
SEMA3D	327.319	1.18185	0.270516	4.3689	1.24876e-05	0.000480254
ISG20	63.2856	1.18167	0.405696	2.9127	0.00358316	0.0242451
NTRK1	79.8564	1.18032	0.432065	2.73181	0.00629879	0.0359368
FBN2	646.5	1.17921	0.254345	4.63625	3.54786e-06	0.000192985
BCHE	139.65	1.1696	0.323731	3.61289	0.000302799	0.00443149
RNF217	111.873	1.16864	0.395688	2.95345	0.00314242	0.022039
SLC51A	272.502	1.16558	0.257792	4.5214	6.14332e-06	0.000288372
ARMCX2	119.712	1.16432	0.323069	3.60393	0.000313443	0.00451698
SEMA3F	25.6989	1.16243	0.444538	2.61492	0.00892494	0.0457954
MTSS1	195.886	1.16133	0.32122	3.61537	0.000299924	0.0044125
TGFB1I1	65.5391	1.15369	0.400563	2.88018	0.00397452	0.0261292
CHST15	8436.05	1.15198	0.333065	3.45872	0.000542758	0.00658269
PRR29	38.6948	1.15118	0.415547	2.77027	0.00560106	0.033469
ECM1	2607.56	1.14486	0.321748	3.55824	0.000373347	0.00508896
ITGA5	3612.47	1.13815	0.22211	5.12423	2.98749e-07	3.00504e-05
SLC35D2	46.9971	1.13568	0.28748	3.95046	7.8001e-05	0.00173168
ARSA	143.573	1.13492	0.412238	2.75307	0.00590397	0.0345925
ATP9A	832.815	1.1305	0.371032	3.0469	0.00231211	0.0177706
SCART1	137.617	1.12964	0.234456	4.81813	1.44913e-06	9.9277e-05
STX16-NPEPL1	282.423	1.12569	0.248336	4.53294	5.81696e-06	0.000277159
CAPN5	114.436	1.11742	0.265013	4.2165	2.48126e-05	0.000763288
TANC1	1044.52	1.11327	0.266333	4.17997	2.91543e-05	0.000849428
CLEC11A	274.723	1.11272	0.355396	3.13093	0.00174252	0.0143687
CTDSPL	1450.49	1.10964	0.208418	5.3241	1.01452e-07	1.33938e-05
NGFR	121.888	1.10886	0.30277	3.6624	0.000249866	0.00392243
TRIM71	39.1908	1.10789	0.31901	3.4729	0.000514869	0.00636629
GLMP	73.4047	1.10778	0.280874	3.94407	8.01106e-05	0.00175924
NYNRIN	359.574	1.1021	0.236259	4.6648	3.08915e-06	0.000173239
SNX33	205.259	1.08858	0.329225	3.3065	0.00094468	0.00944979
MAPKBP1	1558.29	1.08292	0.243567	4.4461	8.74442e-06	0.000369423
COL11A2	50.474	1.0809	0.266293	4.05906	4.92708e-05	0.00124147
ETV7	56.1957	1.0706	0.407459	2.62751	0.00860125	0.0446406
BMF	1041.41	1.06336	0.228974	4.64401	3.41707e-06	0.000188199
TMEM150A	36.4673	1.06031	0.34132	3.1065	0.00189317	0.015244
CTHRC1	501.942	1.05363	0.223848	4.70687	2.5155e-06	0.000151097
ARID5A	357.55	1.05022	0.225716	4.65286	3.27357e-06	0.00018197
DAB2	491.421	1.04173	0.326842	3.18727	0.00143623	0.0125797
GSN	513.207	1.03531	0.39071	2.64981	0.00805376	0.0427981
TFPI	296.015	1.03303	0.400727	2.57789	0.00994049	0.0494635
CMTM3	1535.82	1.03248	0.185106	5.57777	2.4362e-08	4.22965e-06
DLL4	51.2352	1.03184	0.370447	2.78538	0.00534652	0.032453
LAMB1	92.971	1.03093	0.296946	3.47178	0.000517012	0.00637857
TST	58.7595	1.03042	0.316176	3.25902	0.00111796	0.0105739
SLITRK5	102.125	1.02958	0.345733	2.97796	0.0029017	0.0208899
MAN2C1	1390.77	1.02913	0.262123	3.92613	8.63233e-05	0.00185749
PRDM11	132.961	1.01913	0.298359	3.41578	0.000635999	0.00728153
CABLES1	549.309	1.01636	0.268225	3.78922	0.000151124	0.00270911
TRIB1	1122.65	1.01189	0.377817	2.67826	0.00740049	0.0405683
MIAT	315.471	1.00864	0.342861	2.94183	0.00326281	0.0226005
MUC19	97.3874	1.0054	0.364236	2.76029	0.00577496	0.0341698
NECTIN2	391.72	0.999056	0.210424	4.74783	2.05609e-06	0.000128369
LIMD1	5482.77	0.998045	0.340856	2.92805	0.00341092	0.0232795
FNDC3B	1251.29	0.992105	0.153973	6.44337	1.1685e-10	6.73164e-08
OSBPL10	127.277	0.988143	0.259938	3.80146	0.000143845	0.00261938
GPR176	2933.12	0.982412	0.238075	4.12649	3.68344e-05	0.00101267
GRAMD1C	104.286	0.980598	0.342657	2.86175	0.00421309	0.0272458
RSPH4A	22.5411	0.974888	0.367864	2.65013	0.00804602	0.0427809
TBKBP1	351.466	0.972169	0.260972	3.72518	0.000195173	0.00327199
LMBR1L	1030.99	0.961685	0.193834	4.96137	6.99961e-07	5.90001e-05
CACNB2	283.218	0.960296	0.28562	3.36214	0.000773407	0.00830692
BTG2	2482.08	0.958311	0.157157	6.09779	1.07546e-09	3.6839e-07
CACNA2D1	146.246	0.958089	0.344301	2.7827	0.00539079	0.0326025
CERCAM	129.383	0.957863	0.262865	3.64394	0.000268497	0.00410982
ADCY6	2369.12	0.941039	0.222309	4.23303	2.30561e-05	0.000725096
CLDN12	1061.07	0.938003	0.229598	4.08542	4.39981e-05	0.00114739
KCNJ2	2980.17	0.933474	0.221104	4.22187	2.4228e-05	0.000751568
ID3	726.29	0.933358	0.237992	3.92181	8.78861e-05	0.0018752
CACNB4	594.808	0.93229	0.219448	4.24834	2.15363e-05	0.000694534
SERPINH1	1027.49	0.926727	0.253079	3.66181	0.000250441	0.00392347
EHD2	133.503	0.925224	0.29662	3.11922	0.00181328	0.0147791
RGMA	57.9168	0.923144	0.264711	3.48736	0.000487807	0.00614877
CTSL	111.305	0.921896	0.284447	3.24102	0.00119105	0.0110265
PLK2	617.045	0.918944	0.237965	3.86168	0.00011261	0.00223702
NAV1	11627.5	0.918277	0.216494	4.24159	2.21946e-05	0.000706769
TRGV3	36.4946	0.917546	0.280694	3.26885	0.00107985	0.010298
ZNF513	108.832	0.916719	0.23942	3.82892	0.000128706	0.00243829
GIPC1	150.078	0.91392	0.280597	3.25705	0.00112576	0.0106397
ARMCX4	374.81	0.913903	0.312658	2.92301	0.0034666	0.0236213
BTN2A3P	358.435	0.911516	0.243373	3.74535	0.000180143	0.00308531
CORO2B	1150.12	0.910259	0.265727	3.42554	0.00061357	0.00710173
KCNK6	427.893	0.906682	0.222197	4.08053	4.49327e-05	0.00115367
BCL6B	406.177	0.903285	0.226562	3.98692	6.69374e-05	0.00155378
PRDM7	799.148	0.903167	0.19607	4.60636	4.09788e-06	0.000211124
RAB17	67.2244	0.902543	0.341796	2.64059	0.0082762	0.0434639
NAB2	280.313	0.901556	0.171062	5.27033	1.36177e-07	1.72591e-05
ARMH1	217.546	0.898842	0.228315	3.93685	8.25594e-05	0.00179478
LRP12	167.158	0.895654	0.274314	3.26507	0.00109437	0.0104051
MLKL	562.586	0.885818	0.204332	4.33519	1.45634e-05	0.000533459
DDR1	591.672	0.870866	0.244782	3.55772	0.000374094	0.00509266
SPRY1	517.267	0.865839	0.264772	3.27013	0.00107497	0.0102592
ANTXR2	917.041	0.858238	0.251731	3.40935	0.000651187	0.0074219
EEF1A1P13	22.4525	0.856479	0.307274	2.78735	0.00531414	0.0323028
ENG	1156.69	0.854585	0.202635	4.21736	2.47175e-05	0.000762214
SIK1B	389.336	0.853784	0.209429	4.07673	4.5674e-05	0.00116708
ADAM19	131.574	0.852217	0.174435	4.88559	1.03122e-06	7.64306e-05
SGK1	364.964	0.85067	0.209351	4.06336	4.83709e-05	0.00122122
RAB11FIP5	316.495	0.848039	0.235574	3.59988	0.000318364	0.00456476
NR4A3	69.5071	0.84627	0.306827	2.75813	0.00581331	0.0342842
ZNF358	64.2816	0.839383	0.319671	2.62577	0.00864539	0.0448329
GTF2IP7	349.232	0.838339	0.209983	3.99242	6.54019e-05	0.00152372
TMEM140	112.833	0.837361	0.292927	2.8586	0.00425518	0.0274338
ESAM	649.382	0.831676	0.160967	5.16676	2.38184e-07	2.53676e-05
TUNAR	735.77	0.830246	0.302171	2.7476	0.00600332	0.0349339
VWCE	188.542	0.829155	0.182169	4.55156	5.32501e-06	0.000260116
FPGT-TNNI3K	83.6583	0.82678	0.281314	2.93899	0.00329285	0.0227183
PBXIP1	1378.9	0.826331	0.130226	6.34537	2.21894e-10	1.12492e-07
PRR5	120.983	0.82354	0.304865	2.70133	0.00690632	0.0385089
RBFOX2	1836.72	0.82128	0.200363	4.09896	4.15015e-05	0.0010981
PLXNA3	534.28	0.819623	0.254841	3.21621	0.00129895	0.0117173
ZDHHC9	744.869	0.819068	0.189794	4.31556	1.59201e-05	0.000560476
SERPING1	276.036	0.814194	0.252252	3.22769	0.00124793	0.0113868
MIR222HG	265.362	0.814116	0.214917	3.78805	0.000151833	0.00271416
TSKU	103.894	0.813626	0.215647	3.77295	0.000161331	0.00283988
SSH3	121.388	0.811754	0.255776	3.17369	0.00150514	0.0129418
ACVR1	496.496	0.811613	0.253154	3.20601	0.00134591	0.0120127
PRKCH	1060.77	0.811339	0.231156	3.50992	0.000448237	0.0058147
BCL2L2-PABPN1	116.631	0.810278	0.254853	3.17939	0.00147583	0.0127939
ESRRA	160.831	0.808536	0.152921	5.28728	1.24146e-07	1.60554e-05
RAB31	150.13	0.805559	0.29621	2.71955	0.006537	0.036957
NUDT22	177.877	0.80515	0.228028	3.53093	0.000414108	0.00548423
GOLGA2P11	55.798	0.804239	0.302545	2.65825	0.00785477	0.0421421
BACE2	70.8161	0.803067	0.252855	3.176	0.00149322	0.0128873
RAB13	1315.44	0.801982	0.236508	3.39092	0.000696576	0.00778086
KLF3	1621.21	0.801955	0.202391	3.96241	7.41972e-05	0.0016758
IL4R	315.998	0.801268	0.191728	4.17918	2.92556e-05	0.000850426
FERMT2	1400.22	0.796766	0.207747	3.83526	0.000125431	0.00239789
NOL4L	792.956	0.793969	0.151004	5.25792	1.45693e-07	1.79273e-05
SEMA4B	147.159	0.785443	0.201612	3.89582	9.78657e-05	0.00201652
MDK	1079.94	0.785069	0.223257	3.51644	0.000437378	0.00570888
SNHG16	3553.74	0.784696	0.144164	5.4431	5.23622e-08	7.95122e-06
CD82	259.058	0.78391	0.232342	3.37395	0.000740967	0.00806096
LDB2	104.403	0.782628	0.291159	2.68798	0.0071886	0.0397112
LINC01138	268.839	0.781454	0.19673	3.97221	7.12089e-05	0.00163192
FURIN	135.445	0.779548	0.149633	5.20975	1.89097e-07	2.17874e-05
FZD7	87.1909	0.779105	0.20284	3.84099	0.000122537	0.00236024
PAM	2384.83	0.778389	0.236817	3.28688	0.00101304	0.00989155
GPR174	1044.51	0.778142	0.173744	4.47868	7.51068e-06	0.000325994
SLC9A9	386.905	0.776672	0.254421	3.0527	0.00226791	0.0175158
TBXA2R	91.8757	0.774022	0.213564	3.62431	0.000289729	0.00431353
DRAM1	490.417	0.773698	0.170187	4.54616	5.4634e-06	0.000265299
IL6ST	3516.49	0.771833	0.200142	3.85642	0.00011506	0.00226444
OVGP1	202.472	0.771374	0.171602	4.49513	6.95272e-06	0.000310229
NLRP3	266.436	0.768536	0.224074	3.42982	0.000603973	0.00704857
CNN2	485.69	0.767263	0.146936	5.22175	1.77239e-07	2.11918e-05
PGGHG	541.301	0.764069	0.199614	3.82774	0.000129326	0.00244095
DOLK	66.5804	0.763623	0.294532	2.59266	0.00952355	0.0479355
H3C6	69.9868	0.763381	0.278485	2.74119	0.00612175	0.0353794
ABCA2	184.063	0.759605	0.211059	3.59902	0.000319413	0.00457429
SLC52A2	144.152	0.758037	0.237876	3.18669	0.00143909	0.012596
EPAS1	544.679	0.756885	0.180501	4.19324	2.75003e-05	0.000812107
SH3TC1	222.789	0.75584	0.23017	3.28384	0.00102403	0.00994527
DSC2	241.238	0.75244	0.233668	3.22013	0.00128133	0.0115914
IQSEC2	115.445	0.747091	0.262065	2.85078	0.00436116	0.0278877
CD48	702.977	0.746692	0.164776	4.53156	5.85483e-06	0.000277918
SLC2A3	3602.28	0.746171	0.173938	4.28987	1.78775e-05	0.000600959
SLC2A4RG	156.217	0.745893	0.270374	2.75875	0.0058023	0.0342517
CEMIP2	1756.46	0.745429	0.206239	3.6144	0.000301048	0.00441449
ARHGEF17	123.376	0.743851	0.262125	2.83777	0.00454299	0.0286742
RNF213	8009.51	0.741597	0.216464	3.42597	0.000612614	0.00709714
C20orf194	1014.28	0.741017	0.157616	4.70139	2.58392e-06	0.000153031
NETO1	1644.65	0.737205	0.168686	4.37028	1.24087e-05	0.000479475
PSMD6-AS2	68.4177	0.735877	0.241788	3.04348	0.00233856	0.0178655
GBP4	6991.88	0.735405	0.183944	3.99798	6.38846e-05	0.00149939
INKA2	361.024	0.73507	0.144877	5.07376	3.90036e-07	3.70824e-05
CSKMT	133.433	0.734321	0.22983	3.19506	0.00139802	0.012356
PXDN	8129.75	0.733989	0.158937	4.61812	3.87238e-06	0.000201969
NKG7	90.6418	0.73331	0.210222	3.48826	0.000486167	0.00613962
FYCO1	862.186	0.732569	0.14848	4.93378	8.06546e-07	6.42903e-05
BMP2K	10087.3	0.730209	0.149947	4.86978	1.11722e-06	8.13773e-05
NFATC4	472.683	0.729244	0.192506	3.78816	0.000151769	0.00271416
LGR5	5058.19	0.727392	0.125336	5.80356	6.49209e-09	1.44352e-06
SEMA4C	86.7671	0.725086	0.26279	2.75919	0.00579454	0.0342378
TMEM120B	617.04	0.722176	0.179189	4.03024	5.57193e-05	0.00137123
ZSWIM8	891.291	0.721457	0.209313	3.44679	0.000567282	0.00675214
TCIRG1	258.181	0.720478	0.25621	2.81207	0.00492242	0.0305668
ADGRE5	690.596	0.718271	0.241583	2.97318	0.0029473	0.0211278
FAM214B	237.824	0.718113	0.186681	3.84673	0.000119703	0.00232687
DOK4	251.22	0.716926	0.249162	2.87735	0.00401036	0.0262606
HEATR6	813.564	0.716105	0.107172	6.68184	2.35962e-11	1.84167e-08
CRTAP	5534.24	0.715417	0.204798	3.49328	0.000477121	0.00606651
TP53I3	111.768	0.715225	0.244227	2.92852	0.00340578	0.023257
FCHO2	628.051	0.714915	0.149509	4.78174	1.73784e-06	0.000114716
NFE2L3	152.781	0.713129	0.254104	2.80644	0.00500915	0.0309325
CAMKK1	108.519	0.7125	0.172722	4.12514	3.70514e-05	0.00101423
TXNIP	3932.66	0.710553	0.129031	5.50685	3.65305e-08	5.78735e-06
PTGER4	1222.59	0.708173	0.196509	3.60377	0.00031363	0.00451698
CRMP1	2570.4	0.707867	0.158346	4.47038	7.808e-06	0.000335453
EEF1AKMT3	488.166	0.707594	0.169649	4.17094	3.03349e-05	0.000869392
WDR81	157.624	0.704174	0.231932	3.03612	0.00239646	0.0182309
MGAT4B	443.526	0.703835	0.110375	6.37678	1.80856e-10	9.55069e-08
NPEPL1	156.855	0.70137	0.232609	3.01523	0.00256783	0.0191439
SYT1	1187.45	0.701087	0.255718	2.74164	0.00611331	0.0353678
FZD6	284.017	0.697076	0.215883	3.22896	0.00124243	0.0113448
SLC26A9	140.935	0.697033	0.254615	2.7376	0.00618901	0.0355896
NFKBIZ	305.068	0.691997	0.2401	2.88212	0.00395006	0.0260474
RGL1	1517.21	0.688219	0.143568	4.79369	1.63743e-06	0.000109225
PSD3	6267.72	0.687964	0.177543	3.87491	0.000106663	0.00215533
IL18BP	363.876	0.685008	0.217775	3.14548	0.00165814	0.013878
ALCAM	649.892	0.684717	0.164907	4.15214	3.2938e-05	0.000929745
CD40	97.2942	0.68071	0.236591	2.87716	0.00401271	0.0262606
BMP1	208.009	0.680552	0.177609	3.83174	0.000127242	0.00242141
PCGF2	507.335	0.680456	0.191725	3.54913	0.000386502	0.00521675
C3orf52	444.065	0.679721	0.185457	3.66512	0.000247224	0.00388749
SIRT4	43.1531	0.67508	0.255554	2.64164	0.00825066	0.0434437
SNURF	94.3305	0.674047	0.234032	2.88015	0.00397484	0.0261292
S100A13	1112.42	0.67363	0.172295	3.90974	9.23944e-05	0.00193823
SLC25A22	83.2456	0.672434	0.247529	2.71658	0.00659596	0.0372537
ARMC6	272.043	0.671761	0.186394	3.60399	0.000313365	0.00451698
ARHGAP29	2064.61	0.670713	0.260398	2.57572	0.0100032	0.0496726
SLC29A3	99.3571	0.669177	0.204018	3.27999	0.00103812	0.010059
GNB2	569.256	0.666895	0.210801	3.16362	0.00155821	0.0132964
SPRYD3	391.877	0.663327	0.159403	4.16131	3.16431e-05	0.000901223
UBALD1	64.859	0.662797	0.245021	2.70506	0.00682914	0.0381793
PDE8A	1535.3	0.66135	0.128387	5.15121	2.58808e-07	2.71086e-05
CSRP2	2472.29	0.661077	0.195057	3.38915	0.000701096	0.00782191
APOL2	1075.47	0.660481	0.152343	4.33549	1.45437e-05	0.000533459
PREX1	1501.32	0.657998	0.188788	3.48537	0.000491451	0.00618535
RAB15	797.809	0.656433	0.168512	3.89547	9.801e-05	0.00201652
ZNF580	257.338	0.653111	0.188516	3.46448	0.000531258	0.00648239
IER3	40.5857	0.652745	0.235228	2.77495	0.00552104	0.0331629
DIPK1B	324.692	0.652577	0.174292	3.74416	0.000181002	0.00309057
TMEM25	120.484	0.65224	0.186385	3.49943	0.000466253	0.00597501
PTPN7	3771.4	0.652058	0.146842	4.44056	8.97267e-06	0.000375312
MAP11	302.45	0.652042	0.165057	3.95041	7.80172e-05	0.00173168
SLC27A1	134.511	0.650196	0.231253	2.81162	0.00492924	0.0305791
NRN1	6026.64	0.649997	0.143583	4.52697	5.98362e-06	0.000282972
IFIT3	856.556	0.649153	0.148955	4.35805	1.31227e-05	0.000494991
GSDMB	748.237	0.648568	0.153494	4.22536	2.38564e-05	0.00074289
ADGRA3	4107.86	0.646239	0.142218	4.54402	5.51924e-06	0.000266988
STAG3L1	111.296	0.645837	0.164784	3.91929	8.88105e-05	0.00188856
MAML3	544.025	0.645038	0.168525	3.82755	0.000129424	0.00244095
HLA-F	386.495	0.642732	0.174564	3.68193	0.000231478	0.00371361
MARCHF3	320.983	0.638806	0.122563	5.21207	1.86741e-07	2.17133e-05
LGALS3BP	1119.9	0.637963	0.164386	3.88089	0.000104074	0.00211383
SLC27A3	425.99	0.632542	0.221092	2.86099	0.00422317	0.0272806
RETREG2	2273.35	0.631945	0.135431	4.66619	3.06829e-06	0.000172833
TMEM104	289.926	0.630506	0.133444	4.72489	2.30241e-06	0.000140292
TNFSF9	103.448	0.629783	0.236722	2.66044	0.00780393	0.0419275
CRTC2	1000.22	0.626707	0.144064	4.35019	1.36017e-05	0.000510022
SELENOO	102.021	0.626235	0.217449	2.87992	0.00397777	0.0261349
LPAR6	4964.1	0.625565	0.144694	4.32336	1.53673e-05	0.000545561
RPL13	12846.9	0.625486	0.212135	2.94854	0.00319283	0.0222341
ZNF778	859.478	0.623664	0.140392	4.44232	8.89959e-06	0.000373488
CALCOCO1	1381.32	0.623625	0.139754	4.46231	8.1081e-06	0.000344839
VANGL2	396.138	0.622508	0.124036	5.01877	5.20033e-07	4.60902e-05
NRROS	278.33	0.62034	0.137812	4.50133	6.75285e-06	0.000306759
PPP2R5B	198.826	0.61567	0.157484	3.90941	9.25223e-05	0.00193823
PLXNB2	754.892	0.615543	0.165336	3.72299	0.000196875	0.00329617
MRPS12	170.555	0.614285	0.20769	2.95771	0.00309938	0.0218177
MERTK	224.992	0.613838	0.234093	2.6222	0.00873639	0.0451386
RHOBTB3	1153.97	0.612663	0.159338	3.84504	0.000120531	0.0023358
RAI14	2571.94	0.612545	0.167262	3.66219	0.000250065	0.00392243
LAMC1	5225.32	0.60986	0.132759	4.59373	4.35387e-06	0.000219844
TP53INP1	5944.4	0.609651	0.156872	3.88631	0.000101781	0.0020806
MFSD12	318.169	0.609425	0.212834	2.86338	0.00419142	0.0271308
TMC6	822.971	0.607646	0.142038	4.27804	1.88549e-05	0.000628479
HEY2	81.1707	0.605269	0.226346	2.67409	0.00749331	0.0409354
RFTN1	2547.37	0.60509	0.169438	3.57117	0.000355396	0.0049281
SLC66A1	73.1483	0.603832	0.203265	2.97067	0.00297149	0.0212234
PPCS	814.143	0.60314	0.125688	4.79873	1.59678e-06	0.000107077
ITPR1	2198.1	0.601331	0.185862	3.23536	0.00121488	0.0111672
ATG2A	185.576	0.601322	0.158892	3.78447	0.000154035	0.00273806
DNAJC25-GNG10	286.444	0.600973	0.123698	4.8584	1.1834e-06	8.42606e-05
CREG1	5289.75	0.599951	0.17965	3.33955	0.000839129	0.00882582
AJUBA	637.106	0.598425	0.181807	3.29155	0.00099638	0.00977409
FBXW4P1	89.8328	0.598021	0.177111	3.37653	0.000734067	0.00801921
LATS2	398.41	0.59747	0.131765	4.53436	5.77786e-06	0.000277159
ABCA5	437.241	0.597215	0.138413	4.31475	1.59786e-05	0.000560978
ACP2	218.913	0.595387	0.156601	3.80193	0.000143571	0.00261816
SPRY4	158.984	0.594986	0.219732	2.70778	0.00677353	0.0379689
PLBD2	736.728	0.593474	0.119007	4.98687	6.13658e-07	5.29082e-05
CAMTA2	566.544	0.591441	0.127883	4.62487	3.74839e-06	0.000198531
PLXNA1	208.116	0.589771	0.211702	2.78585	0.00533879	0.0324216
SOX7	626.617	0.589014	0.122609	4.80401	1.55523e-06	0.000104845
NR4A1	123.263	0.586341	0.201361	2.91189	0.00359251	0.0242457
CBX8	178.676	0.585415	0.19322	3.02979	0.00244723	0.018462
STAG3	366.946	0.579788	0.189542	3.0589	0.00222153	0.0172628
SLC38A7	571.694	0.577365	0.126479	4.56491	4.9972e-06	0.000247401
PPT2	963.555	0.574907	0.0954159	6.02527	1.6883e-09	5.21892e-07
PTPN23	430.828	0.574711	0.181775	3.16167	0.00156868	0.0133522
PARVG	807.345	0.57399	0.188242	3.04922	0.00229435	0.0176877
HRH2	793.732	0.573875	0.158568	3.6191	0.000295627	0.00438219
MC1R	53.7464	0.573613	0.221621	2.58826	0.00964608	0.0483028
ABHD4	1342.69	0.573152	0.204423	2.80375	0.00505114	0.031107
ST7L	546.608	0.572176	0.169669	3.3723	0.000745423	0.0080886
OSBPL7	446.972	0.572046	0.195466	2.92658	0.0034271	0.0233773
EVI5	619.634	0.571859	0.139065	4.11216	3.91971e-05	0.00105924
IRF1-AS1	823.81	0.571853	0.14811	3.86101	0.00011292	0.00223905
PCDHGB2	197.928	0.571466	0.211726	2.69909	0.00695301	0.0386841
DISC1	773.017	0.570291	0.16265	3.50626	0.000454459	0.00587137
DIPK2A	1684.99	0.568575	0.16412	3.46439	0.00053144	0.00648239
IPPK	572.685	0.568547	0.105395	5.39447	6.87273e-08	9.57197e-06
SLC37A1	260.334	0.568256	0.154365	3.68125	0.000232093	0.00371877
CDC42EP3	1747.17	0.567335	0.216445	2.62115	0.00876327	0.0452406
HECTD3	1084.65	0.566165	0.124288	4.55526	5.23199e-06	0.000257017
YPEL5	2143.18	0.564002	0.133951	4.21052	2.54786e-05	0.00077624
PDE4B	1661.47	0.563909	0.12205	4.62032	3.83155e-06	0.000200792
RFX1	59.716	0.563896	0.196659	2.86738	0.00413892	0.0268733
SEMA6C	859.873	0.563804	0.162772	3.46376	0.000532686	0.00648537
CACNA1A	245.241	0.563608	0.212129	2.65691	0.00788594	0.0422655
PCTP	683.337	0.563267	0.17747	3.17388	0.00150415	0.0129418
TIMP2	3675.56	0.562269	0.114692	4.90244	9.46526e-07	7.1834e-05
PGAP1	1285.82	0.562108	0.166403	3.378	0.000730162	0.00800518
CLPB	1113.1	0.561808	0.133306	4.21441	2.50429e-05	0.000768509
PPP1R3B	696.216	0.56175	0.119864	4.68657	2.77822e-06	0.000162263
ZNF442	192.631	0.559038	0.160102	3.49175	0.000479859	0.00608927
HMGA2	415.782	0.559024	0.214909	2.60121	0.00928953	0.0471741
PEX11B	1289.52	0.558787	0.118566	4.71286	2.44268e-06	0.000147421
MAGED2	1112.99	0.558572	0.207812	2.68787	0.00719088	0.0397112
ABCB6	425.025	0.557748	0.17412	3.20324	0.00135889	0.0121115
NCF2	121.791	0.557521	0.182856	3.04896	0.00229631	0.0176913
SEPTIN7P13	321.526	0.557509	0.150239	3.71081	0.000206598	0.00340055
CD99	3959.28	0.557495	0.105902	5.26426	1.40753e-07	1.74892e-05
MAP3K11	334.838	0.557494	0.200259	2.78386	0.00537166	0.0325121
PTK7	1625.93	0.557421	0.121313	4.59488	4.32989e-06	0.000219508
CIC	519.48	0.555848	0.157863	3.52108	0.000429794	0.0056331
TPM2	216.057	0.555343	0.200694	2.76711	0.00565555	0.0337152
WSB2	1635.03	0.553421	0.120528	4.59163	4.39803e-06	0.000221193
AMPD2	865.808	0.55311	0.167475	3.30265	0.000957755	0.00953542
MGST2	421.247	0.551967	0.137214	4.02267	5.7542e-05	0.00138912
OGFR	397.391	0.551623	0.158486	3.48057	0.000500343	0.0062538
TNFAIP8L1	604.319	0.550142	0.134162	4.10057	4.12138e-05	0.00109506
NDST1	1373.15	0.549547	0.164665	3.33737	0.000845764	0.00885404
TLR3	321.282	0.548218	0.16052	3.41526	0.000637204	0.00728874
KCNS3	513.129	0.547459	0.175045	3.12753	0.00176284	0.0144985
LAPTM4A	2702.25	0.547213	0.147904	3.69977	0.000215793	0.0035199
GRINA	500.324	0.545176	0.158349	3.44288	0.000575556	0.00681738
YPEL2	694.527	0.545165	0.145707	3.74152	0.000182911	0.00311588
SLCO5A1	515.478	0.544935	0.158897	3.42949	0.000604719	0.00705079
RNF38	4500.37	0.543893	0.074341	7.31618	2.55123e-13	4.61919e-10
RAPGEF2	4014.99	0.54376	0.106687	5.0968	3.45451e-07	3.32565e-05
SOCS2	5602.25	0.542376	0.144031	3.76569	0.000166092	0.00289568
ZNF687	463.599	0.542305	0.160529	3.37823	0.00072953	0.00800518
VPS54	2076.12	0.540683	0.137399	3.93514	8.31487e-05	0.0018045
SH2B3	3754.19	0.540604	0.101771	5.31199	1.08433e-07	1.41678e-05
PTK2B	6252.58	0.539565	0.126138	4.27759	1.8893e-05	0.000628479
SMAGP	583.49	0.539395	0.126139	4.27619	1.90117e-05	0.00063077
ANKRD13D	961.701	0.538888	0.185517	2.90478	0.00367507	0.0246313
STK11IP	348.822	0.538662	0.181626	2.96578	0.00301917	0.021413
NCKAP5L	280.045	0.538515	0.189209	2.84613	0.00442542	0.0281848
SPRY2	2007.14	0.537518	0.171116	3.14125	0.00168228	0.0140549
SAT2	402.569	0.536523	0.139204	3.85422	0.000116097	0.00227774
HGSNAT	267.295	0.535603	0.176154	3.04054	0.00236154	0.0180085
RUNDC1	1140.31	0.535521	0.130114	4.11577	3.85886e-05	0.00104726
DPH1	445.08	0.534035	0.166116	3.21483	0.00130523	0.0117406
SV2A	1516.14	0.533479	0.138678	3.8469	0.000119622	0.00232687
ITGB1	9210.9	0.532689	0.190904	2.79036	0.00526502	0.032112
KAZALD1	291.435	0.528887	0.125879	4.20156	2.65082e-05	0.000794244
ARHGAP10	649.187	0.528674	0.178562	2.96074	0.00306904	0.0216456
CMTM8	347.895	0.525797	0.15368	3.42139	0.000623024	0.00715577
GREB1	304.613	0.52573	0.156439	3.3606	0.000777741	0.00832524
NCR3LG1	365.773	0.52479	0.157283	3.3366	0.000848099	0.00885404
MDFI	261.787	0.524116	0.152195	3.44372	0.000573769	0.00680894
MAPK6	4660.46	0.523774	0.1061	4.93663	7.94827e-07	6.41633e-05
LRP5L	338.628	0.523574	0.196896	2.65914	0.00783394	0.0420531
KIAA0040	1556.91	0.5233	0.150021	3.48819	0.000486309	0.00613962
MED13L	10900	0.52187	0.147203	3.54524	0.000392261	0.00527202
KSR1	531.031	0.518844	0.200697	2.58521	0.00973204	0.0486756
ZNF581	202.643	0.51869	0.200429	2.5879	0.00965618	0.0483343
PDLIM7	233.833	0.518381	0.185488	2.79468	0.00519508	0.0317772
SNHG29	23179.1	0.515349	0.149454	3.44822	0.000564292	0.00673431
PNKP	376.28	0.514138	0.174075	2.95354	0.00314148	0.022039
ZYX	390.046	0.514078	0.16671	3.08366	0.00204471	0.0161866
SNTB2	2861.76	0.513742	0.133683	3.84299	0.000121544	0.00234468
CDH24	312.802	0.513278	0.152692	3.36152	0.000775144	0.00831852
CCNL2	4576.31	0.513137	0.156766	3.27328	0.00106309	0.0101995
SLC25A6	1590.19	0.512775	0.196353	2.6115	0.00901449	0.0461801
ARID3B	232.241	0.51245	0.137839	3.71773	0.000201018	0.00335223
HERC6	370.138	0.512422	0.177543	2.88618	0.00389948	0.0257809
RGPD5	1999.25	0.511728	0.169772	3.01421	0.00257649	0.0191972
ZNF844	176.008	0.511389	0.171431	2.98306	0.00285385	0.0206773
AGO2	7121.74	0.509569	0.125821	4.04994	5.12309e-05	0.0012832
CASK	1056.94	0.509516	0.149696	3.40367	0.000664875	0.00751036
ASPHD2	320.605	0.509025	0.164011	3.1036	0.00191184	0.0153324
TYSND1	298.157	0.508863	0.159459	3.19118	0.00141695	0.0124798
TSC22D4	583.849	0.508589	0.159768	3.18329	0.00145613	0.0126664
SYT11	205.668	0.506594	0.158306	3.2001	0.0013738	0.0121845
EML3	587.288	0.50616	0.129486	3.909	9.26799e-05	0.00193832
CCNYL1	1009.82	0.506027	0.120504	4.19926	2.67789e-05	0.000798578
YPEL3	164.379	0.503906	0.146502	3.43958	0.000582628	0.00684993
SPATA2	336.311	0.503866	0.103815	4.8535	1.21302e-06	8.58875e-05
MCTP2	1919.06	0.503371	0.123548	4.07431	4.61518e-05	0.00117692
PRKCQ	479.123	0.501466	0.149902	3.34528	0.000821984	0.00868876
CSRNP1	189.402	0.500303	0.170174	2.93995	0.00328266	0.0226727
SEC31B	1682.59	0.498673	0.138103	3.61089	0.000305153	0.00444541
TAP1	2355.66	0.498444	0.0897588	5.55315	2.80572e-08	4.70195e-06
SOCS2-AS1	614.497	0.498388	0.135815	3.66959	0.000242935	0.00383911
FUT11	791.721	0.49795	0.130212	3.82415	0.000131223	0.00246964
BCKDK	324.54	0.497814	0.144183	3.45264	0.000555125	0.00666886
P2RX1	1213.35	0.497733	0.129797	3.83471	0.000125712	0.00239952
REEP5	3401.07	0.497493	0.143725	3.46142	0.000537342	0.00652325
SSR4	931.922	0.495876	0.156556	3.16741	0.00153806	0.0131623
SOX11	678.066	0.494938	0.180475	2.74243	0.00609872	0.0353579
STX12	1644.62	0.494874	0.145555	3.39992	0.000674055	0.00758701
HPS6	145.148	0.494719	0.135876	3.64097	0.000271616	0.00412794
EZH1	2332.44	0.493827	0.101486	4.86595	1.13907e-06	8.20258e-05
LRCH4	519.817	0.492941	0.146875	3.3562	0.000790215	0.00843029
UBASH3B	15791.3	0.49274	0.106649	4.62019	3.83397e-06	0.000200792
PLK3	186.898	0.491159	0.147301	3.3344	0.00085485	0.00890253
PCYT1A	2883.05	0.490766	0.165272	2.96945	0.00298329	0.0212298
ATP2B4	10123	0.490263	0.132585	3.69773	0.000217534	0.00354373
FYN	2139.84	0.48878	0.164506	2.97119	0.00296646	0.0212234
HBP1	2365.82	0.488523	0.146148	3.34266	0.000829783	0.00874204
TMEM219	701.286	0.488472	0.134102	3.64255	0.00026995	0.00411715
COLGALT1	3408.76	0.488297	0.108817	4.48731	7.21293e-06	0.000317419
CFL2	454.161	0.488045	0.172986	2.8213	0.00478288	0.0298025
ADAM9	2122.64	0.487706	0.0949623	5.13578	2.8097e-07	2.87178e-05
GALNT14	950.277	0.487358	0.153046	3.18439	0.00145061	0.0126358
PLSCR3	177.094	0.486984	0.17506	2.78181	0.0054056	0.0326707
LENG8	3824.8	0.486643	0.174516	2.78853	0.00529484	0.0322319
ARMC9	234.652	0.485728	0.136395	3.56119	0.000369175	0.00506377
TSPAN17	364.256	0.485401	0.152337	3.18637	0.00144073	0.0126016
DHRS1	257.7	0.48521	0.176567	2.74802	0.00599561	0.0349177
ZNF175	678.838	0.484322	0.152733	3.17104	0.00151892	0.013034
DGKH	4681.36	0.484247	0.173934	2.78409	0.00536785	0.0325099
PILRB	946.501	0.484244	0.158113	3.06265	0.00219385	0.0170896
ATG9A	715.104	0.484192	0.156026	3.10329	0.00191382	0.0153324
PER1	333.184	0.483313	0.145886	3.31295	0.000923187	0.00929735
NMT2	1247.13	0.483092	0.173148	2.79005	0.00527003	0.0321271
KDELR1	2341.52	0.481048	0.140648	3.42023	0.000625675	0.00716981
CD58	1452.93	0.480251	0.12749	3.76697	0.000165239	0.00288861
ZNF608	9617.61	0.480033	0.127944	3.75191	0.000175493	0.0030179
INSR	6552.9	0.479701	0.116598	4.11416	3.88599e-05	0.00105237
PGAP3	137.933	0.479693	0.125727	3.81535	0.000135988	0.0025383
GIMAP4	545.911	0.478292	0.178546	2.67882	0.0073882	0.0405184
SIPA1L2	593.37	0.47776	0.164983	2.89581	0.00378181	0.0251869
CDK6	46703.3	0.476703	0.136525	3.49169	0.000479973	0.00608927
SLC39A11	414.894	0.476572	0.152533	3.12439	0.00178177	0.0146257
VAMP1	1802	0.476427	0.151867	3.13712	0.00170615	0.0141702
SPIRE1	200.519	0.476301	0.183216	2.59968	0.00933119	0.0473244
GOLGA8B	7470.39	0.475717	0.124794	3.81201	0.000137843	0.00255413
TCF7L2	1293.79	0.475701	0.166132	2.86339	0.00419136	0.0271308
KCNN4	154.861	0.475154	0.130233	3.64848	0.000263794	0.00406544
ZNRF1	822.123	0.474582	0.127117	3.73342	0.000188896	0.00320062
RPS6KA4	416.975	0.474363	0.118278	4.01058	6.05692e-05	0.00144296
WDTC1	981.549	0.473832	0.111065	4.26626	1.9878e-05	0.000650991
NAGK	1640.4	0.473478	0.122781	3.85627	0.000115133	0.00226444
ANKRD42	306.58	0.471762	0.137698	3.42605	0.000612433	0.00709714
GUSBP9	141.041	0.471462	0.138392	3.40672	0.000657476	0.0074631
PRCP	1366.79	0.471391	0.123852	3.80607	0.000141193	0.00259529
CPEB3	442.282	0.470279	0.108255	4.34419	1.39789e-05	0.000521085
TLE1	1806.61	0.469454	0.141079	3.3276	0.00087597	0.00906289
GPCPD1	3863.78	0.469224	0.131469	3.56909	0.000358229	0.00494575
CRIM1	3288.52	0.469112	0.141797	3.30834	0.000938523	0.00940304
COX7C	3595.58	0.468743	0.101555	4.61568	3.91815e-06	0.000203518
STK35	1615.9	0.46859	0.0844373	5.54956	2.86383e-08	4.7138e-06
ABCD4	1235.91	0.468454	0.125548	3.73128	0.000190512	0.00321084
SH2D3C	554.784	0.468155	0.138329	3.38435	0.000713477	0.00789058
SLC37A3	882.346	0.467777	0.106814	4.37936	1.19028e-05	0.00046144
SERINC5	6050.3	0.467022	0.164776	2.83428	0.00459288	0.0289028
B4GALT3	888.636	0.465974	0.124691	3.73703	0.000186208	0.00316355
PRKY	837.797	0.465204	0.149905	3.10332	0.00191361	0.0153324
MUS81	466.556	0.464597	0.152431	3.04792	0.00230432	0.0177318
RSAD1	1153.88	0.464023	0.0943061	4.9204	8.63685e-07	6.757e-05
UNC119	483.092	0.463036	0.138041	3.35434	0.000795545	0.00846665
APBB3	345.97	0.462789	0.177826	2.60248	0.00925528	0.0470712
BMT2	1090.68	0.461489	0.171259	2.69468	0.00704567	0.0390454
SECISBP2L	4447.42	0.461358	0.136881	3.37052	0.000750276	0.00811348
GNPDA2	723.137	0.460439	0.155383	2.96325	0.00304404	0.0215652
SLC35F5	3163.87	0.460433	0.104314	4.41389	1.01529e-05	0.000413754
DACT1	293.805	0.459884	0.163779	2.80795	0.00498584	0.0308397
GNA11	147.637	0.458903	0.162328	2.82701	0.0046985	0.0294079
ZFP36L2	10442.9	0.457086	0.110047	4.15357	3.27331e-05	0.000926026
USP35	152.655	0.457084	0.172273	2.65326	0.00797185	0.0425627
DNAJB5	202.96	0.456636	0.127067	3.59366	0.000326063	0.00464328
PRKCE	3919.21	0.456612	0.0937327	4.87143	1.10792e-06	8.11664e-05
CLN8	495.327	0.456461	0.12804	3.56498	0.000363877	0.00500737
CREBRF	1162.15	0.456071	0.143699	3.17379	0.00150463	0.0129418
GRAMD1A	866.799	0.454805	0.140812	3.22988	0.0012384	0.0113243
FHOD1	573.815	0.454767	0.152714	2.97789	0.00290236	0.0208899
ARHGAP12	989.975	0.454669	0.14848	3.06217	0.00219741	0.0171069
CTSA	1841.1	0.454322	0.115242	3.94234	8.06911e-05	0.00176628
FLI1	9338.02	0.454307	0.167492	2.71241	0.00667954	0.037575
PAQR6	130.017	0.453964	0.147983	3.06767	0.00215734	0.0168882
PGBD2	459.82	0.453238	0.147109	3.08096	0.00206336	0.0162833
TRIP10	222.531	0.453231	0.173221	2.61649	0.00888385	0.0456956
GTPBP3	686.495	0.450391	0.0894403	5.03566	4.76216e-07	4.29328e-05
CTSD	257.885	0.450231	0.150717	2.98727	0.00281483	0.0204912
TRIM8	644.703	0.45018	0.136642	3.2946	0.000985633	0.00971306
POMGNT1	777.852	0.449693	0.126335	3.55952	0.000371528	0.00507955
EPN1	307.275	0.449331	0.148318	3.02952	0.00244942	0.0184675
ANKRD13C	1470.11	0.449125	0.107387	4.18229	2.88589e-05	0.000842759
CRK	2620.58	0.448633	0.0907606	4.94304	7.69143e-07	6.28911e-05
HDAC7	1944.65	0.448337	0.100433	4.46402	8.04346e-06	0.000344157
IRF3	577.4	0.448163	0.141938	3.15747	0.00159147	0.0134816
PISD	934.863	0.447776	0.133656	3.35022	0.00080748	0.00856402
DEF8	552.534	0.445606	0.148142	3.00797	0.00262997	0.0195039
ZNF629	1259.26	0.445397	0.118193	3.76839	0.000164302	0.0028762
TNFAIP1	670.581	0.445068	0.112706	3.94893	7.85009e-05	0.00173937
SELENOW	526.665	0.444954	0.0915599	4.8597	1.17564e-06	8.41809e-05
ZC3HAV1L	400.944	0.444903	0.138649	3.20885	0.00133268	0.0119367
TBC1D9B	1627.05	0.444252	0.12819	3.46556	0.000529119	0.00648239
AHDC1	571.303	0.443098	0.140747	3.14819	0.00164283	0.0138088
ZNF433	114.544	0.442907	0.159721	2.773	0.00555418	0.0332673
MYO1B	2937.01	0.441991	0.139485	3.16874	0.001531	0.0131108
GLB1	1134.91	0.441945	0.12699	3.48017	0.000501095	0.00625702
STAT2	2933.91	0.441517	0.122362	3.6083	0.000308211	0.00447967
RPL13A	26798.9	0.440954	0.148402	2.97134	0.00296503	0.0212234
NOD1	522.661	0.440652	0.121899	3.61491	0.000300457	0.0044125
ANXA2R	328.42	0.440615	0.117684	3.74406	0.000181071	0.00309057
BTD	310.025	0.440192	0.140966	3.12267	0.0017922	0.0146923
CYTH2	2041.08	0.43966	0.125861	3.49323	0.000477222	0.00606651
CAMSAP2	3959.56	0.438985	0.120206	3.65192	0.000260283	0.00402787
KIF3C	591.727	0.438971	0.111982	3.92002	8.85418e-05	0.00188602
FAM219A	548.179	0.43892	0.10398	4.2212	2.43009e-05	0.000751568
CYTH3	1275.47	0.438794	0.0888361	4.93936	7.83783e-07	6.36773e-05
IRS2	1089.25	0.438596	0.127052	3.45209	0.000556263	0.00667621
PGM2L1	1137.88	0.437959	0.131763	3.32383	0.000887896	0.00912913
LCK	252.1	0.436651	0.160386	2.72251	0.00647885	0.0367231
TPST2	1054.13	0.434768	0.131377	3.30933	0.000935191	0.00937706
ZMAT3	3295.58	0.434404	0.120194	3.61419	0.000301289	0.00441449
SFMBT2	3553.37	0.432947	0.100737	4.29779	1.72512e-05	0.00058933
BAZ2A	8983.97	0.43292	0.111371	3.8872	0.000101407	0.00207631
BCL2	9778.36	0.432591	0.111013	3.89676	9.74863e-05	0.00201481
UXS1	3297.89	0.431849	0.0855502	5.0479	4.46686e-07	4.16272e-05
S100A16	1264.68	0.431784	0.130653	3.30481	0.000950399	0.00948454
KIFC2	311.955	0.431327	0.149152	2.89186	0.00382971	0.0254124
SUN2	1602.9	0.431248	0.104738	4.1174	3.83176e-05	0.00104214
MAP4K3	1377.89	0.43056	0.0994932	4.32753	1.5079e-05	0.000541393
ATAT1	1053.87	0.430469	0.127808	3.36809	0.000756911	0.00816706
ZNFX1	2875.37	0.430014	0.132119	3.25475	0.00113492	0.0106865
DELE1	1621.74	0.429816	0.117832	3.64769	0.000264606	0.00406992
IMPDH1	532.884	0.429378	0.149689	2.86846	0.00412478	0.026809
TTC39C	1652.57	0.428999	0.137439	3.12138	0.00180006	0.0147277
RHEBL1	162.853	0.428665	0.134176	3.19481	0.00139924	0.0123582
AMMECR1	5399.66	0.428469	0.106037	4.04074	5.32819e-05	0.00131894
ZNF224	2298.5	0.428422	0.113047	3.78976	0.000150791	0.00270911
TWF1	2023.22	0.428006	0.0858524	4.98537	6.18436e-07	5.29598e-05
RPL3	34844.2	0.427563	0.128872	3.31774	0.000907479	0.00919658
TNFRSF1B	418.518	0.427109	0.107604	3.96925	7.20994e-05	0.0016435
SCRN2	234.03	0.42698	0.133763	3.19206	0.0014126	0.0124588
CHIC1	836.066	0.426851	0.134336	3.17749	0.00148553	0.0128429
SLC12A6	3195.1	0.426797	0.127606	3.34464	0.000823892	0.00870167
LPCAT4	581.402	0.425559	0.156411	2.72077	0.00651292	0.0368747
GAB2	4407.91	0.425265	0.147893	2.87549	0.00403395	0.0263674
TMUB2	501.51	0.424912	0.135499	3.13592	0.00171318	0.0141964
PPM1F	1157.36	0.424062	0.0896733	4.72896	2.25668e-06	0.000138841
PPP1R12C	299.851	0.423958	0.150695	2.81335	0.00490275	0.0304895
EPB41L4A-AS1	1253.19	0.423875	0.12636	3.35451	0.00079507	0.00846665
ADAM17	4295.09	0.423823	0.0986882	4.29457	1.75034e-05	0.00059315
PIEZO1	1384.81	0.42374	0.114207	3.71028	0.000207029	0.00340232
SUSD6	1433.75	0.423357	0.129707	3.26395	0.00109872	0.0104308
IFT57	708.338	0.422526	0.142919	2.9564	0.00311253	0.0218792
STRIP1	1761.76	0.420831	0.0950727	4.42641	9.58137e-06	0.000396844
HIPK3	9072.52	0.420767	0.11478	3.66587	0.000246496	0.00388086
CTDSP2	6289.4	0.420447	0.122353	3.43634	0.000589621	0.00691931
GNG10	818.525	0.419444	0.116614	3.59685	0.000322094	0.00460228
SLC35C1	177.144	0.419367	0.159019	2.63722	0.00835884	0.0436996
SLC22A16	590.252	0.419286	0.132386	3.16714	0.00153945	0.0131653
SLC17A9	477.012	0.418353	0.142775	2.93016	0.00338792	0.023185
STK32B	2044.77	0.418074	0.113876	3.67132	0.000241301	0.00383018
MTMR9	1686.81	0.418036	0.128647	3.24949	0.00115613	0.0108059
ZBTB4	1129.19	0.417887	0.105419	3.96406	7.36863e-05	0.00167066
G6PC3	402.711	0.41768	0.159707	2.61529	0.00891519	0.0457746
UBE2Z	4686.59	0.417616	0.087591	4.76779	1.86257e-06	0.000120598
LIMA1	1665.11	0.417612	0.0907286	4.60287	4.16702e-06	0.000212744
ALS2	2114.26	0.417592	0.119956	3.48119	0.000499187	0.0062538
RERE	3735.78	0.417254	0.108208	3.85604	0.000115241	0.00226444
SFXN5	278.201	0.416719	0.116644	3.57257	0.000353494	0.00491005
GAL3ST4	184.634	0.416551	0.158771	2.62359	0.00870072	0.0450278
TESK1	441.041	0.416491	0.151924	2.74145	0.00611696	0.0353678
PRKAB2	1740.1	0.416245	0.0875413	4.75484	1.986e-06	0.000124607
ACOT9	1051.98	0.415749	0.0923198	4.50336	6.6888e-06	0.000305591
CAPN1	987.278	0.415702	0.134053	3.10104	0.00192845	0.0154062
PARP12	1291.88	0.41552	0.111344	3.73187	0.000190067	0.00321084
GIT1	846.681	0.415456	0.145859	2.84835	0.00439468	0.0280313
PLAG1	889.794	0.415384	0.13884	2.99182	0.00277321	0.020258
BAALC	376.574	0.414591	0.144498	2.86919	0.00411521	0.0267605
XKR8	152.102	0.414371	0.155705	2.66126	0.00778493	0.041895
KDM5B	9960.36	0.413775	0.120944	3.42121	0.000623443	0.00715577
PIP4P1	1522.75	0.413255	0.102133	4.04626	5.20433e-05	0.00129842
IRGQ	2253.24	0.413221	0.0951047	4.3449	1.39337e-05	0.00052093
MEF2D	3325.3	0.41305	0.136564	3.02459	0.00248972	0.0186715
MAP3K5	1037.18	0.412635	0.0973611	4.23819	2.25329e-05	0.000712176
ZC3H12D	760.119	0.412339	0.128211	3.21609	0.00129948	0.0117173
BCL2L2	1343.56	0.411796	0.108669	3.78946	0.000150976	0.00270911
GID4	849.38	0.411416	0.0996375	4.12913	3.64139e-05	0.00100547
TMEM184B	410.597	0.411313	0.128367	3.20419	0.00135445	0.0120804
EDEM2	434.659	0.410167	0.118097	3.47312	0.000514439	0.00636629
SERPINB1	1143.68	0.409768	0.131288	3.12113	0.00180159	0.0147277
STX16	5134.94	0.409619	0.0927176	4.41792	9.96571e-06	0.000408755
IFI16	10761.8	0.409608	0.128458	3.18865	0.00142937	0.0125456
KIF16B	1310.11	0.409605	0.146494	2.79605	0.00517319	0.0316586
SH2B1	611.117	0.409602	0.121056	3.38358	0.000715478	0.00790582
ORMDL3	1281.85	0.408864	0.115995	3.52484	0.000423746	0.00556594
ZCCHC2	1056.17	0.408239	0.0931441	4.38287	1.17123e-05	0.000456745
ALG3	665.285	0.407841	0.0927163	4.3988	1.08851e-05	0.000432469
PI4KAP2	712.065	0.40742	0.120874	3.37063	0.000749977	0.00811348
PVT1	1015.6	0.407136	0.0749708	5.43059	5.61666e-08	8.27738e-06
EEF1A1P5	261.521	0.406573	0.148044	2.7463	0.00602709	0.035024
GCDH	356.736	0.405855	0.150061	2.70459	0.0068388	0.0381997
PSMB5	1794.84	0.404994	0.0962587	4.20736	2.58377e-05	0.000782703
KLHL3	315.979	0.404896	0.103324	3.91871	8.90245e-05	0.00188994
USP31	1998.35	0.404638	0.142025	2.84906	0.00438485	0.0279968
GPAT4	2828.4	0.404503	0.085992	4.70396	2.55167e-06	0.000151831
ATXN1L	2876.76	0.403296	0.0690815	5.83798	5.28384e-09	1.24014e-06
NR6A1	184.936	0.402814	0.151231	2.66357	0.00773161	0.0416626
RTEL1	332.553	0.402779	0.146685	2.74588	0.00603496	0.0350376
MTCH1	3014.34	0.402736	0.0927708	4.3412	1.41707e-05	0.000525576
CDADC1	471.936	0.40196	0.0886701	4.53321	5.80939e-06	0.000277159
OCRL	1503.27	0.401597	0.0984393	4.07965	4.51041e-05	0.00115485
KDELR2	4862.31	0.400049	0.0805101	4.96893	6.73232e-07	5.72654e-05
C2orf69	1642.29	0.399785	0.0812302	4.92163	8.58271e-07	6.75635e-05
HLA-DMA	2223.51	0.399755	0.0978863	4.08388	4.42904e-05	0.00115169
FAM50A	576.137	0.399669	0.134358	2.97467	0.00293304	0.0210494
LMO2	1062.09	0.399421	0.144837	2.75773	0.00582046	0.0342842
IGSF3	588.838	0.399317	0.111518	3.58073	0.00034263	0.00481964
ZNF276	741.723	0.398978	0.146903	2.71593	0.00660889	0.03727
EPG5	2726.65	0.398739	0.13523	2.9486	0.00319217	0.0222341
RPS14	13816.2	0.398434	0.125338	3.17887	0.00147852	0.0128051
TARBP1	8930.04	0.398381	0.099175	4.01695	5.89567e-05	0.00140984
PSAP	7274.59	0.39781	0.1526	2.60689	0.00913687	0.0465681
MOGS	711.166	0.39681	0.135131	2.93647	0.00331968	0.0228661
SH3PXD2A	932.384	0.396404	0.135099	2.93418	0.00334432	0.0229859
ARHGAP32	1032.1	0.395895	0.118055	3.35347	0.000798037	0.00848517
YBX3	5265.31	0.395223	0.0998552	3.95796	7.55933e-05	0.00168833
PLCB2	782.896	0.395137	0.142846	2.76618	0.00567172	0.0337639
ETV6	1624.8	0.394318	0.115751	3.40661	0.000657747	0.0074631
MICA	627.657	0.39415	0.129432	3.04523	0.002325	0.01782
GAS5	15448.6	0.394021	0.0877161	4.49201	7.05544e-06	0.00031266
ARPC3	8287.67	0.393894	0.0909018	4.33318	1.46968e-05	0.000536792
ZFYVE1	772.026	0.393713	0.131093	3.00331	0.0026706	0.019713
ZFAS1	3829.29	0.393665	0.0953095	4.13039	3.6215e-05	0.00100216
FNDC3A	4026.4	0.393658	0.106107	3.71002	0.000207242	0.00340232
RCBTB2	2086.64	0.39336	0.0826356	4.76018	1.93418e-06	0.000122569
SP100	2263.7	0.393025	0.0770615	5.10015	3.39382e-07	3.32565e-05
WDFY1	3233.41	0.393009	0.0692438	5.67573	1.381e-08	2.65194e-06
SLC30A7	2634.37	0.392868	0.104091	3.77426	0.000160483	0.00283282
SH3RF3	246.314	0.392857	0.128539	3.05633	0.00224064	0.0173369
SPAG7	546.242	0.39277	0.0975251	4.02738	5.64023e-05	0.00137814
TSPAN14	4899.47	0.392311	0.130771	2.99998	0.00269998	0.0198571
SIN3B	1346.11	0.391247	0.106357	3.67861	0.000234508	0.00374799
ZNF286A	1380.89	0.390684	0.108273	3.60833	0.000308177	0.00447967
ERG	6294.34	0.390229	0.116945	3.33685	0.00084734	0.00885404
ZDHHC3	1804.28	0.389944	0.094054	4.14596	3.38396e-05	0.000946762
RUFY3	1243.04	0.389521	0.135211	2.88085	0.0039661	0.0261124
TAF6L	247.432	0.389008	0.14775	2.63287	0.00846658	0.0440498
ULK1	247.796	0.388931	0.112225	3.46563	0.000528997	0.00648239
CROCCP2	558.479	0.388855	0.113124	3.43742	0.000587278	0.00689821
STAG3L3	1373.47	0.388766	0.141266	2.75202	0.00592296	0.0346527
DEDD	1257.05	0.388109	0.100325	3.86854	0.000109491	0.00219919
STAT5A	410.168	0.387613	0.150023	2.58369	0.00977507	0.0488081
VCL	3362.06	0.387398	0.119765	3.23465	0.00121792	0.0111855
GAB1	13353.6	0.385123	0.139595	2.75886	0.0058004	0.0342517
CCDC107	272.064	0.383843	0.119604	3.20928	0.00133068	0.0119272
MYLIP	1170.27	0.382824	0.12654	3.02533	0.00248365	0.0186591
ZNF747	382.134	0.382687	0.0963653	3.97121	7.15093e-05	0.00163299
KLHL5	1845.2	0.38267	0.0955929	4.00313	6.25109e-05	0.0014781
CIAO3	547.27	0.38226	0.144767	2.64051	0.00827812	0.0434639
CPOX	1676.75	0.382231	0.0744998	5.13063	2.88768e-07	2.92788e-05
PLEKHO2	336.734	0.381158	0.120769	3.15608	0.00159904	0.0135199
RAG1	44230.9	0.379335	0.121574	3.12021	0.0018072	0.0147486
MARCHF8	1276.69	0.379185	0.0844424	4.49045	7.10714e-06	0.000313853
RNF103	972.112	0.379147	0.0896098	4.23109	2.32564e-05	0.000729584
TM9SF2	4785.94	0.377317	0.111601	3.38095	0.000722368	0.00795284
SZT2	1467.96	0.376695	0.135118	2.78791	0.005305	0.0322782
PLXND1	766.761	0.376373	0.135427	2.77915	0.00545013	0.0328478
TRIM62	297.544	0.373897	0.1175	3.18209	0.00146215	0.0127014
DNAJB2	470.423	0.373659	0.134048	2.78751	0.00531153	0.0323025
RECK	752.336	0.373615	0.092187	4.0528	5.06084e-05	0.00127264
SYPL1	3125.88	0.372901	0.110487	3.37506	0.000737992	0.0080424
DGAT1	343.089	0.372434	0.115578	3.22235	0.00127142	0.0115347
VSIG10	1552.44	0.37239	0.136242	2.73329	0.00627042	0.0358625
ATRNL1	1554.04	0.370574	0.140113	2.64482	0.00817354	0.0431773
ZBTB43	1352.4	0.370409	0.108691	3.4079	0.000654641	0.00744119
MTFR1L	931.009	0.370399	0.0820748	4.51294	6.39342e-06	0.000295076
FUCA1	1586.11	0.370389	0.103759	3.56971	0.000357378	0.00494575
TBC1D13	960.823	0.369301	0.134394	2.7479	0.00599777	0.0349177
TBC1D17	367.461	0.368384	0.102859	3.58144	0.000341704	0.00481195
UPK3BL1	374.585	0.368369	0.107497	3.4268	0.000610735	0.00709714
FNTB	365.514	0.368232	0.113899	3.23297	0.0012251	0.0112351
RPS12	27398.2	0.367724	0.115897	3.17285	0.0015095	0.0129704
FAM160B1	3366.14	0.367236	0.0822763	4.46345	8.06491e-06	0.000344157
TOB1	1027.05	0.367101	0.0830509	4.4202	9.86092e-06	0.00040577
ABCC4	1362.22	0.367053	0.13046	2.81353	0.00490016	0.0304883
ACVR1B	1092.63	0.366715	0.134508	2.72635	0.00640392	0.0363961
NUCB1	699.491	0.365922	0.141777	2.58097	0.00985228	0.0491219
MBD6	1019.66	0.365213	0.0874426	4.1766	2.95899e-05	0.000858175
IGF2BP3	3772.66	0.365202	0.116524	3.13413	0.00172364	0.0142501
ATG14	864.724	0.364524	0.063268	5.76158	8.33289e-09	1.76018e-06
RPL37	18055.8	0.364487	0.129172	2.82173	0.00477661	0.0297781
TMEM101	392.782	0.36379	0.133179	2.73159	0.00630289	0.0359368
BRWD1	6813.3	0.363601	0.110369	3.2944	0.000986327	0.00971306
CHPF2	336.971	0.363339	0.123943	2.9315	0.00337326	0.0231096
TNFSF4	1330.68	0.363116	0.123067	2.95055	0.00317208	0.0221504
PIK3C3	6958.98	0.363027	0.121891	2.9783	0.00289854	0.0208899
CARMIL1	237.244	0.362614	0.104158	3.4814	0.000498799	0.0062538
SNX14	2257.38	0.362415	0.0808472	4.48272	7.36967e-06	0.000321309
GIGYF1	1896.9	0.362182	0.0985569	3.67485	0.000237988	0.00379881
MOB2	138.422	0.362044	0.137128	2.64019	0.00828586	0.0434844
RAB1A	3222.37	0.361218	0.0839598	4.30228	1.69053e-05	0.000581482
MSRA	421.689	0.360974	0.131576	2.74347	0.00607928	0.0352626
MAN2A2	1974.74	0.360904	0.130571	2.76404	0.00570905	0.0339167
SNX12	1370.37	0.360899	0.0892068	4.04564	5.21794e-05	0.00129926
CCNB1IP1	4427.41	0.360429	0.131142	2.7484	0.00598868	0.0348968
NPIPB3	1688.54	0.360188	0.127416	2.82687	0.00470055	0.0294079
TFIP11	2213.21	0.359944	0.0955855	3.76567	0.000166101	0.00289568
RGL2	694.023	0.359846	0.137114	2.62444	0.00867928	0.0449535
SLC38A9	976.545	0.359458	0.117143	3.06855	0.00215102	0.01687
CLP1	567.754	0.357068	0.0824321	4.33166	1.47991e-05	0.000538799
FRMD4B	6887.53	0.356799	0.105665	3.3767	0.000733618	0.00801921
RNF149	1260.06	0.356669	0.122438	2.91305	0.00357921	0.0242323
RNF24	1699.35	0.35621	0.107761	3.30554	0.000947923	0.00947475
TRIM14	951.893	0.355555	0.124805	2.84888	0.00438733	0.0279985
FTX	1051.38	0.355151	0.121546	2.92196	0.00347842	0.0236637
RASA3	1096.88	0.355099	0.0756997	4.69089	2.72014e-06	0.000160349
UBE2W	2642.85	0.354667	0.0976511	3.63198	0.00028125	0.00422744
NR2C2AP	325.754	0.354081	0.123371	2.87005	0.00410408	0.0267155
CBX6	1339.29	0.353796	0.129164	2.73911	0.00616051	0.0355225
FAM189B	325.592	0.353225	0.108623	3.25183	0.00114665	0.010757
LRRC8D	2550.25	0.351279	0.103732	3.3864	0.000708162	0.00785235
LRCH1	2301.65	0.351166	0.0918898	3.8216	0.000132589	0.00248585
PARP14	8994.4	0.350276	0.103481	3.38492	0.000711996	0.00788194
TUSC2	557.339	0.350233	0.0744511	4.70421	2.54856e-06	0.000151831
TPRG1L	585.636	0.349861	0.135354	2.58479	0.00974395	0.0486993
EMB	7900.76	0.349657	0.0891535	3.92197	8.7828e-05	0.0018752
DENND1B	1635.66	0.348925	0.11779	2.96227	0.00305384	0.0215968
DICER1	5793.09	0.348541	0.10374	3.35976	0.000780113	0.00834359
UBE3C	2887.49	0.348077	0.110224	3.15792	0.00158901	0.013471
DYRK2	4373.75	0.347937	0.0842837	4.12817	3.65663e-05	0.00100748
PNRC1	2075.67	0.347872	0.0986393	3.52671	0.000420756	0.00553784
FAM171A1	489.642	0.347433	0.100271	3.46493	0.000530374	0.00648239
AUH	296.999	0.347335	0.116873	2.97191	0.00295953	0.0212036
GORASP1	843.93	0.347142	0.10949	3.17053	0.00152163	0.0130481
MYBBP1A	1019.39	0.346314	0.1263	2.74199	0.00610686	0.0353579
CLN6	671.36	0.345942	0.109836	3.14961	0.00163488	0.0137605
PLAUR	271.562	0.34589	0.126546	2.73333	0.00626981	0.0358625
VKORC1	374.202	0.34574	0.108412	3.18913	0.00142703	0.0125338
BCL11A	5855.65	0.344583	0.104585	3.29477	0.000985035	0.00971306
STK10	2339.3	0.343761	0.132426	2.59588	0.00943501	0.0476033
ZC3H10	347.345	0.343613	0.131639	2.61028	0.00904685	0.0462711
MTF1	1343.41	0.34314	0.0749472	4.57842	4.6849e-06	0.000232849
BVES	734.27	0.342973	0.112324	3.05341	0.00226254	0.017485
MXRA7	1923.03	0.342632	0.107811	3.17808	0.00148253	0.0128256
NFKB1	4002.56	0.342486	0.0912455	3.75346	0.000174414	0.00300342
FAM43A	350.808	0.342221	0.109625	3.12174	0.00179785	0.0147196
REEP3	2062	0.342177	0.0850069	4.02528	5.69068e-05	0.00138699
VARS2	884.11	0.341476	0.0945525	3.6115	0.000304434	0.00444005
PTPRE	2684.26	0.340744	0.106437	3.20136	0.00136781	0.0121483
DANCR	2611.08	0.340321	0.0875997	3.88496	0.000102349	0.0020856
KLHL36	1335.68	0.340076	0.0990336	3.43395	0.000594864	0.0069661
YOD1	1356.54	0.339985	0.081752	4.15874	3.20007e-05	0.000909364
DFFB	306.876	0.339908	0.122546	2.77371	0.00554206	0.0332261
CDKN1A	4542.33	0.339699	0.118279	2.87201	0.00407872	0.0266051
SNX16	1293.92	0.339622	0.0831929	4.08235	4.45832e-05	0.00115169
TXLNA	4173.21	0.339581	0.0580189	5.85294	4.82945e-09	1.15488e-06
MEAK7	279.004	0.33943	0.124812	2.71952	0.0065376	0.036957
TGIF2	2059.39	0.339268	0.11377	2.98206	0.00286312	0.0207119
ANKIB1	2837.04	0.339033	0.0804828	4.21249	2.5257e-05	0.000773207
DNMBP	2710.29	0.338986	0.115253	2.94124	0.003269	0.0226153
SAMD8	2649.23	0.338886	0.109621	3.09143	0.00199193	0.0158082
RBM19	1194.68	0.338451	0.0614266	5.50985	3.59133e-08	5.76158e-06
MAST3	423.273	0.338062	0.0967647	3.49365	0.000476459	0.00606651
KDSR	2046.3	0.338003	0.0915037	3.69387	0.000220864	0.00359336
LSM11	976.748	0.337612	0.10312	3.27397	0.00106048	0.0101962
RABL6	1121.23	0.33692	0.103841	3.24458	0.00117624	0.0109518
LZTS2	449.076	0.336322	0.127371	2.64049	0.0082785	0.0434639
TMEM138	1217.5	0.335729	0.104042	3.22686	0.00125158	0.0114037
STARD3	665.192	0.335273	0.119469	2.80635	0.00501061	0.0309325
ANKFY1	3476.29	0.335226	0.0934633	3.58671	0.000334874	0.00473682
RPL10	35029.5	0.335136	0.10162	3.29793	0.000973997	0.00965163
PLIN3	1479.42	0.334701	0.124843	2.68098	0.00734076	0.0403281
PHACTR4	3116.02	0.334647	0.100936	3.31543	0.000915013	0.00925205
RICTOR	4081.94	0.334328	0.124726	2.68049	0.00735139	0.040334
MAPK1IP1L	5317.39	0.334212	0.0685163	4.87785	1.07251e-06	7.90288e-05
CRACR2A	736.617	0.334189	0.0775415	4.30981	1.63392e-05	0.000570478
DGKZ	1249.09	0.333828	0.112368	2.97084	0.00296991	0.0212234
WDR59	1364.43	0.333789	0.108554	3.07488	0.00210589	0.0165674
ROCK2	5995.48	0.333458	0.0814458	4.09423	4.23577e-05	0.00111609
ATP8B2	3461.03	0.332964	0.118521	2.80931	0.00496475	0.0307393
HADHB	3735.56	0.332825	0.0922669	3.60719	0.000309526	0.00448381
ATRN	2026.34	0.332203	0.1113	2.98475	0.00283806	0.0206247
FOXO4	292.465	0.332156	0.119599	2.77724	0.00548224	0.0329924
ST6GALNAC6	424.697	0.332023	0.128995	2.57392	0.0100552	0.0498983
TIAL1	7072.7	0.331576	0.086966	3.81271	0.000137452	0.00255062
WASHC2C	2743.44	0.331012	0.0954232	3.46888	0.000522627	0.00642461
CALML4	660.096	0.330761	0.122985	2.68943	0.00715732	0.0396122
CD2BP2	1869.14	0.330441	0.0916813	3.60424	0.000313072	0.00451698
RBMS2	716.644	0.329816	0.111039	2.97028	0.0029753	0.0212234
IPO7	24937.7	0.32976	0.0922452	3.57482	0.000350468	0.00489189
TMEM201	260.098	0.329219	0.114336	2.87941	0.00398423	0.0261638
PUDP	590.234	0.328982	0.099463	3.30758	0.000941055	0.00942095
FAM98A	2949.28	0.328684	0.106626	3.08259	0.00205205	0.0162243
UBALD2	396.584	0.328483	0.119269	2.75414	0.00588468	0.0345289
FAM234B	1327.24	0.328261	0.099762	3.29045	0.00100029	0.00980482
MRPL34	413.402	0.328261	0.121272	2.70682	0.00679319	0.0380279
EXTL2	804.971	0.326518	0.0925566	3.52776	0.00041909	0.00553287
CD63	1974.85	0.32647	0.0982518	3.32279	0.000891212	0.00912913
MLXIP	5260.37	0.326372	0.0979795	3.33102	0.000865272	0.00898154
SRRM2	37546.8	0.326265	0.094756	3.44321	0.000574857	0.00681547
IGF2R	5607.33	0.325894	0.118003	2.76175	0.00574933	0.0340659
ARL15	775.154	0.325059	0.12167	2.67164	0.00754827	0.0411116
JMJD6	1054.41	0.324997	0.101056	3.21601	0.00129986	0.0117173
MRTFA	694.325	0.324919	0.0694806	4.6764	2.91959e-06	0.000167434
PDIA4	4339.18	0.32438	0.117509	2.76047	0.00577182	0.0341672
ATF6B	1952.15	0.323849	0.103211	3.13772	0.00170265	0.0141504
CBR4	1098.05	0.323383	0.0920535	3.51299	0.000443087	0.00576559
WDR4	498.412	0.323204	0.0947741	3.41026	0.000649015	0.00740379
RXRB	1769.94	0.323123	0.0790178	4.08924	4.3278e-05	0.00113562
CMTM4	714.979	0.322621	0.118018	2.73365	0.00626372	0.0358625
STX3	1717.25	0.322596	0.11222	2.87468	0.00404435	0.0264217
SUPT4H1	2842.62	0.322231	0.0847951	3.80011	0.000144629	0.00262612
LRRFIP1	14548.6	0.322108	0.0940145	3.42616	0.000612189	0.00709714
SQSTM1	1110.67	0.320892	0.112615	2.84945	0.00437943	0.0279762
ASB6	434.142	0.320818	0.0905606	3.54257	0.000396242	0.00530863
IKZF2	13259	0.320758	0.118476	2.70738	0.00678176	0.0379973
GNG11	1206.86	0.320416	0.113368	2.82633	0.00470854	0.0294261
RUNX1	9469.73	0.320077	0.103015	3.10708	0.00188943	0.0152235
BSDC1	2208.27	0.318837	0.0872042	3.65621	0.000255975	0.00398065
ASAP2	1624.19	0.317651	0.102008	3.11398	0.00184584	0.0149724
TMEM245	6507.05	0.31759	0.0756945	4.19568	2.72054e-05	0.000807496
COMMD1	485.114	0.317337	0.0843099	3.76394	0.000167258	0.00290786
TP53INP2	761.531	0.317228	0.0658815	4.81514	1.47099e-06	0.000100233
DUSP22	970.721	0.317192	0.068313	4.64322	3.43016e-06	0.000188199
DAG1	644.87	0.316312	0.0981863	3.22155	0.001275	0.0115507
STAM	1480.5	0.31607	0.09563	3.30513	0.000949313	0.00948116
ARAF	793.109	0.315813	0.101867	3.10025	0.00193358	0.0154224
ANKZF1	2024.46	0.315701	0.122573	2.57563	0.0100059	0.0496726
RPL29	8937.36	0.315576	0.105846	2.98146	0.00286875	0.0207408
FBXL19	320.848	0.315291	0.105094	3.00007	0.00269918	0.0198571
EEF1G	55405.7	0.315194	0.103692	3.03971	0.00236808	0.0180475
DENND4B	2169.44	0.315117	0.0901858	3.49408	0.000475698	0.00606539
MOV10	2085.79	0.314751	0.0975375	3.22698	0.00125105	0.0114037
LPIN1	3209.79	0.314705	0.096216	3.27082	0.00107237	0.0102584
ISY1-RAB43	749.266	0.314237	0.110675	2.83928	0.0045215	0.0286167
SHFL	420.221	0.314069	0.11424	2.7492	0.00597405	0.0348411
NEK7	3889.17	0.313994	0.117624	2.66948	0.00759691	0.0411826
NADSYN1	1762.42	0.313375	0.0999534	3.13521	0.00171732	0.0142164
METTL3	3534.59	0.313053	0.0918313	3.409	0.000652011	0.00742461
KHDRBS3	729.493	0.312869	0.117175	2.67009	0.00758309	0.0411774
TOB2	1869.88	0.312368	0.104793	2.98082	0.00287481	0.0207727
KRTCAP2	1050.66	0.312317	0.0877382	3.55965	0.00037135	0.00507955
MAPK13	740.24	0.311811	0.100398	3.10576	0.00189791	0.0152531
ZFYVE27	905.578	0.311727	0.105982	2.94133	0.0032681	0.0226153
LRRC47	1120.47	0.311726	0.0916736	3.40039	0.000672903	0.0075849
PGM1	1014.27	0.311612	0.0839322	3.71267	0.000205087	0.00339567
KLHL15	2159.12	0.311588	0.089576	3.47848	0.00050427	0.00629047
RPL18	8360.57	0.311569	0.117918	2.64225	0.00823572	0.0434191
AIDA	4958.23	0.311357	0.0894041	3.48258	0.000496608	0.00624406
TBCEL	1157.79	0.311224	0.104769	2.97058	0.00297233	0.0212234
GRK2	4782.66	0.311111	0.11743	2.64932	0.00806528	0.0428054
CARM1	1226	0.311013	0.103465	3.00596	0.00264742	0.0195989
PLEKHG2	2225.68	0.310726	0.091998	3.37752	0.000731418	0.00800518
HLA-DMB	1669.3	0.31049	0.0809149	3.83724	0.000124423	0.00238929
TRIM65	919.759	0.310099	0.0919294	3.37323	0.000742932	0.00807363
TMEM168	502.509	0.309953	0.116383	2.66322	0.00773977	0.0416888
EXOC7	2056.94	0.309863	0.114178	2.71386	0.00665051	0.0374616
DDOST	3689.08	0.308516	0.113071	2.7285	0.00636223	0.0361754
ZSCAN2	753.579	0.308171	0.105062	2.93324	0.00335444	0.023018
MAN1A1	8146.04	0.307765	0.0961329	3.20145	0.00136738	0.0121483
WDR55	1402.34	0.307257	0.0805137	3.81621	0.000135517	0.00253324
SRGAP2C	1543.64	0.307058	0.0801754	3.82982	0.000128234	0.002433
MTMR14	2200.19	0.306899	0.0826738	3.71216	0.000205498	0.00339567
BACH1	3344.95	0.306121	0.0986888	3.10189	0.00192292	0.0153761
MLLT6	3965.37	0.305726	0.0963235	3.17395	0.0015038	0.0129418
DGCR8	2405.92	0.305535	0.110759	2.75855	0.00580591	0.034257
MFNG	647.379	0.305459	0.105262	2.90189	0.00370917	0.0247812
FXYD5	2365.29	0.3043	0.110675	2.74948	0.00596893	0.0348411
SLC41A1	4078.73	0.304177	0.101203	3.0056	0.0026506	0.019611
KLHL42	2569.73	0.303949	0.101108	3.00618	0.00264554	0.0195965
NOP2	2883.93	0.303617	0.0937832	3.23743	0.0012061	0.0111253
TVP23B	1161.81	0.303368	0.0891175	3.40413	0.000663745	0.00750428
FBXW7	5576.09	0.302733	0.102647	2.94925	0.00318543	0.0222191
ST3GAL1	4451.25	0.30265	0.104094	2.90749	0.00364348	0.0244843
ZNF74	531.194	0.302237	0.110036	2.74671	0.00601958	0.0350043
UBXN8	888.657	0.302102	0.0829805	3.64064	0.000271961	0.00412794
EGLN1	4286.15	0.301616	0.0812725	3.71117	0.000206304	0.00340012
CCDC186	3832.38	0.300947	0.109359	2.75191	0.00592491	0.0346527
MED19	310.129	0.29999	0.094474	3.17537	0.00149647	0.0129022
FAM120A	6291.8	0.299654	0.074324	4.03172	5.53701e-05	0.00136529
SPG7	2629.63	0.298246	0.112448	2.6523	0.00799451	0.0425903
ZNF785	852.043	0.297808	0.104297	2.85537	0.00429862	0.0276131
PBX2	3699.85	0.297276	0.0754564	3.93971	8.15806e-05	0.00177961
HIF1A	10997	0.297127	0.0690553	4.30274	1.68702e-05	0.000581482
ODR4	1802.7	0.296404	0.102966	2.87865	0.00399378	0.0262129
ABHD15	680.55	0.296166	0.095318	3.10714	0.0018891	0.0152235
TNFRSF10B	2952.73	0.295954	0.114323	2.58875	0.0096325	0.0482539
WASF1	3003.1	0.29566	0.099851	2.96101	0.00306628	0.0216381
ANKRD28	6158.12	0.295578	0.100253	2.94832	0.00319505	0.0222373
GRAMD1B	1471.49	0.295524	0.0992215	2.97842	0.00289735	0.0208899
NDRG1	1238.54	0.295246	0.10918	2.70422	0.00684658	0.0382263
EHBP1L1	2945.65	0.292974	0.0883074	3.31766	0.000907737	0.00919658
PEDS1	596.996	0.292641	0.109024	2.68419	0.00727053	0.040029
PPRC1	2827.13	0.292597	0.0806872	3.62631	0.000287501	0.00429692
PYROXD1	453.255	0.292443	0.105962	2.75988	0.00578219	0.0341807
PRKCSH	2250.52	0.292442	0.0899471	3.25126	0.00114893	0.0107624
ST8SIA4	2992.93	0.292442	0.0814302	3.59132	0.000329011	0.00467632
RIPOR1	743.409	0.292244	0.10941	2.67109	0.00756044	0.0411426
GLG1	5813.25	0.291937	0.0891472	3.27478	0.00105745	0.010184
EXT2	2065.03	0.291913	0.0911392	3.20293	0.00136035	0.012116
CKAP4	1130.36	0.291271	0.11058	2.63404	0.00843764	0.0439354
EIF3L	18737.9	0.291022	0.0985295	2.95365	0.00314037	0.022039
GNB4	8575.01	0.290926	0.104871	2.77414	0.00553473	0.0332136
MED21	2283.86	0.290683	0.074876	3.88219	0.000103518	0.00210592
RPS2	20366.6	0.289974	0.102509	2.82877	0.00467269	0.0293032
TTPAL	1009.43	0.289818	0.0767516	3.77605	0.000159336	0.00282042
UBE2Q2	2049.15	0.289627	0.0733683	3.94757	7.89481e-05	0.00174623
CHMP3	1773.74	0.28958	0.102309	2.83043	0.0046485	0.0291803
ZNF81	1051.57	0.289574	0.105599	2.7422	0.00610293	0.0353579
LDB1	2495.02	0.289523	0.0793873	3.64697	0.000265355	0.00407157
L3MBTL3	983.489	0.289488	0.109145	2.65233	0.0079939	0.0425903
ABRAXAS1	1153.54	0.288624	0.107333	2.68906	0.00716535	0.0396393
RAMAC	1378.83	0.288607	0.0985462	2.92865	0.00340441	0.023257
IER5	504.353	0.288359	0.0961499	2.99906	0.00270814	0.0198743
CSNK1D	2464.58	0.28826	0.100209	2.8766	0.00401987	0.0262889
SLC39A7	3068.54	0.287902	0.095593	3.01175	0.00259745	0.0193306
PAX5	16427.9	0.287728	0.0574437	5.00887	5.47507e-07	4.81882e-05
SLC39A1	1514.89	0.287673	0.0933461	3.08179	0.00205762	0.0162583
STAG3L4	442.827	0.287619	0.10845	2.65208	0.00799967	0.0425999
ENTPD4	4952.81	0.287601	0.0915671	3.14088	0.00168444	0.0140636
PLCB3	401.625	0.287066	0.110562	2.59643	0.00941984	0.0475846
TBC1D4	3812.32	0.286988	0.0931386	3.0813	0.00206097	0.0162746
PHKG2	623.878	0.2867	0.0931821	3.07677	0.00209258	0.0164729
RNF19A	2294.47	0.286626	0.108591	2.6395	0.00830278	0.0435188
PTTG1IP	2640.56	0.286402	0.0655949	4.36622	1.26414e-05	0.000482582
RAB5B	5641	0.285553	0.0829183	3.44379	0.000573623	0.00680894
R3HDM4	391.589	0.284891	0.102977	2.76655	0.00566523	0.0337411
LRP8	6166.5	0.284685	0.0875939	3.25006	0.00115382	0.0107923
CDK16	1408.05	0.284232	0.0892725	3.18386	0.00145323	0.0126499
OXA1L	3871.55	0.283542	0.10199	2.7801	0.00543422	0.0327968
MTF2	7397.84	0.282563	0.0808191	3.49624	0.000471857	0.00602854
MED25	917.275	0.281746	0.0811215	3.47314	0.000514415	0.00636629
RPLP0	51868.2	0.281312	0.102096	2.75537	0.00586264	0.0344474
DCUN1D3	550.239	0.280899	0.0894466	3.14041	0.00168711	0.0140767
NFS1	736.444	0.280689	0.0906926	3.09495	0.00196847	0.0156416
MIDEAS	1722.25	0.280059	0.100039	2.79949	0.00511827	0.0314287
TMEM9B	1141.5	0.279837	0.0813251	3.44097	0.000579637	0.00684015
SCAP	723.225	0.279748	0.102201	2.73723	0.00619588	0.0355968
SPRYD7	556.812	0.279664	0.108662	2.5737	0.0100618	0.0499113
NOTCH1	541.37	0.279657	0.10491	2.66568	0.00768333	0.0415083
SERTAD2	1688.91	0.279461	0.0844459	3.30935	0.000935142	0.00937706
LIN7C	1794.03	0.279251	0.0674659	4.13914	3.48609e-05	0.000973187
PCGF3	1841.88	0.278935	0.0767206	3.63573	0.000277195	0.00418732
TNIP1	913.756	0.278858	0.096194	2.89891	0.0037446	0.0249653
C20orf96	468.089	0.27849	0.0795189	3.50218	0.00046146	0.00592557
MYO9B	2344.1	0.278062	0.106101	2.62074	0.00877385	0.0452584
DCLRE1C	2013.33	0.277934	0.0797007	3.48723	0.000488059	0.00614877
WSB1	7504.03	0.277521	0.0814301	3.40809	0.000654199	0.00744119
VPS33A	1592.04	0.277491	0.0818167	3.39161	0.000694824	0.00777246
OGA	14371.5	0.276328	0.0948861	2.91221	0.00358884	0.0242457
ZNF337	1347.45	0.276022	0.0950759	2.90318	0.00369399	0.0247189
SCAMP3	852.756	0.275179	0.105402	2.61076	0.00903411	0.0462433
PIGS	1353.85	0.274565	0.0719981	3.81351	0.000137009	0.00254612
USP36	2376.79	0.274503	0.0750276	3.6587	0.000253501	0.00396161
GATAD1	1107.72	0.27379	0.102122	2.68102	0.00733989	0.0403281
VMP1	3234.38	0.273677	0.087192	3.13879	0.00169649	0.014127
TAP2	4268.92	0.273294	0.0811444	3.368	0.000757164	0.00816706
BTN2A1	2130.32	0.273274	0.0872576	3.13181	0.00173735	0.0143354
SLC23A2	1841.86	0.272833	0.0880189	3.09971	0.00193707	0.0154406
KIAA0100	9383.68	0.272456	0.0847939	3.21315	0.00131287	0.0117925
COX10	832.861	0.271295	0.0823256	3.2954	0.000982828	0.00970878
NUBP1	712.431	0.27114	0.0780981	3.47179	0.000516992	0.00637857
CSRP1	2077.46	0.270311	0.0868866	3.11107	0.00186409	0.0150673
PHTF1	1531.4	0.270013	0.0979783	2.75585	0.00585405	0.0344129
NAGA	602.855	0.269477	0.0922029	2.92265	0.00347067	0.0236237
TMEM87A	3968.83	0.26842	0.0757601	3.54303	0.000395556	0.00530505
ELOVL1	1427.68	0.267977	0.0906202	2.95714	0.00310508	0.0218389
MSTO1	1361.35	0.267759	0.0919541	2.91187	0.00359267	0.0242457
TOGARAM1	1159.69	0.266733	0.0938617	2.84176	0.00448652	0.0284738
WWP1	2049.93	0.266319	0.0943027	2.82409	0.00474151	0.0296029
RIC1	6143.34	0.26591	0.0634458	4.19114	2.77552e-05	0.000816171
ABI2	5076.75	0.265767	0.0913568	2.90911	0.00362464	0.0244225
FUT4	643.204	0.265095	0.100165	2.64658	0.00813112	0.0430467
RPL23A	18468.6	0.264866	0.0773651	3.42359	0.000618006	0.00713615
SFT2D3	369.269	0.264574	0.0953412	2.77502	0.00551979	0.0331629
NFKB2	357.351	0.264446	0.0930626	2.8416	0.00448883	0.0284742
B3GNT2	7638.78	0.264318	0.0694229	3.80736	0.000140458	0.00258744
FOXP1	4099.85	0.264151	0.0860058	3.07132	0.00213115	0.016735
PODXL	1976.52	0.263952	0.0726709	3.63216	0.000281061	0.00422744
ZNF280B	427.642	0.263916	0.0999733	2.63986	0.00829402	0.0434913
PFAS	2337.03	0.262825	0.0860032	3.05599	0.00224317	0.0173459
SSH2	8944.77	0.262411	0.0702995	3.73276	0.00018939	0.00320471
KPNA1	9064.66	0.262354	0.0708329	3.70384	0.000212359	0.00346836
TMSB10	10873.4	0.261684	0.0988011	2.6486	0.0080827	0.0428799
FAM168A	3287.58	0.261227	0.0967833	2.69909	0.00695292	0.0386841
BAHCC1	981.976	0.261004	0.0960838	2.71642	0.00659924	0.0372556
BICD2	1835.4	0.260755	0.0832298	3.13295	0.00173056	0.014298
ZDHHC17	4969.82	0.260222	0.0940341	2.76732	0.00565195	0.0337096
GNS	3262.7	0.259813	0.0903038	2.8771	0.00401348	0.0262606
ZNF3	2453.9	0.258857	0.0832435	3.10964	0.00187319	0.0151311
PLP2	1787.88	0.257816	0.0649117	3.97179	7.13338e-05	0.00163192
NHLRC2	3901.46	0.257545	0.0982281	2.62191	0.00874393	0.0451591
CTNNB1	8465.33	0.257421	0.055002	4.6802	2.8659e-06	0.000165102
MADD	2386.67	0.256975	0.0953042	2.69636	0.00701014	0.0389336
ZNF529	1190.28	0.256533	0.0856665	2.99456	0.00274844	0.0201235
SMAP2	3818.6	0.256443	0.0804441	3.18784	0.00143338	0.0125634
ASAP1	6143.38	0.25633	0.063325	4.04784	5.16915e-05	0.00129219
MTRF1	572.967	0.255614	0.0893409	2.86111	0.00422157	0.0272806
MACIR	1416.46	0.255087	0.0696845	3.6606	0.000251629	0.00393722
ERGIC3	3265.57	0.255013	0.0864287	2.95055	0.00317206	0.0221504
KDM3A	5187.68	0.254458	0.0825457	3.08263	0.00205178	0.0162243
GPATCH4	3094	0.254111	0.098627	2.57649	0.00998095	0.0495878
SKIV2L	1198.51	0.253477	0.0983323	2.57776	0.00994422	0.0494635
ZNF740	2570.18	0.253173	0.0956121	2.64792	0.00809883	0.0429247
UBE2J1	12440.7	0.252718	0.0886464	2.85085	0.00436028	0.0278877
TCTN3	1483.04	0.252508	0.0870605	2.90037	0.00372717	0.0248753
BTBD7	2274.66	0.251847	0.0866001	2.90816	0.00363559	0.0244558
DDX31	1203.03	0.251696	0.0919479	2.73738	0.00619309	0.0355968
ZKSCAN8	7032.6	0.251508	0.0806719	3.11766	0.0018229	0.0148384
SCARB2	4693.06	0.251213	0.0967251	2.59718	0.00939919	0.047536
CTSB	2674.15	0.251096	0.0694288	3.6166	0.000298503	0.0044034
ZNF496	1268.28	0.251058	0.0723178	3.4716	0.000517372	0.00637857
SHKBP1	713.883	0.250401	0.0870008	2.87815	0.00400012	0.0262409
UBFD1	4238.82	0.24988	0.0945835	2.6419	0.00824424	0.0434323
RHOQ	983.676	0.24972	0.0968001	2.57975	0.00988727	0.0492576
PIGT	1522.62	0.247722	0.0719682	3.44211	0.000577201	0.00682411
MKRN1	3670.74	0.247517	0.0758586	3.26288	0.00110286	0.0104606
TTC9C	785.343	0.247482	0.0857928	2.88465	0.00391846	0.0258525
SNHG32	5607.67	0.247262	0.0930649	2.65688	0.00788686	0.0422655
NECAP1	2038.67	0.247219	0.0735093	3.3631	0.000770728	0.00828516
MPP5	1775.75	0.246863	0.0753267	3.27723	0.00104832	0.0101268
PTK2	4152.63	0.246631	0.0742411	3.32203	0.000893646	0.00913792
LATS1	3689.82	0.245836	0.0724071	3.39518	0.000685823	0.00769214
AZI2	1583.03	0.245249	0.0933123	2.62826	0.00858226	0.0445968
RNF216	2791.76	0.24472	0.0787843	3.1062	0.0018951	0.0152445
RPS13	19731.7	0.244539	0.0857272	2.85253	0.00433732	0.0277913
ZBTB9	565.808	0.243426	0.0913644	2.66434	0.00771392	0.0416381
ITSN2	4945.23	0.241941	0.0759508	3.18549	0.00144509	0.0126311
LAPTM5	35335	0.241428	0.0568515	4.24664	2.16997e-05	0.000696257
STX6	2537.05	0.24094	0.0879606	2.73918	0.00615929	0.0355225
ELMO2	1222.55	0.24051	0.0918011	2.6199	0.00879554	0.0453414
SYNRG	4217.46	0.239832	0.087577	2.73853	0.00617148	0.0355503
WIPF2	2399.06	0.239638	0.0807057	2.96928	0.002985	0.02123
SETD1B	1042.44	0.238422	0.0922832	2.58359	0.00977779	0.0488081
GSTK1	1248.71	0.238287	0.0823127	2.8949	0.00379282	0.0252252
ACBD5	2149.2	0.238244	0.081236	2.93274	0.00335982	0.0230424
EPHB4	1050.83	0.238181	0.0838471	2.84066	0.00450197	0.028529
ZNF440	729.742	0.237722	0.0783389	3.03453	0.00240912	0.0182579
KLHL11	720.128	0.237691	0.0885403	2.68455	0.00726283	0.0400054
USP6NL	2201.35	0.236616	0.0665309	3.55648	0.000375856	0.00510938
IRF1	3963.26	0.236361	0.0728556	3.24424	0.00117764	0.0109518
APMAP	1666.8	0.236256	0.0833767	2.8336	0.00460272	0.028936
SMARCD2	4363.13	0.235939	0.0862177	2.73655	0.00620872	0.0356544
BUD23	1963.65	0.234647	0.0721511	3.25216	0.0011453	0.0107522
AP2S1	1056.71	0.234585	0.0905814	2.58977	0.0096039	0.0482064
C6orf89	2763.03	0.2324	0.0559111	4.1566	3.23018e-05	0.000915868
RPS20	23689	0.231584	0.0833796	2.77746	0.00547852	0.0329856
RNF111	3312.72	0.2302	0.0681805	3.37633	0.000734598	0.00801921
FKBP15	3112.75	0.229642	0.0860305	2.66931	0.00760074	0.0411826
ARHGAP1	1044.59	0.229118	0.0759171	3.01801	0.00254444	0.0190031
DOCK10	4744.23	0.228336	0.0852783	2.67754	0.00741642	0.0406204
SLC25A24	2912.1	0.22792	0.0834467	2.73133	0.00630792	0.0359472
PRKCD	687.562	0.227886	0.0851872	2.67512	0.00747025	0.0408447
MON1B	1975.12	0.227781	0.0750282	3.03594	0.00239791	0.018231
SLC25A32	2358.07	0.227773	0.0829455	2.74606	0.00603155	0.0350339
INO80	3362.82	0.227048	0.0772427	2.93941	0.00328835	0.0226996
CUTA	961.453	0.226926	0.0802754	2.82684	0.004701	0.0294079
VAC14	527.049	0.225749	0.0816348	2.76536	0.00568602	0.0338332
MRPL10	787.618	0.225529	0.0756072	2.9829	0.00285531	0.0206773
SPG21	3142.97	0.22528	0.0742297	3.03491	0.00240609	0.0182494
GGA1	770.045	0.225199	0.0855016	2.63386	0.00844199	0.04394
BAHD1	815.47	0.22487	0.0792172	2.83865	0.00453048	0.0286327
EIF4A2	29902.5	0.224813	0.0792861	2.83547	0.00457584	0.0288242
EFNB2	2028.31	0.224418	0.0747183	3.00352	0.00266879	0.0197111
ERGIC1	8755.09	0.223611	0.0661169	3.38205	0.000719462	0.007936
MGAT1	1270.53	0.223041	0.0845053	2.63937	0.00830614	0.0435188
HARS1	3697.83	0.222744	0.06668	3.34049	0.0008363	0.00880338
CELF1	11705.3	0.222518	0.0692676	3.21243	0.00131615	0.0118137
PHF12	2866.02	0.22214	0.072431	3.06692	0.00216276	0.0169203
NUTM2A-AS1	1741.73	0.222025	0.0766969	2.89484	0.00379354	0.0252252
CPT1A	3442.44	0.221918	0.0759614	2.92146	0.003484	0.023689
GMFB	4161.79	0.221912	0.064176	3.45787	0.000544464	0.00659078
C8orf76	867.981	0.221419	0.0750032	2.95213	0.00315592	0.0220655
ENAH	2314.11	0.221004	0.0670508	3.29607	0.000980488	0.00969738
SNHG5	7835.61	0.220738	0.0845886	2.60954	0.00906629	0.0463172
ZNF672	640.421	0.220669	0.0769541	2.86755	0.00413666	0.0268724
RPSA	42218.7	0.220424	0.0828366	2.66095	0.00779217	0.041895
PDCL	1598.12	0.220026	0.0651843	3.37545	0.000736962	0.00803808
HLA-E	5232.26	0.219392	0.0506658	4.33017	1.48994e-05	0.000539529
TRIM22	7303.44	0.219302	0.0685687	3.19827	0.00138253	0.0122412
RCOR3	2340.43	0.215978	0.0678652	3.18246	0.0014603	0.012694
YIPF1	653.124	0.215814	0.0818966	2.6352	0.0084087	0.0438387
SEC23A	3315.62	0.215399	0.077655	2.77379	0.00554072	0.0332261
DNMT3A	1575.6	0.214235	0.0614178	3.48816	0.000486364	0.00613962
FBXO7	5093.48	0.21393	0.0735657	2.90802	0.0036373	0.0244558
ACSS1	2250.18	0.21353	0.0496916	4.29711	1.73039e-05	0.000589541
OTUD4	6152.34	0.213288	0.0779669	2.73562	0.00622628	0.0357067
ZNF343	1178.24	0.212362	0.0770391	2.75655	0.00584151	0.0343551
EFR3A	4061.64	0.212217	0.0597267	3.55314	0.000380666	0.00515444
SCAMP2	1256.36	0.21204	0.0636006	3.33393	0.000856273	0.00891002
VPS45	1811.08	0.211914	0.0816965	2.59392	0.00948877	0.0478309
ELOA	2090	0.211712	0.0783635	2.70166	0.00689935	0.0385039
TRAM2	1332.27	0.211657	0.0570224	3.71182	0.000205773	0.00339579
PLAGL2	2923.13	0.211191	0.076113	2.77471	0.00552516	0.0331719
KMT2E	11896.9	0.211182	0.0801175	2.6359	0.00839134	0.0437662
NUTM2B-AS1	1510.12	0.210203	0.0769889	2.7303	0.00632763	0.036011
PRKAG1	1084.22	0.209178	0.0780026	2.68168	0.00732528	0.0402954
COPS7A	415.371	0.208634	0.0782842	2.66509	0.00769676	0.0415632
ACTR1A	2987.38	0.207814	0.0787916	2.63751	0.0083517	0.0436996
INPPL1	4566.6	0.206185	0.0732786	2.81371	0.0048974	0.0304861
YEATS2	5796.28	0.204812	0.0752411	2.72208	0.00648734	0.0367548
CLTC	40859.5	0.204478	0.063159	3.23751	0.00120577	0.0111253
SLC35B1	2161.18	0.203313	0.0692186	2.93725	0.00331133	0.022821
C18orf21	718.615	0.202804	0.0701001	2.89305	0.00381516	0.0253424
PRKAA1	5623.85	0.20209	0.07455	2.7108	0.00671206	0.0377077
PEX5	1136.49	0.200401	0.0686917	2.9174	0.00352968	0.0239482
SS18	4216.24	0.200109	0.071376	2.80359	0.00505377	0.031108
TRIM27	5666.1	0.198075	0.0484641	4.08704	4.36903e-05	0.00114171
TTC7A	4652.44	0.197176	0.0512334	3.84859	0.000118799	0.00231997
KPNA6	4910.87	0.196967	0.0578528	3.40462	0.00066255	0.00749746
SRPRA	4642.28	0.195295	0.0619474	3.1526	0.00161826	0.0136641
STT3B	32762.1	0.194505	0.0747471	2.60217	0.00926355	0.0470944
PDIA6	23231.1	0.193859	0.065522	2.95869	0.00308954	0.021778
WIPI2	2102.48	0.193265	0.0496682	3.89112	9.97844e-05	0.00204841
NFE2L2	3669.25	0.192852	0.0730755	2.63907	0.00831326	0.0435381
GPBP1L1	6602.27	0.190503	0.0696282	2.73601	0.00621899	0.0356811
PHB2	4624.02	0.189204	0.0726487	2.60437	0.00920438	0.0468722
ELMO1	2642.34	0.186674	0.0650024	2.8718	0.00408143	0.0266091
TRAK1	2592.84	0.184675	0.0696866	2.65009	0.00804715	0.0427809
AREL1	2601.45	0.184481	0.0639297	2.88568	0.00390566	0.0257948
TMED4	2638.32	0.184389	0.0702349	2.62532	0.00865677	0.0448736
ZBTB39	1683.25	0.182787	0.063824	2.86392	0.00418429	0.0271123
CASC3	7490.06	0.182612	0.0489804	3.72827	0.000192798	0.00324075
GPR180	1974.8	0.182023	0.0703618	2.58696	0.00968271	0.0484479
EIF2S3	22036.1	0.181103	0.0662646	2.73303	0.00627548	0.0358753
EI24	4212.47	0.18051	0.0505146	3.57342	0.000352355	0.00490741
SUPT7L	2775.31	0.180495	0.0656567	2.74907	0.00597637	0.0348411
PSME4	8807.13	0.17953	0.0618762	2.90143	0.00371459	0.0248044
RPL36A	15038.8	0.176636	0.0634459	2.78403	0.00536873	0.0325099
POLR3A	2493.2	0.174796	0.0672979	2.59734	0.00939482	0.0475329
GALNT2	6092.53	0.173733	0.0597848	2.90598	0.00366107	0.0245765
DCTN4	4271.34	0.172845	0.0645628	2.67716	0.00742483	0.040649
ADIPOR1	3738.92	0.169733	0.0634961	2.67313	0.00751475	0.0409995
ZNF706	4141.48	0.169209	0.0543177	3.11518	0.00183833	0.0149256
ZFYVE26	1326.56	0.164642	0.0634179	2.59615	0.00942756	0.0475846
CD53	7099.55	0.164315	0.0506358	3.24503	0.00117439	0.0109518
GIT2	3803.29	0.163309	0.0590712	2.76461	0.00569912	0.0338793
SLC7A6OS	1488.33	0.161127	0.0595474	2.70586	0.00681287	0.0381052
KLHL28	1737.24	0.158669	0.0606209	2.6174	0.00886029	0.0456114
JOSD1	2891.43	0.157796	0.0461034	3.42264	0.000620158	0.00713886
CIAO1	4925.59	0.155363	0.0597483	2.60029	0.00931437	0.0472619
TMEM165	2922.04	0.154096	0.0579495	2.65915	0.00783389	0.0420531
EML4	3514.75	0.153344	0.0579708	2.6452	0.00816418	0.0431496
LARP1	16835.9	0.146337	0.0561895	2.60434	0.00920506	0.0468722
DHX33	4013.83	0.146209	0.0439512	3.32662	0.000879073	0.00908017
RFX5	4765.51	0.143123	0.0483915	2.95761	0.00310034	0.0218177
TBRG1	1874.09	0.142585	0.0546634	2.60842	0.00909616	0.0464296
CS	14091.4	0.128746	0.0354501	3.63174	0.000281518	0.00422744
