# Supplementary material for: IKAROS levels are associated with antigen escape in CD19- and CD22-targeted therapies for B-cell malignancies
Source: Nat Commun. 2025 Apr 23;16:3800. doi: 10.1038/s41467-025-58868-2 (PMC12019336; doi:10.1038/s41467-025-58868-2)
Supplement: Supplementary file 9 — Source Data [file 41467_2025_58868_MOESM9_ESM.xlsx]

## Sheet: Fig. 1
Fig. 1B					Fig. 1D
CD19 median levels					Population	CR (n = 6)						Negative pre-CART19 (n = 11)											Negative post-CART19 (n = 8)
CR (n = 6)	Negative (n = 11)	Positive (n = 4)	Refractory (n = 4)		HSC	5.72	0.03	0.06	6.76	1.18	3.34	5.47	0.01	0.04	0.01	0.03	8.73	8.25	7.62	7.82	0.16	0.03	10.95	0.01	0.05	0	4.18	9.12	12.92	0
2.1195	2.6947	3.2515	0.300286		CLP	3.54	0	0.01	0.07	0.05	1.63	1.44	0.01	0.01	0.08	0.01	0.05	0.14	0.62	2.96	0.33	0.04	6.62	0.01	0.06	0	0.39	0.18	2.25	0.01
2.39845	0.852234	2.42212	3.16561		Pre-pro-B	15.62	0.84	0.57	6.05	0.76	2.73	4.6	5.06	0.03	0.02	4.69	27.59	5.73	14.36	14.03	2.05	0.51	34.93	0.64	1.28	4.86	20.18	5.77	16.56	0.42
2.9991	3.02269	2.1671	2.37097		Pro-BI	4	0.1	6.47	4.45	0.02	0.02	2.38	1.26	0.15	1.02	0.5	1.68	0.12	3.73	62.93	0.11	0.36	4.78	0.29	3.31	0.05	21.56	0.02	5.42	0.68
2.09745	2.76195	2.71308	2.46899		Pro-BII	68.71	70.22	56.94	31.16	57	69.51	0.11	38.36	0.82	59.24	61.7	15.67	70.15	66.94	3.77	0.92	83.6	0.19	59.67	69.99	23.58	24.99	58.63	0.13	60.27
3.13258	2.99082				Pre-BI	0.02	2.05	1.67	2.48	0.07	2.64	75.27	0.86	8.98	4.47	0.04	0.01	1.05	0.05	0.01	69.55	1.02	31.71	0.41	0.58	0.13	0.19	0.37	0	1.51
2.5584	1.72721				Pre-BII	0	0	0.12	0.14	0.05	1.85	0.04	1.96	4.92	0.01	0.02	0	0	0.02	0	12.01	0.01	0	0.01	0	0	0	0	0	0
	2.32437				Immature-BI	0.02	2.92	16.64	3.22	11.36	1.06	7.65	1.95	68.07	34.42	1.96	0.01	0.47	0.08	0.05	11.42	5.33	0.06	0.11	4.29	0.64	0	0.02	0	0.13
	2.86082				Immature-BII	0.15	1.82	7.38	0.05	10.13	3.44	0.82	5.63	5.01	0.05	8.74	10.76	1.21	0.84	1.98	0.2	2.43	0.01	0.14	0.74	15.9	1.94	0.1	0.03	0.52
	2.78158				Immature-BIII	0	10.68	1.88	0.45	1.29	0.05	0.02	0.01	0.95	0	0.01	2.73	0.59	0.25	0.14	0	0.27	0.01	0	0.09	0.24	1.12	0.03	0	0
	2.13475				Mature-BI	0	0	0	0	0	0	0	0	0.15	0	0	0	0	0	0	0.04	0	0	0	0	0	0	0	0	0
	3.28832				Mature-BII	0	0	0	0.02	0	0	0.32	0	4.32	0	0	0	0	0.01	0	0.2	0	0.01	0	0	0	0	0	0	0
					Early-non-BI	0.49	8.42	2.84	17.95	9.4	7.72	0.05	21.26	1.91	0.13	13.73	1.94	3.46	1.16	0.02	0.61	4.82	0.32	34.21	15.94	44.44	1.73	24.94	0	30.53
					Early-non-BII	0.87	0.03	0.51	3.85	0.79	4.26	1.53	10.21	0.71	0.12	1.37	3.63	0.3	2.6	3.46	1.43	0.32	10.03	3.76	0.71	4.4	3.77	0.11	9.85	0.97
					Non-BIII	0.85	2.78	4.9	22.35	4.94	1.76	0.19	13.41	3.93	0.33	7.17	27.17	6.15	1.72	2.79	0.96	1.27	0.37	0.74	2.91	5.74	19.67	0.45	52.84	4.96
					Fig. 1E
					Marker	CR (n = 6)						Negative pre-CART19 (n = 11)											Negative post-CART19 (n = 7)
					CD19	2.41487	2.53831	3.02019	2.56934	3.28406	2.77529	2.54366	1.2599	2.47124	2.75303	2.99518	3.04725	2.55564	2.37706	3.68286	1.70661	2.83465	0	0	0	0	0	0.259277	0.137462
					IKAROS	0.145058	0.810233	1.37579	1.33654	2.57677	0.94506	0.359458	0.277568	0	1.13736	0.676103	0.674547	0.15404	0.777605	1.4164	0.711836	0.564364	0.364636	0.227413	1.0093	1.39694	0.467595	0.117985	0.45458
					PAX5	0.346764	0.668013	0.966874	0.569771	0.626956	0.90143	0.793444	0.036014	0	1.17966	0.434772	0.478733	0.423626	0.489576	1.49767	0.100911	0.481929	0.849113	0.208505	0.553511	0.579092	0.521695	0.36005	0.38692
Fig. 1I
Cluster	CR (n = 3)			Negative pre-CART19 (n = 3)			Negative post-CART19 (n = 3)
0	0	0.2	0.06	0	0.66	0	0	0.95	0.12
1	0	0.32	0.29	0	0.66	0.18	0.17	1.42	0.35
2	0	0.12	0.03	0	0	0.11	0	0.24	0.17
3	0	0	0	0	0	0	0	0	0.06
4	0	0	0	0	0	0	0	0	0
5	0.09	0	0.03	0	0	0	0	0	0
6	13.69	21.23	30.72	11.39	9.38	12.34	17.63	16.08	19.51
7	0	0.08	0	0	0.07	0.04	0	0	0.06
8	1.28	0.24	2.78	0	0.37	0.73	0.97	0.71	1.5
9	81.3	76.29	63.81	84.81	86.08	85.43	76.78	77.54	76.01
10	0	0	0.03	0	0	0	0	0	0
11	0	0	0	0	0	0	0	0	0
12	0	0	0	0	0	0	0	0	0
13	0	0	0.03	0	0	0	0	0	0.06
14	0.09	0	0	0	0	0	0	0	0
15	3.47	1.54	2.23	3.8	2.78	1.13	4.45	3.07	2.19
16	0.09	0	0	0	0	0.04	0	0	0
17	0	0	0	0	0	0	0	0	0

## Sheet: Fig. 2
Fig. 2A							Fig. 2B					Fig. 2C
IKAROS median levels			CD19 median levels				IKAROS median levels		CD19 median levels			IKAROS median levels				CD19 median levels
WT (n = 20)	KD1 (n = 20)	KD2 (n = 8)	WT (n = 25)	KD1 (n = 25)	KD2 (n = 12)		w/o Lenalidomide (n = 8)	+ Lenalidomide (n = 8)	w/o Lenalidomide (n = 8)	+ Lenalidomide (n = 8)		WT (n = 9)	WT + Lenalidomide (n = 9)	KD (n = 9)	KD + Lenalidomide (n = 9)	WT (n = 9)	WT + Lenalidomide (n = 9)	KD (n = 9)	KD + Lenalidomide (n = 9)
1	0.223	0.0852	1	0.482	0.169		1	0.42	1	0.7655		1	0.472	0.346	0.211	1	0.818	0.761	0.708
1	0.245	0.188	1	0.589	0.648		1	0.493	1	0.483		1	0.493	0.2	0.0412	1	0.508	0.496	0.371
1	0.186	0.163	1	0.694	0.217		1	0.441	1	0.871		1	0.447	0.354	0.266	1	0.275	0.289	0.186
1	0.153	0.112	1	0.676	0.275		1	0.0552	1	0.291		1	0.473	0.179	0.0338	1	0.494	0.475	0.38
1	0.187	0.0375	1	0.444	0.276		1	0.46	1	0.3845		1	0.385	0.18	0.105	1	0.914	0.802	0.767
1	0.112	0.112	1	0.645	0.371		1	0.396	1	0.687		1	0.376	0.141	0.0799	1	0.724	0.449	0.264
1	0.196	0.0939	1	0.214	0.343		1	0.385	1	0.914		1	0.416	0.158	0.0644	1	0.848	0.535	0.347
1	0.194	0.055	1	0.687	0.187667		1	0.376	1	0.725		1	0.447	0.156	0.062	1	0.873	0.677	0.502
1	0.12		1	0.282	0.261							1	0.414	0.194	0.0306	1	0.785	0.462	0.364
1	0.117		1	0.423	0.632
1	0.204		1	0.352667	0.499
1	0.346		1	0.436	0.208
1	0.2		1	0.64
1	0.156		1	0.42
1	0.163		1	0.394
1	0.223		1	0.761
1	0.354		1	0.496
1	0.179		1	0.677
1	0.18		1	0.768
1	0.141		1	0.589
			1	0.289
			1	0.475
			1	0.802
			1	0.449
			1	0.166
Fig. 2D			Fig. 2G				Fig. 2J
CD19 vst gene counts			CD19 intron 10 retention				IKAROS KD		IKAROS WT
IKAROS WT (n = 6)	IKAROS KD (n = 6)		IKAROS WT (n = 6)	IKAROS KD (n = 6)			Cell type	-Log(FDR-value)	Cell type	-Log(FDR-value)
11.6688	11.7224		0.124	0.194			Hematopoietic Multipotent Progenitor cell	-3.37	Pro-B cell	4.73
11.967	11.4505		0.1	0.191			Myeloid Progenitor	-2.85	Naive B cell	2.44
9.46923	8.60021		0.101	0.307			Megakaryocyte-Erythroid Progenitor cell	-2.78	Immature B cell	1.39
9.33684	8.86778		0.106	0.241			Immature Conventional Dendritic cell	-1.98	Precursor B cell	1.39
11.4757	11.5852		0.14	0.164			Common Lymphoid progenitor	-1.47
11.3513	11.4915		0.115	0.171
Fig. 2K			Fig. 2L				Fig. 2M
CD22 vst gene counts			CD22 median levels				CD22 median levels
IKAROS WT (n = 6)	IKAROS KD (n = 6)		IKAROS WT (n = 7)	IKAROS KD (n = 7)			pre-CART22 (n = 9)	post-CART22 (n = 10)
11.9964	11.2305		1	0.184514			1.04097	0.281594
12.0183	11.0883		1	0.293364				0.61288
13.1378	11.8457		1	0.857825			0.36456	0.0656083
12.9434	11.9463		1	0.751			1.58445	1.41827
11.5671	11.4697		1	0.76			1.10708	0.964437
11.5757	11.5625		1	0.68			0.600199
			1	0.417				0.327406
							2.00018	2.53154
							0.0758777	0.0279942
							1.25034	0.491915
							0.906989	0.847377

## Sheet: Fig. 3
Fig. 3A									Fig. 3B									Fig. 3C
IKAROS levels (RFI)									CD19 levels (RFI)									CD19 levels (RFI)
0 µM		0.1 µM		1 µM		10 µM			0 µM		0.1 µM		1 µM		10 µM			0 µM		0.1 µM		1 µM		10 µM
1.02	0.98	0.67	0.67	0.56	0.55	0.46	0.41		0.98	1.02	0.82	0.8	0.63	0.7	0.55	0.54		0.97	1.03	0.95	0.93	0.68	0.67	0.5	0.51
1.07	0.93	0.72	0.72	0.66	0.66	0.57	0.52		0.98	1.02	0.87	0.84	0.72	0.73	0.68	0.69		1	1	0.86	0.84	0.58	0.57	0.39	0.41
1.07	0.93	0.43	0.44	0.11	0.11	0.07	0.06		0.97	1.03	0.83	0.81	0.73	0.82	0.71	0.68
1.01	0.99	0.78	0.75	0.58	0.55	0.44	0.4		0.99	1.01	0.89	0.96	0.8	0.76	0.66	0.6
1.01	0.99	0.45	0.45	0.13	0.12	0.08	0.06		0.98	1.02	0.92	1.03	0.87	0.93	0.77	0.71
0.94	1.06	0.63	0.66	0.58	0.54	0.37	0.32		1.12	0.88	0.71	0.71	0.64	0.68	0.56	0.54
1.01	0.99	0.81	0.8	0.78	0.77	0.54	0.52		0.99	1.01	0.99	0.97	0.91	0.89	0.73	0.72
Fig. 3D	IKAROS levels (RFI)													Fig. 3J
	DMSO				Asu/Asu				Asu/DMSO					IKAROS levels (RFI)
	KO1		KO2		KO1		KO2		KO1		KO2			0 µM		0.1 µM		1 µM		10 µM
9	1	1	0.99	1.01	0.61	0.62	0.57	0.54	0.76	0.8	0.79	0.71		1.05	0.95	0.71	0.65	0.53	0.59	0.46	0.44
14	0.99	1.01	0.99	1.01	0.74	0.73	0.56	0.55	1.23	1.22	0.91	0.9		1.04	0.96	0.76	0.77	0.61	0.65	0.52	0.53
21	0.99	1.01	0.96	1.04	0.74	0.75	0.62	0.6	1.27	1.29	1.12	1.19		1.08	0.92	0.79	0.76	0.63	0.62	0.5	0.44
28	1.02	0.98	0.98	1.02	0.63	0.62	0.6	0.6	1.25	1.2	1.15	1.1
Fig. 3E	CD19 levels (RFI)													Fig. 3K
	DMSO				Asu/Asu				Asu/DMSO					IKAROS levels (RFI)
	KO1		KO2		KO1		KO2		KO1		KO2			0 µM		0.1 µM		1 µM		10 µM
9	0.99	1.01	1.01	0.99	0.3	0.3	0.6	0.61	0.31	0.31	0.64	0.63		1	1	1.06	1.07	1.07	1.09	0.95	0.92
14	1	1	1	1	0.33	0.33	0.62	0.75	0.52	0.53	0.71	0.72		0.99	1.01	1.1	1.11	1.1	1.11	0.97	0.93
21	1	1	1.01	0.99	0.35	0.35	0.55	0.56	0.91	0.92	0.84	0.82		0.99	1.01	1.09	1.08	1.12	1.09	0.98	0.97
28	0.99	1.01	1.01	0.99	0.4	0.4	0.66	0.67	0.93	0.94	0.94	0.93
Fig. 3F	CD22 levels (RFI)													Fig. 3L
	DMSO				Asu/Asu				Asu/DMSO					IKAROS levels (RFI)
	KO1		KO2		KO1		KO2		KO1		KO2			0 µM		0.1 µM		1 µM		10 µM
9	1.01	0.99	0.99	1.01	0.52	0.52	0.53	0.51	0.77	0.76	0.79	0.78		1.01	0.99	1.02	1.01	0.96	0.96	0.88	0.85
14	1	1	0.97	1.03	0.54	0.54	0.45	0.45	1.02	1.03	0.79	0.82		1.01	0.99	1.03	1.06	1.04	1.02	0.89	0.94
21	1	1	1.01	0.99	0.56	0.56	0.43	0.44	1.27	1.28	1.2	1.18		1	1	1.06	1.07	1.02	1.04	0.82	0.83
28	0.98	1.02	1.01	0.99	0.46	0.46	0.58	0.55	1.01	1.06	1.09	1.1
Fig. 3G	Fold change values
	D0 (n = 6)						D3 (n = 2)		D7 (n = 4)				D22 (n = 2)
IKAROS	1.15	0.85	0.89	1.11	1.01	0.99	0.57	0.5	0.68	0.56	0.44	0.33	0.61	0.54
CD19	1.47	0.53	1.45	0.55	1.5	0.5	1.05	0.42	0.22	0.12	0.45	0.14	0.51	0.29
CD22	1.17	1.31	1.25	1.02	0.61	0.69	0.49	0.54	0.51	0.6	0.27	0.35	0.63	0.59
CD24	0.82	1.18	0.93	1.07	1.04	0.96	0.51	0.53	0.14	0.17	0.09	0.1	0.1	0.17
CD38	1.06	0.94	1.2	0.8	1.14	0.86	1.05	0.64	0.56	0.2	0.46	0.17	0.75	0.37
CD72	1.08	0.92	1.21	0.79	1.14	0.86	0.64	0.58	0.21	0.16	0.28	0.24	0.28	0.22
PU.1	1.01	0.99	1	1	1.08	0.92	0.88	0.71	0.54	0.43	0.52	0.45	0.81	0.61
CD10	0.61	1.39	0.86	1.14	0.7	1.3	0.88	1.48	0.91	1.27	1.08	1.55	1.2	1.87
CD43	1.01	0.99	1	1	0.91	1.09	1.46	1.36	1.26	1.14	1.63	1.49	1.29	1.15
CD58	0.78	1.22	0.93	1.07	0.67	1.33	1.13	1.61	1.72	1.65	1.9	2.13	1.28	1.3
CD63	0.88	1.12	0.94	1.06	0.83	1.17	1.21	1.63	1.48	1.18	1.54	1.55	1.13	1.34
HLADR	0.76	1.24	1.04	0.96	0.69	1.31	1.02	1.59	1.61	1.45	1.66	1.82	1.91	2.25
RUNX1	1.16	0.84	1.06	0.94	0.91	1.09	1.3	1.28	1.4	1.2	2.55	2	1.37	1.27
Fig. 3I	Frequency (%)
	D0 (n = 6)						D3 (n = 2)		D7 (n = 4)				D22 (n = 2)
HSC	0	0	0	0	0.00087831	0	0	0	0	0.00214576	0	0.147255	0.00171781	0.0254315
CLP	0.00067254	0.00101906	0.0386001	0.00076088	0.00087831	0.0158198	0.00200507	0.00236598	1.07294	0.00429152	0.00185567	0.384057	0.0970565	0.0605093
Pre-Pro B	0.635546	0.717416	0.0755919	0.273158	0.326731	0.115484	1.35542	2.98291	2.76295	3.49008	3.55082	6.64836	6.70291	9.06237
Pro-BI	0.33425	0.130439	0.114192	0.114133	0.211673	0.0980826	1.28725	0.88192	5.65936	7.33314	11.4476	5.31312	20.8663	10.8522
Pro-BII	42.1781	67.1324	15.3371	62.1133	50.1902	26.1359	68.3814	71.4899	40.8653	78.1873	62.2836	47.8519	63.1297	67.6529
Pre-BI	48.6506	25.9656	68.6487	35.2891	48.1498	59.2261	26.1594	21.0259	36.8422	10.1065	22.0333	25.694	6.8515	10.027
Pre-BII	2.87576	0.83155	5.96854	0.502184	0.345176	2.142	0.862847	0.489758	0.431602	0.0525712	0.022268	0.378087	0.14945	0.0464782
Immature-BI	0.028919	0.0132477	3.95973	0.00152177	0	2.43308	0.0140355	0.00650645	2.23775	0	0	0.927308	0.0128836	0.00613863
Immature-BII	0.0470775	0.00305717	0.00643335	0.00456531	0.00614817	0.00790989	0.0253975	0.00650645	0.551203	0.00751017	0.00649483	0.197003	0.0627002	0.0403396
Immature-BIII	0.00470775	0	0	0.00076088	0.00087831	0	0.00066836	0.0005915	0.0156001	0.00107288	0	0.0258691	0.00773017	0.0140311
Mature-BI	0	0	0	0	0	0	0	0	0	0	0	0	0	0
Mature-BII	0.00067254	0	0	0	0	0	0.00066836	0.00118299	0.00173334	0	0	0	0.00085891	0
Early-non-BI	4.9122	4.91185	3.78924	1.66177	0.733389	7.44479	1.66019	2.8031	3.60189	0.743506	0.560411	4.58679	0.900135	1.44959
Early-non-BII	0.269014	0.17324	0.112584	0.00380442	0.00614817	0.137632	0.223899	0.18573	3.47709	0.0160932	0.0426803	2.63268	1.08051	0.435843
Non-BIII	0.0618733	0.120249	1.94931	0.0342398	0.0228361	2.24324	0.0267342	0.123031	2.47695	0.0557898	0.0510308	5.20964	0.136566	0.32447

## Sheet: Fig. 4A-C
Fig. 4A	IKAROS levels (MFI)
KO1 -ASU		KO1 +ASU		KO2 -ASU		KO2 +ASU
358225	336034	173694	166270	312247	310092	207291	173307
221922	245157	180375	184348	335395	317821	195978	160685
241416	250177	153693	155156	232798	214763	132624	134171
Fig. 4B	CD19 molecules
KO1 -ASU		KO1 +ASU		KO2 -ASU		KO2 +ASU
19249	19237	5492	5655	8775	8660	4014	4178
19624	19812	7028	7039	9813	9924	5256	5144
15370	15610	4141	4174	8316	8305	3719	3714
Fig. 4C	CD22 molecules
KO1 -ASU		KO1 +ASU		KO2 -ASU		KO2 +ASU
5552	5512	2854	2858	4494	4438	3025	3027
6774	6462	4320	4298	6622	6511	4406	4324
4305	4659	2759	2737	4679	4658	2910	3161

## Sheet: Fig. 4D
Fig. 4D	Blinatumomab 1:1															Blinatumomab 1:5															Blinatumomab 1:10
Time (h)	KO1 +ASU			KO2 +ASU			KO1 -ASU			KO2 -ASU			Adj p-value		Time (h)	KO1 +ASU			KO2 +ASU			KO1 -ASU			KO2 -ASU			Adj p-value		Time (h)	KO1 +ASU			KO2 +ASU			KO1 -ASU			KO2 -ASU			Adj p-value
0	1	1	1	1	1	1	1	1	1	1	1	1	>0.9999		0	1	1	1	1	1	1	1	1	1	1	1	1	>0.9999		0	1	1	1	1	1	1	1	1	1	1	1	1	>0.9999
2	1.22785	1.20656	1.21313	1.22753	1.18281	1.09281	1.15982	1.13135	1.15282	1.24681	1.22577	1.49148	>0.9999		2	1.26535	1.26339	1.24812	1.23007	1.28071	1.24186	1.22081	1.15544	1.08653	1.19024	1.15833	1.20475	>0.9999		2	1.20789	1.21708	1.18866	1.24304	1.23056	1.2331	1.21834	1.15226	1.15838	1.27006	1.31173	1.26933	>0.9999
4	1.33795	1.31755	1.34337	1.3363	1.29106	1.2387	1.179	1.16188	1.18321	1.30644	1.2891	1.57554	>0.9999		4	1.36569	1.38898	1.39779	1.33925	1.44046	1.3767	1.23742	1.19209	1.11704	1.25048	1.27389	1.28563	>0.9999		4	1.30746	1.32577	1.30809	1.37619	1.38997	1.35199	1.25214	1.18649	1.17719	1.36911	1.42799	1.358	>0.9999
6	1.41921	1.39301	1.43843	1.37438	1.34772	1.29723	1.14747	1.14025	1.18588	1.35606	1.29853	1.6098	0.9744		6	1.45236	1.4808	1.52847	1.44504	1.56432	1.48162	1.21946	1.17687	1.10164	1.30389	1.2888	1.31564	>0.9999		6	1.40957	1.45075	1.38772	1.45969	1.49881	1.43304	1.248	1.20509	1.18259	1.43413	1.49617	1.40876	>0.9999
8	1.43018	1.4122	1.4559	1.40137	1.39519	1.33374	1.09467	1.08022	1.128	1.30897	1.27469	1.59876	0.0597		8	1.51079	1.61018	1.62558	1.53112	1.64643	1.5517	1.18977	1.17508	1.04837	1.32107	1.26571	1.3295	0.9998		8	1.56486	1.56466	1.50275	1.53367	1.56606	1.50528	1.23636	1.1491	1.1494	1.43175	1.48914	1.40703	>0.9999
10	1.41833	1.39359	1.43892	1.39149	1.37697	1.33635	1.01656	1.01353	1.04921	1.2424	1.22156	1.53417	0.0006		10	1.60556	1.66443	1.71842	1.59164	1.68517	1.61118	1.18186	1.12747	1.0007	1.30731	1.2262	1.29582	0.9708		10	1.63314	1.62211	1.60218	1.60826	1.60514	1.5731	1.18537	1.13275	1.10511	1.45722	1.53724	1.34201	>0.9999
12	1.34075	1.35053	1.40346	1.37641	1.33963	1.32468	0.950395	0.925308	0.96483	1.18538	1.15778	1.44209	<0.0001		12	1.69201	1.74216	1.77335	1.56908	1.74095	1.66738	1.10994	1.08035	0.959617	1.27932	1.17022	1.30956	0.7638		12	1.75977	1.7301	1.71064	1.71106	1.64582	1.62804	1.16523	1.09014	1.05746	1.44881	1.52652	1.35954	>0.9999
14	1.30726	1.3272	1.37564	1.34766	1.32636	1.32339	0.885377	0.861754	0.916842	1.14312	1.09185	1.36841	<0.0001		14	1.76343	1.82048	1.82662	1.66638	1.78711	1.70688	1.08699	1.04171	0.955864	1.27356	1.14643	1.32349	0.4565		14	1.82534	1.83221	1.78793	1.74756	1.75736	1.67748	1.16213	1.0491	1.03501	1.45199	1.56021	1.36725	>0.9999
16	1.25093	1.28359	1.33012	1.35362	1.30969	1.31288	0.826961	0.811775	0.851734	1.07204	1.03405	1.30808	<0.0001		16	1.84348	1.88209	1.90535	1.74967	1.80051	1.80261	1.04395	1.01491	0.903579	1.26884	1.15704	1.33466	0.1915		16	1.9666	1.92861	1.89222	1.84926	1.83363	1.75275	1.14358	1.04038	1.05256	1.4874	1.54674	1.41589	>0.9999
18	1.18454	1.23925	1.27169	1.32502	1.31154	1.30772	0.764639	0.757928	0.787899	1.00913	0.983678	1.21705	<0.0001		18	1.85992	1.92861	1.98296	1.77234	1.85936	1.86142	1.01236	0.989647	0.900051	1.24405	1.15149	1.34591	0.0915		18	2.02458	2.01677	1.95577	1.90832	1.92572	1.80294	1.14333	1.03332	1.02735	1.48332	1.56728	1.43977	>0.9999
20	1.12041	1.20736	1.23655	1.31536	1.27059	1.28747	0.726594	0.709494	0.747559	0.956198	0.927292	1.15986	<0.0001		20	1.89525	1.96958	2.03578	1.82118	1.92855	1.96515	0.983675	0.985228	0.887446	1.2577	1.14821	1.39554	0.0426		20	2.17622	2.08931	2.03348	2.05342	2.01327	1.89966	1.1469	1.01404	1.07635	1.54676	1.65368	1.51662	>0.9999
22	1.045	1.13617	1.17556	1.26858	1.21891	1.22847	0.655301	0.633647	0.699118	0.886775	0.868116	1.07639	<0.0001		22	1.89684	2.00246	2.06169	1.8915	1.99274	2.00275	0.970944	0.974734	0.855592	1.2507	1.14356	1.38569	0.02		22	2.23243	2.23094	2.08406	2.15702	2.03881	2.04287	1.15629	1.00577	1.05379	1.56652	1.67359	1.6189	>0.9999
24	0.977772	1.07877	1.10306	1.19635	1.1468	1.17495	0.603605	0.58041	0.635549	0.812502	0.785597	0.9757	<0.0001		24	1.93364	2.00538	2.05884	1.89925	2.12477	2.0783	0.95614	0.954381	0.857245	1.26789	1.14755	1.42664	0.0113		24	2.30353	2.28686	2.16586	2.28356	2.16965	2.04029	1.17416	1.01883	1.0226	1.60088	1.70235	1.65674	>0.9999
26	0.889553	1.00772	1.02878	1.12664	1.10201	1.09059	0.531436	0.52993	0.568207	0.743692	0.726846	0.895815	<0.0001		26	1.94005	2.02875	2.0854	1.97018	2.1243	2.1208	0.93823	0.928277	0.860979	1.28209	1.15819	1.42804	0.0069		26	2.37399	2.36003	2.23394	2.35571	2.23904	2.21963	1.16862	1.02453	1.07278	1.64155	1.75777	1.69777	0.9999
28	0.820345	0.943649	0.943257	1.06428	1.04558	1.03416	0.47636	0.466977	0.507452	0.670779	0.658799	0.816373	<0.0001		28	1.91409	2.04393	2.1187	1.9959	2.21931	2.22216	0.919085	0.893957	0.859065	1.29274	1.17221	1.44481	0.0034		28	2.4732	2.45431	2.31457	2.42385	2.35962	2.22311	1.17216	1.06468	1.07367	1.71356	1.77356	1.75783	0.9996
30	0.752074	0.868566	0.859512	0.976475	0.96577	0.983262	0.421279	0.399859	0.453579	0.598289	0.584349	0.717756	<0.0001		30	1.91589	2.0411	2.09829	2.01446	2.2133	2.21306	0.894946	0.886686	0.875145	1.30392	1.18397	1.45552	0.0038		30	2.55142	2.53592	2.38247	2.56941	2.458	2.28897	1.18808	1.05577	1.0843	1.76105	1.82707	1.82385	0.9985
32	0.690189	0.80843	0.785255	0.910423	0.882661	0.919671	0.369031	0.365182	0.396464	0.541511	0.531062	0.643743	<0.0001		32	1.92168	2.05265	2.11741	2.11723	2.28393	2.30309	0.884483	0.878622	0.855067	1.31602	1.19592	1.48534	0.0017		32	2.63758	2.59933	2.44526	2.71592	2.52759	2.36971	1.13177	1.09125	1.1167	1.82519	1.87566	1.89177	0.9958
34	0.610225	0.725537	0.725789	0.870492	0.82975	0.867456	0.326183	0.322184	0.344693	0.479489	0.467633	0.567752	<0.0001		34	1.93594	2.06871	2.16012	2.1476	2.30378	2.34596	0.865232	0.865	0.855304	1.34266	1.21642	1.49077	0.0011		34	2.71937	2.65956	2.48738	2.8396	2.68311	2.53759	1.17159	1.09424	1.11772	1.89558	1.9352	1.98067	0.9879
36	0.545998	0.674361	0.648096	0.812395	0.755077	0.811415	0.28808	0.270137	0.30613	0.421058	0.41151	0.498773	<0.0001		36	1.92125	2.05126	2.13844	2.16542	2.32024	2.36054	0.844843	0.849709	0.855254	1.33779	1.23578	1.48651	0.001		36	2.76362	2.74294	2.54427	2.91403	2.7948	2.61119	1.15337	1.10261	1.14638	1.94249	1.98611	2.04303	0.977
38	0.480731	0.583088	0.581434	0.720494	0.680551	0.737627	0.250466	0.23271	0.269778	0.371471	0.34861	0.424865	<0.0001		38	1.89437	2.06276	2.13208	2.21232	2.4006	2.41342	0.823901	0.856047	0.849108	1.35572	1.23255	1.48679	0.0006		38	2.82269	2.813	2.58788	3.01196	2.91906	2.75856	1.16978	1.09864	1.16173	2.02536	2.03958	2.06577	0.9521
40	0.415836	0.514158	0.508986	0.671734	0.587654	0.672827	0.213176	0.206193	0.227969	0.320283	0.301558	0.344521	<0.0001		40	1.87565	2.04912	2.20669	2.27541	2.40281	2.48057	0.805117	0.84897	0.839396	1.38033	1.26699	1.4728	0.0004		40	2.86904	2.92147	2.64196	3.17121	3.0107	2.80599	1.17081	1.10713	1.20341	2.07424	2.0664	2.16864	0.9223
42	0.365728	0.458187	0.455837	0.605968	0.522024	0.616984	0.186478	0.178456	0.201625	0.270721	0.260188	0.285412	<0.0001		42	1.84356	2.00978	2.14364	2.26524	2.44742	2.52353	0.791271	0.846057	0.824729	1.37763	1.29184	1.45841	0.0004		42	2.93862	2.97489	2.65347	3.28555	3.13582	2.96104	1.19306	1.11913	1.23713	2.12808	2.12502	2.20267	0.8763
44	0.304422	0.400517	0.393714	0.548712	0.489174	0.549826	0.159786	0.149966	0.184516	0.239499	0.229044	0.248092	<0.0001		44	1.81362	2.02178	2.11757	2.29484	2.44263	2.52752	0.78027	0.858874	0.793811	1.38719	1.29707	1.45893	0.0004		44	2.97831	3.00911	2.69259	3.46449	3.28338	3.02266	1.19021	1.13381	1.23912	2.22324	2.12411	2.23141	0.807
46	0.261055	0.353739	0.350268	0.512074	0.429126	0.489402	0.138895	0.131302	0.158489	0.209258	0.20205	0.204654	0.0002		46	1.78544	2.00497	2.11684	2.32798	2.43643	2.5686	0.776516	0.852443	0.773097	1.39352	1.28266	1.43956	0.0003		46	3.00626	3.01601	2.72734	3.5727	3.36699	3.17988	1.2011	1.13069	1.26763	2.34559	2.20453	2.29704	0.7822
48	0.218759	0.325621	0.310211	0.489941	0.376629	0.45052	0.12406	0.114293	0.140188	0.17964	0.192358	0.184961	0.0012		48	1.74256	1.98156	2.08062	2.34715	2.44007	2.59674	0.758453	0.809707	0.774593	1.3993	1.29811	1.40936	0.0003		48	3.01877	3.06581	2.72947	3.67509	3.43382	3.26366	1.21696	1.14078	1.24767	2.44075	2.23735	2.35186	0.7527
50	0.186266	0.269281	0.273671	0.447456	0.340388	0.40539	0.111688	0.102779	0.124855	0.167973	0.153031	0.149975	0.0069		50	1.70989	1.93901	2.10465	2.33832	2.43669	2.62655	0.741465	0.816248	0.765614	1.4042	1.32396	1.37595	0.0003		50	3.05798	3.10479	2.77227	3.79389	3.52861	3.37794	1.19216	1.10456	1.23945	2.49924	2.29654	2.45734	0.6804
52	0.160578	0.244247	0.236716	0.431993	0.318822	0.379606	0.100397	0.0936171	0.119618	0.140869	0.141278	0.139144	0.0188		52	1.66127	1.91861	2.06878	2.33746	2.46707	2.68272	0.734803	0.803612	0.74084	1.42014	1.33504	1.3571	0.0003		52	3.09318	3.14698	2.78778	3.9483	3.64766	3.47663	1.18071	1.10496	1.273	2.61469	2.32972	2.51336	0.6191
54	0.13842	0.210381	0.20482	0.390169	0.297503	0.334522	0.09654	0.0858223	0.101775	0.121973	0.121487	0.110877	0.0639		54	1.6109	1.87798	2.04126	2.32658	2.49764	2.66194	0.732619	0.7878	0.714675	1.39995	1.33477	1.33009	0.0003		54	3.10678	3.18006	2.80914	4.00925	3.78069	3.60793	1.21473	1.13624	1.3308	2.66154	2.40234	2.56521	0.5933
56	0.129596	0.190193	0.188996	0.34147	0.266011	0.296032	0.085468	0.0723414	0.0958343	0.105124	0.096906	0.095062	0.1468		56	1.57345	1.84362	2.02055	2.3931	2.46898	2.66622	0.728748	0.758454	0.728824	1.42099	1.34892	1.26511	0.0003		56	3.14023	3.19115	2.83873	4.23665	3.99481	3.72238	1.21752	1.12482	1.35047	2.79617	2.51762	2.59147	0.5043
58	0.110973	0.161748	0.171252	0.302864	0.240368	0.280754	0.0771039	0.0662305	0.0919647	0.0973533	0.0827064	0.0938142	0.3777		58	1.51003	1.79305	1.97934	2.34174	2.4625	2.67767	0.712567	0.751165	0.691013	1.41435	1.3301	1.24737	0.0005		58	3.15817	3.2286	2.87344	4.42709	4.10268	3.84092	1.18975	1.15427	1.32542	2.86104	2.55592	2.64232	0.4115
60	0.0953957	0.154134	0.158798	0.291336	0.225533	0.250607	0.070355	0.0582557	0.0844648	0.0899238	0.0754213	0.0799855	0.5107		60	1.44709	1.76027	1.98447	2.37066	2.4898	2.62686	0.711842	0.737487	0.669124	1.39542	1.33473	1.19034	0.0004		60	3.17015	3.28294	2.91179	4.54493	4.21264	3.93646	1.16519	1.16504	1.34748	2.88457	2.61683	2.77392	0.3649
62	0.0850381	0.141424	0.140803	0.275275	0.204028	0.249237	0.0628043	0.0541857	0.0857562	0.0795993	0.0627013	0.0740753	0.6509		62	1.39456	1.70419	1.97042	2.347	2.47945	2.66664	0.687601	0.728984	0.652568	1.4066	1.32968	1.17914	0.0005		62	3.21936	3.30765	2.9156	4.6606	4.35775	4.06703	1.17645	1.15867	1.309	2.98918	2.64321	2.81175	0.2955
64	0.0692771	0.126414	0.128558	0.275495	0.179087	0.218298	0.0580638	0.0444561	0.0783267	0.0762752	0.0526699	0.0690831	0.8318		64	1.32786	1.64891	1.96603	2.36483	2.45978	2.67429	0.687376	0.725714	0.63624	1.3873	1.30829	1.13046	0.0005		64	3.20609	3.33522	2.90685	4.83356	4.40508	4.17183	1.18158	1.17972	1.31803	3.01443	2.74628	2.82562	0.2668
66	0.0671189	0.113092	0.112476	0.265132	0.171408	0.21565	0.0558591	0.0426097	0.0750013	0.0686492	0.0492684	0.0580532	0.8859		66	1.28124	1.61286	1.93731	2.33374	2.45168	2.66806	0.671107	0.693827	0.624343	1.37519	1.30371	1.06958	0.0006		66	3.1858	3.35257	2.89099	4.96181	4.56423	4.2978	1.18586	1.21522	1.31713	3.1178	2.76555	2.84864	0.2306
68	0.0652009	0.107247	0.100896	0.248124	0.169088	0.19157	0.0536104	0.0451445	0.0693189	0.0671545	0.0442492	0.0478891	0.9526		68	1.23408	1.5703	1.88391	2.35099	2.49232	2.63495	0.658657	0.678253	0.602516	1.35739	1.30078	1.01643	0.0006		68	3.20566	3.34309	2.90488	5.01969	4.76031	4.42639	1.17676	1.19411	1.35953	3.16846	2.84568	2.86887	0.1934
70	0.0722915	0.095414	0.0950225	0.234209	0.153106	0.174587	0.053076	0.036914	0.0730142	0.061093	0.0398425	0.0455257	0.9848		70	1.1806	1.51445	1.87789	2.33455	2.46931	2.63064	0.63018	0.670476	0.586584	1.34691	1.28261	0.994385	0.0007		70	3.20288	3.38302	2.89572	5.22281	4.92953	4.50713	1.1686	1.22472	1.31174	3.22553	2.89533	3.00342	0.1584
72	0.0664008	0.0892702	0.0949034	0.222649	0.151845	0.170958	0.0484809	0.0389193	0.0654414	0.0501267	0.0362661	0.0418328	0.9849		72	1.12747	1.48412	1.84951	2.30519	2.41983	2.69632	0.615538	0.651408	0.564251	1.33312	1.24877	0.9328	0.0006		72	3.18842	3.42054	2.90056	5.37724	5.0603	4.89174	1.1577	1.22169	1.32225	3.43627	3.00072	3.08034	0.1244
74	0.0650321	0.084827	0.0892951	0.22105	0.140763	0.150077	0.0499711	0.0333212	0.0580165	0.047536	0.0353039	0.05023	0.9964		74	1.06742	1.44341	1.82193	2.31585	2.43961	2.70499	0.593133	0.639143	0.557949	1.34218	1.22509	0.880978	0.0005		74	3.16006	3.42425	2.89206	5.49202	5.24236	4.79319	1.16421	1.22425	1.35059	3.45223	3.02144	3.08252	0.1158
76	0.0632951	0.087073	0.0909612	0.220583	0.13172	0.152141	0.0453867	0.0356053	0.0597394	0.0449099	0.0291209	0.0442492	0.9945		76	1.00874	1.40958	1.85465	2.32837	2.50387	2.70202	0.570823	0.618472	0.549811	1.33813	1.19694	0.830349	0.0003		76	3.17225	3.46464	2.92898	5.6597	5.40299	5.00224	1.16825	1.22917	1.35079	3.57804	3.07696	3.10098	0.0819
78	0.0634258	0.0812402	0.0869651	0.213537	0.143696	0.149426	0.0412232	0.0302216	0.056156	0.0437922	0.0271271	0.0434982	0.9921		78	0.944811	1.32186	1.80666	2.32865	2.46329	2.71086	0.557175	0.613637	0.528155	1.3041	1.16458	0.766312	0.0004		78	3.12856	3.48644	2.90415	5.89964	5.61652	5.15258	1.16286	1.24421	1.3501	3.64573	3.11644	3.12963	0.0573
80	0.0607102	0.0787766	0.0792116	0.199909	0.148368	0.138204	0.0370655	0.0279588	0.0553884	0.0423421	0.0283138	0.0348461	0.996		80	0.90596	1.27658	1.76784	2.32734	2.46188	2.75244	0.549432	0.59914	0.497815	1.29091	1.14903	0.741188	0.0004		80	3.11367	3.5196	2.88912	6.10798	5.80747	5.30206	1.16726	1.22831	1.3624	3.73334	3.17626	3.19382	0.0422
82	0.0691067	0.0657373	0.0807614	0.197697	0.146602	0.137702	0.0350259	0.0255673	0.0501127	0.0433639	0.025409	0.026442	0.9934		82	0.845548	1.24188	1.7676	2.30337	2.43941	2.71017	0.524136	0.589866	0.486869	1.30458	1.15762	0.711876	0.0006		82	3.08649	3.5063	2.90208	6.3098	5.97089	5.5466	1.15102	1.23755	1.35362	3.92135	3.19746	3.28424	0.0321
84	0.0716609	0.0676018	0.0733824	0.197244	0.139682	0.152687	0.0349139	0.024146	0.0454963	0.0472748	0.0283024	0.0316558	0.9937		84	0.783539	1.17467	1.74919	2.31664	2.46178	2.70892	0.50163	0.575422	0.466386	1.31365	1.13804	0.64984	0.0006		84	3.055	3.51628	2.89157	6.51844	6.17901	5.60809	1.15203	1.24937	1.35776	3.94018	3.27649	3.33377	0.0246
86	0.0691915	0.06941	0.0760181	0.19219	0.151074	0.141425	0.0316027	0.0231346	0.0419698	0.0417785	0.0280312	0.0333823	0.9912		86	0.739292	1.14256	1.75811	2.31435	2.4796	2.69022	0.483415	0.55405	0.442869	1.31196	1.11157	0.607808	0.0005		86	3.03454	3.5181	2.87663	6.77681	6.3796	5.74479	1.14142	1.24926	1.36738	4.03177	3.30611	3.412	0.0173
88	0.0656637	0.0687985	0.0707288	0.186446	0.124853	0.147783	0.0295868	0.0213305	0.0417259	0.0419022	0.0261809	0.0356021	0.9975		88	0.691342	1.07826	1.74871	2.30081	2.42864	2.71487	0.478417	0.545455	0.439171	1.27127	1.07975	0.581521	0.0005		88	2.97275	3.4947	2.84305	6.97137	6.54064	5.90893	1.12189	1.27411	1.35988	4.09022	3.39318	3.3803	0.013
90	0.0775808	0.0709302	0.0696236	0.177904	0.117381	0.140073	0.0252303	0.0203566	0.0425026	0.0410322	0.0275485	0.0292052	0.9976		90	0.660694	1.04504	1.76617	2.27782	2.36183	2.72808	0.448537	0.532335	0.419744	1.2505	1.11754	0.532439	0.0006		90	2.92909	3.4771	2.81012	7.2071	6.78265	6.23967	1.12859	1.29126	1.36006	4.32637	3.41016	3.41639	0.0087
92	0.078615	0.0770995	0.0729189	0.164108	0.121412	0.138321	0.0240781	0.0232974	0.0349305	0.039157	0.0266008	0.0375314	0.9976		92	0.618044	1.011	1.7912	2.26476	2.4695	2.75537	0.444022	0.508261	0.4129	1.23204	1.06896	0.49315	0.0003		92	2.89532	3.50304	2.80516	7.48223	6.97967	6.33226	1.13321	1.29184	1.37207	4.32519	3.46955	3.41985	0.0053
94	0.0818277	0.0720913	0.0742165	0.162132	0.132169	0.141458	0.0256228	0.0206611	0.0357536	0.0377139	0.0273123	0.0398957	0.9963		94	0.580033	0.954733	1.7581	2.25787	2.39388	2.74461	0.437617	0.489176	0.402337	1.22983	1.06278	0.47886	0.0005		94	2.83659	3.46056	2.78158	7.67161	7.17273	6.52805	1.11895	1.29539	1.39975	4.3993	3.52696	3.38792	0.0037
96	0.07996	0.0726146	0.073147	0.153978	0.120287	0.150568	0.0223787	0.0181011	0.0338407	0.0375889	0.0315132	0.037999	0.9974		96	0.537506	0.929049	1.76025	2.27577	2.47268	2.73343	0.408754	0.475898	0.386597	1.23185	0.969197	0.445217	0.0003		96	2.78052	3.42107	2.77938	7.85865	7.37714	6.69996	1.10943	1.30653	1.39303	4.53357	3.53528	3.31404	0.0024
98	0.0846741	0.0732334	0.0689542	0.153937	0.125404	0.141962	0.0218832	0.0208365	0.0320705	0.0363209	0.0347718	0.0422899	0.9983		98	0.524554	0.898887	1.76482	2.27197	2.35617	2.77145	0.381282	0.463888	0.373739	1.2298	0.95092	0.445061	0.0003		98	2.72613	3.40623	2.73891	8.0901	7.54496	7.16351	1.10933	1.30856	1.39865	4.73673	3.64155	3.36804	0.0016
100	0.0840923	0.0800889	0.0740797	0.150685	0.131252	0.133669	0.0236001	0.0198848	0.0313909	0.03414	0.0325107	0.0468936	0.9978		100	0.489459	0.887204	1.75011	2.30379	2.34788	2.85288	0.357415	0.444803	0.354129	1.22155	0.930774	0.434551	0.0002		100	2.66189	3.39521	2.718	8.44609	7.8484	7.44163	1.10087	1.33401	1.38746	4.80965	3.66611	3.41	0.0007
102	0.0848048	0.0751844	0.0734992	0.136955	0.125771	0.131231	0.0213913	0.0211606	0.0320144	0.0378308	0.0322042	0.0452024	0.9994		102	0.473538	0.836283	1.76277	2.23899	2.40227	2.84033	0.355448	0.418801	0.341234	1.21517	0.888783	0.393778	0.0002		102	2.64096	3.36049	2.71261	8.71232	8.01734	7.4514	1.09794	1.35496	1.38958	4.89814	3.71975	3.3752	0.0005
104	0.0834056	0.079622	0.0698057	0.13171	0.135579	0.129394	0.0216735	0.023621	0.029783	0.0374781	0.0329696	0.0501926	0.9996		104	0.409463	0.818741	1.77589	2.26534	2.33678	2.77519	0.349686	0.414651	0.328421	1.20234	0.882564	0.332412	0.0002		104	2.5859	3.30768	2.69722	9.00115	8.13763	7.96043	1.09887	1.37469	1.36903	5.10571	3.81297	3.35996	0.0003
106	0.0878769	0.0752154	0.0677055	0.117512	0.124326	0.126501	0.0224604	0.0211597	0.03203	0.0376378	0.0348317	0.0691182	>0.9999		106	0.39389	0.789251	1.77016	2.27505	2.41378	2.76873	0.378409	0.39683	0.3061	1.19965	0.863007	0.35782	0.0002		106	2.54422	3.27991	2.67015	9.17858	8.32088	7.90494	1.09656	1.36257	1.38749	5.03256	3.83816	3.24608	0.0002

## Sheet: Fig. 4E
Fig. 4E	19:BBz 1:1															19:BBz 1:5															19.BBz 1:10
Time (h)	KO1 +ASU			KO2 +ASU			KO1 -ASU			KO2 -ASU			Adj p-value		Time (h)	KO1 +ASU			KO2 +ASU			KO1 -ASU			KO2 -ASU			Adj p-value		Time (h)	KO1 +ASU			KO2 +ASU			KO1 -ASU			KO2 -ASU			Adj p-value
0	1	1	1	1	1	1	1	1	1	1	1	1	>0.9999		0	1	1	1	1	1	1	1	1	1	1	1	1	>0.9999		0	1	1	1	1	1	1	1	1	1	1	1	1	>0.9999
3	1.01448	1.14528	1.09462	1.08444	1.09011	1.07042	0.996567	0.986033	1.03804	0.98896	1.01402	1.10996	0.8243		3	1.02429	1.19867	1.10349	1.13945	1.08266	1.11076	1.06116	1.07991	1.04047	1.22032	1.21233	1.23411	>0.9999		3	1.18866	1.19408	1.09443	1.14642	1.12127	1.10175	1.07689	1.05898	1.0871	1.15406	1.18531	1.16472	>0.9999
6	1.01627	1.18708	1.11607	1.13599	1.12561	1.14876	0.959416	0.954228	1.00735	0.94305	1.01926	1.10082	0.0022		6	1.11371	1.31179	1.19295	1.24087	1.17879	1.20951	1.0612	1.03362	0.986273	1.40488	1.30593	1.39215	>0.9999		6	1.31531	1.32137	1.17863	1.30749	1.24506	1.22045	1.06182	1.05014	1.07207	1.24673	1.23486	1.24738	>0.9999
9	0.997121	1.17001	1.09357	1.14482	1.13166	1.12289	0.862165	0.828148	0.907371	0.883327	0.93043	1.03749	<0.0001		9	1.18276	1.38681	1.23311	1.3136	1.25621	1.28396	1.01094	1.00944	0.952327	1.40525	1.27858	1.39744	>0.9999		9	1.40668	1.37956	1.27455	1.39949	1.33153	1.28973	0.992684	0.999014	0.996972	1.28647	1.17694	1.22485	0.9998
12	0.94944	1.12449	1.03972	1.14	1.09954	1.14006	0.752572	0.737374	0.819113	0.810076	0.844004	0.858209	<0.0001		12	1.26093	1.44362	1.28494	1.39027	1.29431	1.34934	0.937955	0.918939	0.891759	1.3788	1.21598	1.37275	0.9912		12	1.51408	1.45363	1.35547	1.4759	1.38354	1.35132	0.930084	0.907378	0.931273	1.2734	1.12095	1.22691	0.8868
15	0.914329	1.0766	0.984764	1.16183	1.08243	1.13472	0.653873	0.633568	0.71469	0.74119	0.758765	0.778328	<0.0001		15	1.32077	1.53266	1.34447	1.46424	1.35287	1.43	0.861066	0.859247	0.811952	1.35002	1.17702	1.39459	0.502		15	1.60613	1.56795	1.43276	1.57018	1.49428	1.43113	0.873293	0.859053	0.858706	1.31151	1.10017	1.21486	0.3318
18	0.894815	1.03465	0.93728	1.1005	1.06192	1.11163	0.565458	0.536875	0.630702	0.660033	0.682623	0.699573	<0.0001		18	1.3715	1.63947	1.41459	1.54322	1.40255	1.55802	0.816798	0.802148	0.752312	1.31985	1.18399	1.38922	0.062		18	1.70145	1.68527	1.52504	1.67333	1.56914	1.54079	0.829001	0.817834	0.779331	1.28135	1.07025	1.11572	0.0304
21	0.846015	0.982527	0.871988	1.06041	1.0378	1.08406	0.476039	0.441069	0.518577	0.589496	0.607596	0.624262	<0.0001		21	1.42048	1.71219	1.47084	1.5699	1.43376	1.68802	0.750774	0.739661	0.69532	1.30544	1.14277	1.32044	0.0034		21	1.80089	1.76703	1.66033	1.8331	1.71836	1.63732	0.797618	0.753704	0.726404	1.26986	1.09042	1.11749	0.0017
24	0.799356	0.897545	0.793702	0.976255	1.01303	1.00769	0.372807	0.34753	0.43331	0.501592	0.526162	0.524136	<0.0001		24	1.44731	1.78111	1.51715	1.63269	1.54175	1.73161	0.686018	0.689233	0.635683	1.26352	1.07101	1.29726	0.0001		24	1.88525	1.87839	1.78068	1.91301	1.82501	1.71257	0.74313	0.726428	0.696141	1.29586	1.02449	1.12042	<0.0001
27	0.740894	0.812705	0.725574	0.889638	0.968241	0.963151	0.281187	0.281243	0.343601	0.435338	0.434954	0.470464	<0.0001		27	1.44091	1.85871	1.56273	1.67302	1.56056	1.80122	0.621932	0.627589	0.586421	1.20368	1.07973	1.23737	<0.0001		27	1.95538	2.00626	1.90611	2.03304	1.93954	1.84625	0.735733	0.704851	0.63399	1.32017	1.0126	1.10084	<0.0001
30	0.684186	0.730796	0.634269	0.807521	0.850184	0.832538	0.210502	0.218995	0.267918	0.361687	0.358476	0.381857	<0.0001		30	1.47776	1.91843	1.61466	1.68246	1.57778	1.88852	0.570359	0.576939	0.544727	1.18216	1.01742	1.15812	<0.0001		30	2.02913	2.1128	2.02128	2.16237	2.04593	1.96139	0.721346	0.692179	0.61614	1.30771	0.999311	1.0667	<0.0001
33	0.6426	0.683317	0.58658	0.742802	0.801705	0.779235	0.171511	0.16717	0.219328	0.302721	0.313198	0.32272	<0.0001		33	1.51162	2.03083	1.66381	1.77421	1.62946	1.9719	0.535978	0.54671	0.545679	1.15449	0.986838	1.14559	<0.0001		33	2.15312	2.27159	2.18659	2.31247	2.13862	2.10632	0.712231	0.684799	0.593483	1.33368	1.04171	1.08675	<0.0001
36	0.604557	0.630413	0.543093	0.680195	0.714587	0.71718	0.141155	0.133918	0.16987	0.261267	0.263432	0.250788	<0.0001		36	1.51679	2.14268	1.70703	1.82136	1.64876	2.03233	0.498857	0.525552	0.513561	1.10194	0.965827	1.07968	<0.0001		36	2.24652	2.41716	2.31168	2.43728	2.27774	2.23063	0.690054	0.692172	0.602539	1.37334	1.10284	1.06674	<0.0001
39	0.537472	0.540034	0.45508	0.599642	0.619466	0.596006	0.107805	0.101243	0.136415	0.21511	0.216856	0.193907	<0.0001		39	1.50655	2.17899	1.70267	1.80464	1.64488	2.02898	0.467584	0.477538	0.474589	1.04328	0.918157	0.955312	<0.0001		39	2.3011	2.56149	2.41668	2.47516	2.35934	2.3085	0.657914	0.67064	0.587136	1.36326	1.096	1.04179	<0.0001
42	0.508243	0.490418	0.392848	0.531407	0.546329	0.517462	0.0800194	0.0807863	0.10373	0.172049	0.186627	0.146089	<0.0001		42	1.4928	2.22709	1.67947	1.83011	1.63877	2.12507	0.433788	0.443292	0.45268	0.998316	0.885562	0.860778	<0.0001		42	2.36763	2.6929	2.5192	2.51177	2.50452	2.35519	0.629942	0.662082	0.578186	1.40638	1.11259	0.982687	<0.0001
45	0.457191	0.428902	0.337086	0.443032	0.45304	0.447541	0.0653316	0.063908	0.0811824	0.141702	0.155623	0.11844	<0.0001		45	1.49466	2.27892	1.67394	1.80909	1.58472	2.12291	0.404464	0.411046	0.435277	0.96291	0.822874	0.752047	<0.0001		45	2.42009	2.83511	2.64011	2.56962	2.54938	2.39877	0.636676	0.664385	0.545921	1.38343	1.10464	0.99415	<0.0001
48	0.421683	0.37974	0.283805	0.380141	0.390856	0.379074	0.052191	0.0504112	0.0658727	0.115614	0.115222	0.0909761	<0.0001		48	1.49401	2.2994	1.65947	1.77007	1.59458	2.14053	0.370653	0.384913	0.415609	0.896895	0.791207	0.679383	<0.0001		48	2.47376	2.9696	2.74376	2.70782	2.61247	2.46441	0.626998	0.643575	0.561034	1.38924	1.11169	0.948409	<0.0001
51	0.387467	0.336118	0.242913	0.338296	0.321574	0.317428	0.0418729	0.0396844	0.0532304	0.100978	0.0881582	0.0727208	<0.0001		51	1.46148	2.30477	1.65883	1.7544	1.55462	2.10814	0.330148	0.371747	0.390507	0.864704	0.694305	0.619846	<0.0001		51	2.54274	3.0671	2.868	2.73211	2.62402	2.57897	0.599345	0.643003	0.547391	1.38685	1.09926	0.899122	<0.0001
54	0.353408	0.288196	0.212451	0.29207	0.271576	0.277708	0.0320556	0.0323338	0.0450556	0.0854193	0.0701587	0.058483	<0.0001		54	1.43953	2.31815	1.64765	1.71822	1.51763	2.09979	0.305811	0.3666	0.36137	0.816591	0.651355	0.557693	<0.0001		54	2.57516	3.21269	3.00445	2.85098	2.65967	2.64829	0.591699	0.657003	0.5353	1.42868	1.09722	0.868957	<0.0001
57	0.332404	0.25921	0.180212	0.252824	0.244935	0.226727	0.0248625	0.0275759	0.0376069	0.0766609	0.0614796	0.04936	<0.0001		57	1.41091	2.33182	1.63603	1.64475	1.48206	2.06878	0.298735	0.357319	0.338418	0.816279	0.593732	0.489158	<0.0001		57	2.64489	3.30353	3.13692	2.9215	2.76272	2.78652	0.581596	0.646664	0.532634	1.43101	1.04907	0.826383	<0.0001
60	0.2999	0.229234	0.153316	0.223279	0.212066	0.189398	0.0218735	0.0224045	0.0341518	0.0678898	0.0455944	0.0417472	<0.0001		60	1.40785	2.32871	1.61282	1.63232	1.44641	2.02649	0.282003	0.331887	0.318006	0.756846	0.541645	0.414327	<0.0001		60	2.72717	3.38667	3.28544	2.99251	2.85133	2.86229	0.566861	0.646529	0.523404	1.46957	0.96772	0.785521	<0.0001
63	0.287813	0.208375	0.129843	0.206583	0.183204	0.169325	0.0196501	0.0180024	0.0297574	0.0615263	0.0406953	0.038108	<0.0001		63	1.37431	2.30204	1.6125	1.58448	1.40124	1.97619	0.26165	0.319937	0.302674	0.746917	0.48964	0.336356	<0.0001		63	2.80215	3.47301	3.37856	2.98986	2.86321	2.93068	0.541319	0.647852	0.511111	1.49601	0.940415	0.749114	<0.0001
66	0.269136	0.187337	0.116129	0.199382	0.174606	0.153123	0.0171425	0.0170455	0.0268985	0.0556252	0.0341969	0.0359636	<0.0001		66	1.35535	2.29712	1.58485	1.52785	1.35823	1.93413	0.256417	0.30131	0.284922	0.719782	0.435851	0.288924	<0.0001		66	2.84906	3.54163	3.48271	3.12773	2.93307	3.0504	0.529769	0.62029	0.497198	1.55762	0.928297	0.693421	<0.0001
69	0.258682	0.172919	0.0969119	0.18	0.14958	0.139958	0.0154648	0.0148407	0.0277062	0.049209	0.0291309	0.0320397	0.0003		69	1.33966	2.23966	1.51572	1.50628	1.31786	1.91144	0.246011	0.290408	0.272195	0.67669	0.385154	0.265839	<0.0001		69	2.85679	3.6074	3.56612	3.19114	3.03984	3.1093	0.515376	0.603413	0.471326	1.56082	0.952297	0.648894	<0.0001
72	0.239376	0.165015	0.0864573	0.161283	0.13978	0.13138	0.0146297	0.0127794	0.0255426	0.042144	0.02515	0.0294713	0.0012		72	1.30659	2.19428	1.46934	1.46122	1.26951	1.85571	0.237958	0.268083	0.2539	0.640724	0.326296	0.231849	<0.0001		72	2.86045	3.66909	3.65368	3.21557	3.09978	3.13698	0.507071	0.581549	0.444079	1.60154	0.937661	0.591176	<0.0001
75	0.229709	0.151994	0.0756039	0.153977	0.116538	0.117481	0.0135022	0.0118391	0.0251187	0.0395806	0.0232825	0.0258525	0.0051		75	1.27647	2.15598	1.41411	1.45421	1.21089	1.84324	0.233482	0.260921	0.240063	0.597228	0.27655	0.203851	<0.0001		75	2.85656	3.74167	3.68252	3.24718	3.22067	3.21537	0.483125	0.567988	0.404155	1.5894	0.919831	0.561382	<0.0001
78	0.213094	0.130983	0.0647525	0.150114	0.105323	0.110789	0.0133162	0.0102353	0.0243779	0.0353199	0.0254235	0.0262853	0.0197		78	1.25195	2.09651	1.35283	1.38305	1.16649	1.83003	0.218198	0.245692	0.218762	0.576574	0.256105	0.193074	<0.0001		78	2.85343	3.7266	3.76071	3.33863	3.27662	3.25092	0.452819	0.552958	0.370472	1.62112	0.911591	0.521585	<0.0001
81	0.206391	0.120503	0.061273	0.166991	0.107314	0.101679	0.0140894	0.00909875	0.0238525	0.030998	0.0252524	0.0238564	0.0209		81	1.21746	2.04348	1.30392	1.32891	1.12855	1.75	0.204011	0.238166	0.198688	0.539329	0.230615	0.157027	<0.0001		81	2.86143	3.77754	3.79388	3.38516	3.37901	3.36378	0.421641	0.53096	0.344314	1.6769	0.931247	0.460608	<0.0001
84	0.193829	0.115184	0.0569986	0.162802	0.107968	0.0885867	0.0146135	0.0102488	0.0205568	0.0293359	0.0220766	0.025847	0.04		84	1.16724	1.96887	1.26197	1.30802	1.08565	1.7541	0.197629	0.223043	0.177255	0.503303	0.190736	0.144611	<0.0001		84	2.86696	3.7838	3.77482	3.4027	3.38181	3.32358	0.395794	0.499609	0.314474	1.62508	0.876847	0.432737	<0.0001
87	0.193185	0.106192	0.0501022	0.158012	0.10736	0.0904125	0.0128675	0.0108671	0.0213066	0.0281972	0.0212446	0.0264197	0.0557		87	1.13522	1.88715	1.20301	1.23796	1.01618	1.66834	0.177571	0.21381	0.161844	0.481566	0.172313	0.131166	<0.0001		87	2.89299	3.81563	3.78826	3.41938	3.46325	3.3289	0.368693	0.478045	0.2614	1.67199	0.863875	0.371035	<0.0001
90	0.185372	0.102433	0.0492641	0.143462	0.100883	0.0879441	0.0120849	0.0107062	0.0202343	0.0281943	0.0251485	0.0284639	0.1098		90	1.10365	1.8185	1.15957	1.19507	0.978807	1.62125	0.178564	0.200943	0.147553	0.447467	0.151131	0.121518	<0.0001		90	2.88585	3.79718	3.80015	3.46142	3.52014	3.49092	0.338835	0.462172	0.250314	1.71941	0.858844	0.311481	<0.0001
93	0.178302	0.102057	0.0443012	0.140035	0.108985	0.0905511	0.0118985	0.0103204	0.0181685	0.0265128	0.0236055	0.0302477	0.1117		93	1.09315	1.74544	1.08689	1.13734	0.922018	1.55176	0.167321	0.190374	0.136421	0.40494	0.125106	0.102714	<0.0001		93	2.87061	3.7657	3.79317	3.44754	3.61761	3.55334	0.319527	0.447286	0.237572	1.76424	0.854069	0.276614	<0.0001
96	0.166575	0.101849	0.0452942	0.144931	0.0981689	0.0945406	0.0121336	0.0109476	0.0201379	0.0266263	0.0244284	0.0336294	0.1535		96	1.06615	1.6786	1.03973	1.09243	0.885605	1.4727	0.151595	0.177889	0.131182	0.382723	0.103323	0.0947273	<0.0001		96	2.8234	3.79581	3.74787	3.40864	3.70679	3.57357	0.295383	0.43149	0.220782	1.75883	0.831537	0.237788	<0.0001
99	0.159748	0.10031	0.0458332	0.138329	0.110408	0.0992014	0.0129614	0.0100012	0.0170454	0.0260045	0.0219879	0.0325433	0.1316		99	1.00285	1.60014	0.965985	1.07866	0.847412	1.39318	0.135337	0.1506	0.108523	0.340004	0.0811989	0.0919978	<0.0001		99	2.77663	3.77494	3.72704	3.41903	3.75347	3.65576	0.26967	0.414763	0.208979	1.76402	0.787015	0.209408	<0.0001
102	0.165224	0.094814	0.0445962	0.149739	0.0999739	0.108164	0.0133041	0.00911416	0.0165735	0.0246986	0.0244269	0.032604	0.1148		102	0.955188	1.50284	0.92057	1.01622	0.795273	1.31435	0.125387	0.139334	0.0963591	0.307543	0.0746317	0.078893	<0.0001		102	2.7151	3.73967	3.65142	3.43007	3.80409	3.6332	0.250907	0.389708	0.189079	1.77344	0.769891	0.183768	<0.0001
105	0.161975	0.0988476	0.0427314	0.149547	0.105231	0.10428	0.0144448	0.0103157	0.0173952	0.026172	0.0279543	0.0350246	0.1358		105	0.918007	1.43849	0.875261	0.961731	0.752303	1.31583	0.119045	0.131019	0.0846358	0.280375	0.0621794	0.078619	<0.0001		105	2.64434	3.69282	3.5749	3.42365	3.85525	3.64726	0.228813	0.361034	0.173989	1.78414	0.730442	0.165258	<0.0001

## Sheet: Fig. 4F
Fig. 4F	19:28z 1:1															19:28z 1:5															19.28z 1:10
Time (h)	KO1 +ASU			KO2 +ASU			KO1 -ASU			KO2 -ASU			Adj p-value		Time (h)	KO1 +ASU			KO2 +ASU			KO1 -ASU			KO2 -ASU			Adj p-value		Time (h)	KO1 +ASU			KO2 +ASU			KO1 -ASU			KO2 -ASU			Adj p-value
0	1	1	1	1	1	1	1	1	1	1	1	1	>0.9999		0	1	1	1	1	1	1	1	1	1	1	1	1	>0.9999		0	1	1	1	1	1	1	1	1	1	1	1	1	>0.9999
3	1.07569	1.14939	1.04404	1.09892	1.08803	1.04127	1.04325	0.972479	0.945879	1.06453	1.10986	1.12284	0.9998		3	0.993357	1.19753	1.17968	1.08703	1.12653	1.06276	1.06087	1.05556	0.980945	1.05539	1.16993	1.21752	>0.9999		3	1.05695	1.21795	1.18412	1.11892	1.06136	1.0735	0.984141	1.05572	1.00209	1.1497	1.14037	1.19142	>0.9999
6	1.04346	1.166	1.05967	1.14115	1.11733	1.09417	0.996691	0.909874	0.893293	1.07489	1.09735	1.12744	0.2072		6	1.08939	1.29959	1.32754	1.17809	1.26207	1.18704	1.07968	1.01695	0.961468	1.13537	1.27954	1.30937	>0.9999		6	1.03642	1.30416	1.32839	1.2495	1.15119	1.18766	0.958137	1.03381	0.96639	1.21602	1.2027	1.25008	>0.9999
9	0.996285	1.10202	1.02968	1.09967	1.11788	1.06879	0.928803	0.806341	0.782361	1.01683	1.04028	1.05011	0.0015		9	1.12438	1.37317	1.40995	1.24772	1.32588	1.22883	1.0428	0.95665	0.891789	1.1367	1.2913	1.30754	0.993		9	1.09585	1.37545	1.42362	1.31896	1.2321	1.24382	0.877974	0.975347	0.909033	1.194	1.16243	1.24239	>0.9999
12	0.985607	1.03804	0.988944	1.0607	1.09603	1.07136	0.808007	0.719659	0.688717	0.91928	0.950631	0.970285	<0.0001		12	1.19739	1.4294	1.47407	1.32318	1.37663	1.30138	0.96681	0.878748	0.832388	1.1212	1.27575	1.26709	0.3949		12	1.18347	1.44735	1.52401	1.42692	1.31678	1.29141	0.841904	0.925967	0.862409	1.18387	1.14203	1.19544	0.9998
15	0.975126	0.985044	0.952477	1.03951	1.0624	1.04067	0.712454	0.639315	0.605028	0.843053	0.872	0.842465	<0.0001		15	1.27504	1.46429	1.58196	1.39132	1.47835	1.35726	0.923676	0.810304	0.770076	1.09419	1.22333	1.25322	0.0204		15	1.25079	1.55571	1.69278	1.52883	1.43223	1.39705	0.783242	0.873187	0.806798	1.21477	1.10898	1.21323	0.9455
18	0.92309	0.922308	0.891937	1.01689	1.02811	0.997777	0.612734	0.553209	0.515299	0.768935	0.782769	0.735788	<0.0001		18	1.32726	1.50958	1.64884	1.48512	1.52823	1.46126	0.868444	0.764483	0.708943	1.07608	1.23679	1.19837	0.0006		18	1.35309	1.69136	1.80331	1.67748	1.53221	1.51902	0.766494	0.839476	0.780431	1.22421	1.10307	1.21326	0.589
21	0.848198	0.851219	0.824006	0.95076	0.971545	0.957696	0.503781	0.455955	0.428899	0.690366	0.687506	0.620691	<0.0001		21	1.40954	1.55316	1.7244	1.56751	1.59164	1.5495	0.81258	0.699868	0.670839	1.06828	1.2052	1.17407	<0.0001		21	1.44115	1.80406	1.92618	1.7804	1.64229	1.61108	0.735635	0.824889	0.759568	1.17283	1.14241	1.23166	0.2387
24	0.774959	0.75691	0.76127	0.882554	0.893939	0.896654	0.41453	0.377647	0.344255	0.605825	0.582899	0.512338	<0.0001		24	1.45029	1.59761	1.7884	1.6645	1.63493	1.6302	0.753984	0.642729	0.628722	1.07589	1.17192	1.13384	<0.0001		24	1.55276	1.93788	2.08698	1.89809	1.74519	1.71339	0.691917	0.795138	0.772231	1.18734	1.16581	1.17318	0.0544
27	0.715624	0.669494	0.689102	0.80717	0.796233	0.822395	0.316017	0.310609	0.279658	0.51886	0.490539	0.404689	<0.0001		27	1.47436	1.62407	1.83221	1.68913	1.68157	1.67046	0.703155	0.593395	0.547268	1.07942	1.15461	1.13284	<0.0001		27	1.60001	2.0606	2.18511	2.02224	1.81181	1.85761	0.694784	0.796485	0.761392	1.21279	1.14653	1.21163	0.0162
30	0.637933	0.575283	0.602651	0.716903	0.724621	0.730097	0.245892	0.238707	0.220524	0.434191	0.403492	0.303154	<0.0001		30	1.5182	1.66495	1.89227	1.75552	1.72199	1.73893	0.662774	0.55398	0.537068	1.07774	1.09123	1.1175	<0.0001		30	1.68275	2.16516	2.3211	2.14096	1.94282	1.9189	0.678659	0.811358	0.758797	1.23693	1.15025	1.20998	0.0038
33	0.58177	0.511964	0.544107	0.637532	0.668467	0.667735	0.197107	0.19448	0.178102	0.364028	0.329278	0.250691	<0.0001		33	1.57576	1.70925	1.97406	1.8637	1.79112	1.79194	0.646142	0.522817	0.506108	1.07856	1.0782	1.08645	<0.0001		33	1.76975	2.34546	2.48786	2.31751	2.09368	2.03575	0.701027	0.826893	0.800723	1.2624	1.23438	1.23983	0.0007
36	0.54922	0.467669	0.492676	0.565336	0.607422	0.603698	0.163143	0.171757	0.151433	0.299321	0.27706	0.180363	<0.0001		36	1.63904	1.75998	2.0628	1.93736	1.84747	1.84631	0.619899	0.50117	0.483122	1.07722	1.08389	1.05507	<0.0001		36	1.83966	2.52607	2.6226	2.43451	2.23559	2.19535	0.689708	0.830544	0.800679	1.29344	1.31981	1.24194	0.0001
39	0.486021	0.387048	0.414626	0.472977	0.52497	0.503383	0.125763	0.139362	0.118411	0.230265	0.226381	0.138378	<0.0001		39	1.62679	1.77383	2.05002	1.92783	1.8151	1.84562	0.58261	0.477584	0.454499	1.07837	1.04626	0.986423	<0.0001		39	1.94315	2.68287	2.78257	2.47293	2.27856	2.23371	0.700042	0.825989	0.787586	1.35455	1.3441	1.28408	<0.0001
42	0.439978	0.32943	0.358202	0.416864	0.45195	0.429859	0.100879	0.11285	0.0893397	0.180957	0.179848	0.105482	<0.0001		42	1.67011	1.7924	2.09346	1.92224	1.82722	1.86323	0.571672	0.468189	0.453845	1.09426	1.0504	0.975165	<0.0001		42	2.00249	2.85493	2.93967	2.58764	2.3434	2.32463	0.697985	0.852509	0.775657	1.38037	1.34215	1.26161	<0.0001
45	0.400062	0.275667	0.319173	0.346597	0.394867	0.360516	0.0815668	0.0956798	0.0712565	0.148095	0.140635	0.0819112	<0.0001		45	1.68536	1.8102	2.11886	1.90041	1.83917	1.8432	0.564947	0.462117	0.44184	1.04117	1.03048	0.893589	<0.0001		45	2.0665	3.02773	3.1313	2.65466	2.49294	2.41689	0.689415	0.849216	0.776497	1.41077	1.40257	1.26429	<0.0001
48	0.353524	0.240971	0.281606	0.295732	0.336525	0.300427	0.0624934	0.0786322	0.0573486	0.119567	0.111781	0.0630805	<0.0001		48	1.7046	1.81045	2.14121	1.91954	1.79072	1.83082	0.547505	0.451597	0.405625	1.01658	1.01872	0.867463	<0.0001		48	2.18304	3.23009	3.24462	2.76016	2.59307	2.58267	0.696033	0.84315	0.766105	1.48923	1.42303	1.2877	<0.0001
51	0.327511	0.203589	0.246415	0.254512	0.301755	0.265731	0.0535318	0.0753678	0.0474529	0.0971447	0.0851887	0.0501236	<0.0001		51	1.70233	1.79818	2.16702	1.9438	1.74884	1.84156	0.547989	0.428585	0.410522	0.978594	1.00647	0.861763	<0.0001		51	2.25642	3.37582	3.36637	2.79327	2.69466	2.68491	0.680763	0.839304	0.797298	1.46474	1.45021	1.24582	<0.0001
54	0.29567	0.173777	0.213878	0.219197	0.275385	0.235186	0.044625	0.0642544	0.0432117	0.075347	0.0729315	0.0437693	<0.0001		54	1.72085	1.79415	2.13955	1.9263	1.72984	1.81905	0.543337	0.411626	0.393625	0.970129	0.988621	0.802828	<0.0001		54	2.32017	3.55718	3.52275	2.89352	2.76225	2.76694	0.669437	0.82772	0.80775	1.50383	1.4229	1.29978	<0.0001
57	0.270014	0.146425	0.176606	0.191614	0.242112	0.205379	0.0351757	0.0698627	0.034096	0.0592434	0.0628264	0.0382179	<0.0001		57	1.72	1.77401	2.11454	1.92907	1.66372	1.79458	0.520675	0.395179	0.373638	0.938046	0.970852	0.761037	<0.0001		57	2.42823	3.69495	3.66051	2.98312	2.88923	2.84333	0.671546	0.818664	0.778364	1.57599	1.41896	1.2843	<0.0001
60	0.2517	0.144209	0.159391	0.180416	0.227488	0.180053	0.0318481	0.0681292	0.0300555	0.051327	0.0550078	0.033299	0.0002		60	1.7093	1.7594	2.11505	1.92886	1.62765	1.80239	0.509862	0.387394	0.378876	0.925211	0.967624	0.736201	<0.0001		60	2.46203	3.8721	3.78477	3.04871	2.98758	2.94456	0.660973	0.828556	0.791343	1.57829	1.42625	1.30191	<0.0001
63	0.245189	0.131453	0.143445	0.158958	0.211328	0.158179	0.0302293	0.0697987	0.0256624	0.0435148	0.0549602	0.0322467	0.0014		63	1.69928	1.73214	2.1321	1.9019	1.58972	1.78058	0.5087	0.382602	0.364728	0.927722	0.94334	0.706953	<0.0001		63	2.52323	4.0341	3.9248	3.13745	3.06973	3.09617	0.652538	0.843826	0.780582	1.58395	1.48425	1.34324	<0.0001
66	0.228706	0.116317	0.126244	0.156535	0.199833	0.14453	0.0282057	0.0597941	0.0268979	0.0356248	0.0511215	0.0267348	0.0041		66	1.6892	1.70738	2.13113	1.88701	1.55427	1.74067	0.497772	0.375855	0.353755	0.885834	0.931843	0.656454	<0.0001		66	2.62187	4.19514	4.07297	3.21959	3.15601	3.25942	0.645489	0.851754	0.783534	1.63329	1.51074	1.29923	<0.0001
69	0.21806	0.112786	0.11455	0.155345	0.199791	0.138486	0.0265048	0.0671254	0.0237267	0.0322209	0.0460516	0.0258554	0.0069		69	1.6775	1.67387	2.09723	1.91255	1.49954	1.72418	0.495922	0.374973	0.346994	0.868904	0.923503	0.615771	<0.0001		69	2.64216	4.31754	4.21745	3.31025	3.22558	3.3406	0.647579	0.841594	0.773333	1.63026	1.49877	1.30887	<0.0001
72	0.220906	0.107063	0.119597	0.146321	0.193528	0.125064	0.0257657	0.0624728	0.0216032	0.0280908	0.0485707	0.0216816	0.009		72	1.64215	1.65248	2.04946	1.916	1.48041	1.69551	0.490537	0.376455	0.344552	0.868151	0.889926	0.56104	<0.0001		72	2.67492	4.47078	4.27263	3.40109	3.25552	3.52521	0.624183	0.841012	0.762643	1.70294	1.52564	1.29367	<0.0001
75	0.212906	0.10701	0.11483	0.143815	0.178889	0.116159	0.0282749	0.0659938	0.0222051	0.0271096	0.0477418	0.0225136	0.0213		75	1.6208	1.60289	1.99924	1.83161	1.42933	1.66282	0.475767	0.36582	0.327755	0.85697	0.87289	0.568248	<0.0001		75	2.68118	4.58857	4.37902	3.45988	3.3633	3.63282	0.627476	0.819536	0.732225	1.7201	1.54584	1.26543	<0.0001
78	0.213789	0.110956	0.121635	0.15397	0.184972	0.131652	0.0302412	0.0974984	0.0208188	0.0279459	0.0449514	0.0224516	0.0166		78	1.60416	1.5652	1.93859	1.83194	1.37618	1.63423	0.496881	0.353124	0.330477	0.83614	0.854949	0.531284	<0.0001		78	2.76913	4.66633	4.47135	3.55074	3.37745	3.7786	0.6229	0.825733	0.729218	1.72287	1.5916	1.30785	<0.0001
81	0.214566	0.107458	0.123489	0.147584	0.169785	0.12858	0.0347381	0.0732133	0.0196931	0.0275262	0.0416828	0.0230927	0.0171		81	1.56876	1.50384	1.89949	1.86383	1.36861	1.59185	0.471181	0.345132	0.32561	0.825995	0.840031	0.502811	<0.0001		81	2.79912	4.83986	4.60021	3.57811	3.50909	3.89503	0.623018	0.828551	0.720636	1.70555	1.61833	1.24781	<0.0001
84	0.222609	0.107459	0.120426	0.155847	0.181922	0.138976	0.0340814	0.0717178	0.0230591	0.0247619	0.0480128	0.0266965	0.0101		84	1.54627	1.46235	1.84204	1.83652	1.31034	1.55622	0.452235	0.338729	0.308297	0.791681	0.804751	0.472259	<0.0001		84	2.79351	4.94643	4.67266	3.68193	3.55829	4.04542	0.617751	0.814264	0.704703	1.68393	1.58397	1.21353	<0.0001
87	0.215819	0.112123	0.120831	0.152831	0.193206	0.143963	0.0375899	0.0847681	0.0260632	0.0285511	0.0431722	0.0205655	0.0102		87	1.52065	1.42577	1.81488	1.7855	1.27964	1.5236	0.444121	0.349339	0.296991	0.774192	0.7745	0.452981	<0.0001		87	2.80055	5.04804	4.74458	3.77171	3.61817	4.17793	0.628762	0.793933	0.686075	1.71981	1.6293	1.18806	<0.0001
90	0.198619	0.108272	0.127338	0.155506	0.200755	0.145531	0.0385624	0.0989308	0.0293554	0.0398614	0.0435211	0.0215644	0.0196		90	1.49898	1.391	1.75398	1.78186	1.2704	1.50311	0.433025	0.339487	0.300375	0.755391	0.753783	0.428088	<0.0001		90	2.89766	5.1575	4.79003	3.86375	3.68819	4.31659	0.631444	0.799389	0.67167	1.70919	1.58627	1.12888	<0.0001
93	0.196685	0.121745	0.135044	0.15552	0.206697	0.140504	0.0434207	0.0961632	0.029269	0.0405845	0.0463948	0.0216523	0.0149		93	1.45851	1.32613	1.70396	1.79347	1.2292	1.48756	0.419255	0.30399	0.293694	0.731533	0.732121	0.395924	<0.0001		93	2.90956	5.23658	4.86211	3.92178	3.78017	4.45328	0.636731	0.786288	0.661018	1.7163	1.59737	1.09618	<0.0001
96	0.199469	0.120224	0.140868	0.164643	0.201901	0.141037	0.043699	0.0725823	0.0316862	0.0415339	0.0441575	0.025015	0.0082		96	1.42567	1.25658	1.66068	1.78872	1.18656	1.45418	0.404953	0.312345	0.301381	0.707094	0.697578	0.369622	<0.0001		96	2.91199	5.32497	4.96365	3.98439	3.83856	4.65821	0.628464	0.79829	0.625345	1.70808	1.56321	1.05056	<0.0001
99	0.198199	0.127502	0.125197	0.188985	0.174244	0.159052	0.0510541	0.0729082	0.0371436	0.0365865	0.0587426	0.0295333	0.0126		99	1.39686	1.20061	1.59003	1.78792	1.14189	1.42397	0.403447	0.304686	0.281592	0.695619	0.681642	0.33536	<0.0001		99	2.90754	5.38149	5.00163	3.98662	3.93291	4.82286	0.628345	0.787268	0.641981	1.71337	1.55389	0.989213	<0.0001
102	0.206394	0.126459	0.136848	0.204276	0.181771	0.160984	0.0572411	0.076144	0.0386436	0.0474979	0.057853	0.033751	0.0088		102	1.35543	1.15197	1.48881	1.82679	1.1154	1.36364	0.384963	0.301434	0.283529	0.660353	0.657632	0.311827	<0.0001		102	2.90376	5.42612	5.01917	4.03752	4.02549	4.93926	0.632325	0.787732	0.612005	1.72912	1.53627	0.921837	<0.0001
105	0.2036	0.128754	0.132951	0.229816	0.187411	0.169714	0.0585181	0.0841296	0.0405319	0.0521728	0.0707679	0.0386458	0.0085		105	1.31041	1.11311	1.44275	1.85498	1.1146	1.33171	0.373681	0.292746	0.274524	0.61454	0.63259	0.294085	<0.0001		105	2.94332	5.51822	5.09555	4.10064	4.1362	5.10115	0.611389	0.744997	0.620096	1.68806	1.46281	0.896063	<0.0001

## Sheet: Fig. 4G
Fig. 4G	22:BBz 1:1															22:BBz 1:5															22.BBz 1:10
Time (h)	KO1 +ASU			KO2 +ASU			KO1 -ASU			KO2 -ASU			Adj p-value		Time (h)	KO1 +ASU			KO2 +ASU			KO1 -ASU			KO2 -ASU			Adj p-value		Time (h)	KO1 +ASU			KO2 +ASU			KO1 -ASU			KO2 -ASU			Adj p-value
0	1	1	1	1	1	1	1	1	1	1	1	1	>0.9999		0	1	1	1	1	1	1	1	1	1	1	1	1	>0.9999		0	1	1	1	1	1	1	1	1	1	1	1	1	>0.9999
3	1.16303	1.11855	1.12845	0.992571	1.03228	0.955228	1.01147	0.976404	0.994971	1.07707	1.03443	1.1013	>0.9999		3	1.17432	1.13197	1.06567	0.959455	0.983665	1.0164	0.946338	0.956668	1.00326	1.04745	0.964031	1.07489	>0.9999		3	1.1334	1.14944	1.114	0.923619	0.936411	0.975504	0.978421	0.940769	0.999924	0.96879	0.928958	1.03208	>0.9999
6	1.2337	1.18399	1.21823	1.07846	1.10906	1.03966	0.96791	0.931663	0.966599	1.18505	1.10649	1.21292	0.6302		6	1.30639	1.27322	1.17702	1.06537	1.09938	1.13338	0.935259	0.903135	0.941436	1.16487	0.951247	1.16519	0.9012		6	1.24633	1.25122	1.23498	1.00546	1.01653	1.06016	0.924236	0.909053	0.95927	1.00678	0.97346	1.11906	>0.9999
9	1.23761	1.17655	1.17377	1.1129	1.18058	1.04752	0.884677	0.867026	0.896857	1.1279	1.10537	1.18737	0.0046		9	1.39943	1.33114	1.23174	1.12924	1.15599	1.20637	0.863301	0.829283	0.86772	1.12469	0.89293	1.17996	0.0538		9	1.25681	1.29294	1.32683	1.0698	1.07376	1.12431	0.827954	0.848762	0.884738	0.976308	0.92373	1.13676	0.988
12	1.18522	1.13113	1.1447	1.1518	1.17458	1.10318	0.803516	0.781515	0.810033	1.04709	1.04088	1.13247	<0.0001		12	1.53567	1.39175	1.29252	1.20039	1.20986	1.28113	0.800272	0.769463	0.802654	1.10812	0.873399	1.09982	0.0002		12	1.36793	1.34444	1.32187	1.14008	1.15999	1.22253	0.760182	0.782467	0.804096	0.891094	0.848738	1.08598	0.4298
15	1.13157	1.11279	1.09648	1.11654	1.17344	1.07679	0.707483	0.692265	0.708443	0.984246	0.95179	1.03312	<0.0001		15	1.63948	1.48493	1.38186	1.27006	1.31453	1.3644	0.723108	0.696338	0.73657	1.02618	0.821786	1.04583	<0.0001		15	1.51245	1.4637	1.44716	1.19559	1.21912	1.25737	0.695694	0.722529	0.737917	0.833519	0.795912	1.00594	0.0295
18	1.06595	1.06992	1.04991	1.12022	1.17512	1.08335	0.625795	0.620257	0.633673	0.896217	0.855337	0.96265	<0.0001		18	1.75496	1.59215	1.47563	1.40648	1.41306	1.51888	0.666167	0.652267	0.687299	0.977224	0.772285	1.00112	<0.0001		18	1.62887	1.55465	1.54826	1.2736	1.29705	1.39282	0.643841	0.679855	0.68901	0.780584	0.774418	0.977652	0.0011
21	0.9728	1.00871	0.987529	1.06194	1.13541	1.0367	0.535303	0.51714	0.534876	0.798963	0.757122	0.837861	<0.0001		21	1.86335	1.69341	1.5889	1.4869	1.45864	1.55851	0.617223	0.594627	0.613131	0.939372	0.745572	0.931716	<0.0001		21	1.74404	1.70708	1.64376	1.36932	1.44007	1.48965	0.596443	0.628984	0.658689	0.746262	0.755504	0.998909	<0.0001
24	0.866241	0.89736	0.896073	0.994787	1.05915	0.963003	0.449084	0.421579	0.434437	0.690359	0.635639	0.705335	<0.0001		24	1.93894	1.77594	1.66904	1.5716	1.52315	1.67929	0.567595	0.552123	0.565978	0.877683	0.702065	0.859613	<0.0001		24	1.88013	1.81654	1.76249	1.5266	1.57115	1.6525	0.578021	0.595794	0.631137	0.699416	0.719605	0.969134	<0.0001
27	0.736621	0.787736	0.798056	0.881747	0.945117	0.867623	0.359915	0.343896	0.34146	0.553934	0.499869	0.563812	<0.0001		27	2.04039	1.83151	1.73991	1.64653	1.58968	1.79867	0.518589	0.497841	0.538522	0.811047	0.69462	0.739142	<0.0001		27	1.9836	1.95115	1.88928	1.66302	1.69059	1.76032	0.587373	0.557655	0.60837	0.679512	0.726977	0.957271	<0.0001
30	0.625555	0.67842	0.695208	0.792342	0.828999	0.778155	0.288192	0.27892	0.268939	0.447044	0.40259	0.422173	<0.0001		30	2.10309	1.91451	1.77984	1.66113	1.697	1.89309	0.500438	0.466655	0.491462	0.749991	0.598355	0.674304	<0.0001		30	2.09144	2.0533	1.99937	1.7758	1.77691	1.90015	0.590779	0.543189	0.600867	0.648915	0.70836	0.994485	<0.0001
33	0.514426	0.586183	0.599048	0.667655	0.71385	0.658782	0.222681	0.21461	0.209121	0.333288	0.301444	0.300504	<0.0001		33	2.18551	1.96595	1.83629	1.75423	1.73037	1.99947	0.47278	0.442773	0.465549	0.686643	0.614851	0.58461	<0.0001		33	2.20471	2.21136	2.10951	1.87216	1.88833	2.05315	0.611353	0.548475	0.638173	0.658296	0.720768	0.986436	<0.0001
36	0.4768	0.545756	0.561474	0.613035	0.642136	0.604765	0.190245	0.184538	0.181835	0.262599	0.233534	0.232323	<0.0001		36	2.34516	2.11548	1.99353	1.91779	1.91146	2.15455	0.490072	0.454703	0.47727	0.681643	0.62124	0.56322	<0.0001		36	2.44338	2.47207	2.37557	2.08295	2.10297	2.30319	0.647801	0.60011	0.675615	0.730193	0.739396	1.08218	<0.0001
39	0.381257	0.458665	0.465236	0.495725	0.514667	0.462174	0.153011	0.140021	0.138301	0.196353	0.168161	0.161192	<0.0001		39	2.44376	2.13045	1.99562	1.96216	1.96189	2.18535	0.469483	0.428185	0.435778	0.601485	0.555598	0.46264	<0.0001		39	2.58517	2.6243	2.48733	2.11617	2.16882	2.42951	0.654438	0.598906	0.664378	0.721355	0.745685	1.04672	<0.0001
42	0.307651	0.389024	0.39539	0.400292	0.431729	0.376508	0.120099	0.110832	0.115684	0.153649	0.130169	0.110826	<0.0001		42	2.48036	2.20827	2.02601	2.01825	2.028	2.19119	0.475246	0.403675	0.41617	0.581004	0.510478	0.422963	<0.0001		42	2.7269	2.70399	2.59657	2.2622	2.22569	2.55455	0.662943	0.584719	0.672529	0.729533	0.770737	1.02703	<0.0001
45	0.249916	0.331097	0.338903	0.320999	0.369921	0.3055	0.0979031	0.0890347	0.098347	0.116865	0.0998962	0.0774679	<0.0001		45	2.51639	2.20148	2.0687	2.0599	2.05262	2.30019	0.466289	0.393965	0.391528	0.553519	0.507763	0.388214	<0.0001		45	2.87363	2.89275	2.68651	2.3909	2.35267	2.65054	0.689972	0.614542	0.682823	0.720626	0.815451	0.979367	<0.0001
48	0.205466	0.287236	0.292038	0.252402	0.304515	0.244701	0.0841523	0.0727648	0.09125	0.0976903	0.0783381	0.0688481	<0.0001		48	2.57859	2.24559	2.10351	2.1231	2.12827	2.24952	0.475192	0.380424	0.367349	0.55055	0.461135	0.364875	<0.0001		48	2.93511	3.04129	2.82515	2.43858	2.50875	2.80908	0.69877	0.636418	0.699981	0.73548	0.802923	0.95205	<0.0001
51	0.165008	0.236494	0.246408	0.200464	0.245668	0.214167	0.0722297	0.0621553	0.079362	0.0779481	0.0687815	0.0517579	0.0024		51	2.58944	2.31634	2.137	2.14236	2.13387	2.29263	0.476592	0.359926	0.34215	0.539686	0.43476	0.327204	<0.0001		51	3.05807	3.18371	2.90677	2.57071	2.54992	2.9346	0.709199	0.655193	0.720238	0.75187	0.861234	0.925905	<0.0001
54	0.128107	0.197772	0.21335	0.160693	0.230681	0.173993	0.0651437	0.0565283	0.0723432	0.061325	0.0520601	0.0448959	0.0279		54	2.6223	2.34651	2.14908	2.1955	2.14934	2.31979	0.475603	0.341642	0.332852	0.502282	0.453219	0.304081	<0.0001		54	3.18608	3.38059	3.06303	2.70292	2.66186	3.09068	0.725401	0.6778	0.739287	0.76285	0.909202	0.914005	<0.0001
57	0.11008	0.175807	0.180716	0.14395	0.180644	0.147166	0.0569892	0.0483296	0.0628003	0.0506487	0.0401548	0.0361649	0.1347		57	2.66284	2.36417	2.1791	2.25066	2.13463	2.37563	0.44802	0.333244	0.303991	0.49877	0.402384	0.268596	<0.0001		57	3.43439	3.57473	3.18617	2.85673	2.76723	3.27764	0.731561	0.694482	0.771407	0.752085	0.956054	0.769543	<0.0001
60	0.0860301	0.150047	0.157456	0.131594	0.166373	0.150756	0.0525189	0.038604	0.0549921	0.041504	0.0421601	0.0235741	0.2613		60	2.70629	2.41138	2.20918	2.25402	2.12774	2.36099	0.436205	0.327583	0.283298	0.480615	0.398264	0.250919	<0.0001		60	3.58178	3.70423	3.36944	3.00674	2.91152	3.51049	0.761519	0.700766	0.770072	0.763306	0.982181	0.797097	<0.0001
63	0.0798836	0.134999	0.134709	0.114498	0.146651	0.161381	0.0515451	0.0348054	0.05378	0.0313073	0.0388806	0.0207859	0.4271		63	2.73871	2.44225	2.21953	2.27235	2.2169	2.39704	0.43782	0.329153	0.266307	0.462674	0.383931	0.207007	<0.0001		63	3.74341	3.93585	3.54705	3.19372	3.12955	3.64022	0.777168	0.676785	0.797658	0.76618	0.968132	0.70622	<0.0001
66	0.0718584	0.13473	0.117929	0.111552	0.136706	0.140059	0.0418795	0.0257118	0.0491038	0.0294513	0.0230101	0.023368	0.5116		66	2.78153	2.43074	2.19847	2.30569	2.22461	2.46008	0.41555	0.311097	0.253408	0.467394	0.364009	0.177139	<0.0001		66	3.98667	4.13125	3.733	3.38256	3.32087	3.8042	0.793436	0.671383	0.795036	0.804108	0.984143	0.6344	<0.0001
69	0.069218	0.123411	0.104248	0.108615	0.126622	0.138899	0.0382877	0.0300501	0.0544522	0.027496	0.0288317	0.0303127	0.756		69	2.80381	2.43268	2.22168	2.28914	2.28162	2.45045	0.399017	0.30335	0.233207	0.436704	0.340169	0.147874	<0.0001		69	4.16068	4.30394	3.85283	3.53443	3.47162	3.91044	0.811818	0.660504	0.812292	0.803361	0.978032	0.593937	<0.0001
72	0.0722243	0.0950395	0.103625	0.12137	0.175761	0.161306	0.0341815	0.0288902	0.0564111	0.0802195	0.0461776	0.0271038	0.7757		72	2.80256	2.47374	2.20927	2.33234	2.30982	2.48633	0.391888	0.279204	0.214409	0.397653	0.355747	0.131303	<0.0001		72	4.33713	4.51321	3.93672	3.75468	3.64632	4.15905	0.815333	0.674212	0.811966	0.821888	1.00122	0.46323	<0.0001
75	0.0723167	0.107384	0.138373	0.129204	0.167123	0.147368	0.0250777	0.0293733	0.0663819	0.0789008	0.0361539	0.0406348	0.6607		75	2.80951	2.47139	2.20347	2.36417	2.32518	2.52097	0.378987	0.255113	0.199745	0.406096	0.326108	0.121104	<0.0001		75	4.50713	4.71624	4.10801	3.94149	3.84352	4.23631	0.806187	0.670729	0.807348	0.865294	0.972596	0.467232	<0.0001
78	0.0661198	0.104895	0.105217	0.152536	0.190027	0.172119	0.0294922	0.0370117	0.0648903	0.0843465	0.0257002	0.0324419	0.5254		78	2.8098	2.45462	2.20257	2.43404	2.34968	2.51473	0.363468	0.221492	0.185634	0.375831	0.335654	0.0895604	<0.0001		78	4.76814	5.02217	4.21891	4.13124	3.93382	4.51603	0.807787	0.656076	0.816919	0.888647	0.91497	0.396834	<0.0001
81	0.0982076	0.0966206	0.0883176	0.154273	0.198519	0.176714	0.0271065	0.0326016	0.0411567	0.0759901	0.023257	0.0728027	0.4322		81	2.73541	2.46829	2.19985	2.47142	2.37219	2.55667	0.332833	0.191787	0.176201	0.365896	0.321277	0.098179	<0.0001		81	4.95966	5.29244	4.36391	4.30411	4.22469	4.71762	0.803511	0.641196	0.789473	0.877775	0.871441	0.298276	<0.0001
84	0.114379	0.104201	0.100553	0.156209	0.256314	0.184875	0.0270092	0.0405178	0.0461743	0.0820275	0.0190719	0.0703686	0.1571		84	2.69349	2.41027	2.2066	2.51052	2.41755	2.56417	0.317313	0.173075	0.156521	0.34395	0.298721	0.101385	<0.0001		84	5.13159	5.49589	4.47084	4.55062	4.39564	5.03466	0.804163	0.626971	0.763816	0.836973	0.816782	0.300019	<0.0001
87	0.1466	0.0824408	0.0935647	0.160734	0.25324	0.163778	0.0223471	0.0167928	0.039201	0.0651436	0.0177126	0.12348	0.1909		87	2.67603	2.4071	2.20768	2.5623	2.40347	2.62828	0.302865	0.156292	0.146136	0.310361	0.284688	0.0957485	<0.0001		87	5.32252	5.83487	4.63167	4.81756	4.57485	5.39423	0.797694	0.616665	0.754507	0.90981	0.80919	0.224304	<0.0001
90	0.125161	0.0683861	0.0835534	0.181931	0.245275	0.157025	0.0194947	0.023387	0.0632256	0.0677061	0.0132403	0.0533604	0.179		90	2.7158	2.30749	2.18642	2.62274	2.41924	2.6723	0.273628	0.146853	0.130028	0.280763	0.27727	0.0882362	<0.0001		90	5.55558	6.02711	4.74698	5.20314	4.89289	5.7312	0.76976	0.599934	0.750888	0.956492	0.74967	0.210694	<0.0001
93	0.119751	0.0578341	0.0964067	0.188343	0.27135	0.157741	0.0289164	0.0153392	0.0337337	0.0789248	0.0337642	0.0613554	0.1417		93	2.68824	2.20344	2.16742	2.63424	2.40403	2.75679	0.251192	0.126863	0.11627	0.239588	0.254789	0.0858949	<0.0001		93	5.81381	6.21747	4.79425	5.64614	5.27719	6.14106	0.774957	0.585898	0.72693	0.966093	0.711435	0.169216	<0.0001
96	0.134747	0.103432	0.0627867	0.188621	0.334979	0.169675	0.0256272	0.0206839	0.0375327	0.0597452	0.0793746	0.0510297	0.0456		96	2.70352	2.20557	2.14754	2.65633	2.43333	2.78595	0.229377	0.110798	0.106274	0.22892	0.260015	0.0855612	<0.0001		96	5.99577	6.45057	4.9626	6.09838	5.6751	6.50917	0.756229	0.585189	0.672194	0.997784	0.671367	0.134728	<0.0001
99	0.174265	0.109338	0.100836	0.216533	0.338121	0.167221	0.0487696	0.0189613	0.029448	0.0475831	0.0683196	0.0453669	0.0057		99	2.59795	2.14474	2.13714	2.65317	2.40052	2.76198	0.211458	0.0978822	0.0826443	0.212556	0.259749	0.0797715	<0.0001		99	6.24613	6.63689	5.13525	6.58418	6.06681	6.93385	0.722009	0.541921	0.655468	0.992981	0.653477	0.118377	<0.0001
102	0.14763	0.0852502	0.133188	0.187408	0.323519	0.169842	0.0404383	0.0121254	0.0330787	0.0391636	0.0490546	0.0435111	0.0079		102	2.54525	2.14866	2.11477	2.67778	2.44806	2.81155	0.190027	0.0835793	0.0691231	0.208498	0.214489	0.0768813	<0.0001		102	6.65854	6.9155	5.25083	7.09677	6.43252	7.41412	0.720394	0.536637	0.633095	1.04183	0.595308	0.129267	<0.0001
105	0.136073	0.124178	0.149947	0.152638	0.246432	0.186803	0.0413733	0.0218959	0.0325172	0.0290607	0.0394345	0.0405516	0.0149		105	2.52701	2.09621	2.06073	2.73573	2.38625	2.86974	0.169904	0.0827533	0.0580326	0.179276	0.204003	0.0748023	<0.0001		105	6.90793	7.11392	5.40742	7.48165	6.95481	7.90494	0.729946	0.539362	0.595016	1.07193	0.540236	0.11791	<0.0001

## Sheet: Fig. 4H
Fig. 4H	19/22:BBz 1:1														19/22:BBz 1:5															19/22.BBz 1:10
Time (h)	KO1 +ASU			KO2 +ASU			KO1 -ASU			KO2 -ASU		Adj p-value		Time (h)	KO1 +ASU			KO2 +ASU			KO1 -ASU			KO2 -ASU			Adj p-value		Time (h)	KO1 +ASU		KO2 +ASU			KO1 -ASU			KO2 -ASU			Adj p-value
0	1	1	1	1	1	1	1	1	1	1	1	>0.9999		0	1	1	1	1	1	1	1	1	1	1	1	1	>0.9999		0	1	1	1	1	1	1	1	1	1	1	1	>0.9999
3	1.07533	1.03983	1.01863	0.870427	0.87319	0.89842	0.915792	0.957794	0.927514	0.876079	0.882408	0.4235		3	1.204	1.11956	1.13131	0.979681	0.980444	0.996848	0.991569	1.01252	1.00035	1.04941	1.05324	1.11082	>0.9999		3	1.15689	1.15126	1.04309	0.961874	0.999173	0.981399	1.04926	1.01861	1.01877	1.03291	1.10024	>0.9999
6	1.09029	1.08511	1.05256	0.919913	0.871323	0.934396	0.892389	0.940906	0.907269	0.869314	0.861617	0.0001		6	1.25345	1.25102	1.26341	1.07578	1.06973	1.0957	0.960782	0.987409	0.992099	1.14675	1.12677	1.19974	0.9909		6	1.26573	1.27701	1.13008	1.05023	1.08831	0.964384	1.0348	1.00543	1.15265	1.11928	1.20887	>0.9999
9	1.03755	1.01425	1.03226	0.884484	0.856623	0.934512	0.828575	0.884726	0.840686	0.823808	0.796731	<0.0001		9	1.28131	1.27111	1.31679	1.16104	1.12417	1.16284	0.89004	0.92803	0.896617	1.12378	1.13295	1.18716	0.0951		9	1.33862	1.3522	1.1631	1.13265	1.14486	0.907032	0.994493	0.943792	1.14078	1.08501	1.24763	0.9354
12	0.971918	0.944161	0.958387	0.880717	0.842047	0.870424	0.749862	0.80848	0.762027	0.784144	0.775355	<0.0001		12	1.28044	1.31761	1.39696	1.18889	1.1523	1.25831	0.797352	0.826579	0.806242	1.08653	1.08217	1.14726	<0.0001		12	1.42142	1.43145	1.26545	1.14002	1.18373	0.844381	0.904975	0.869325	1.10208	1.10487	1.184	0.107
15	0.929319	0.884311	0.909922	0.842006	0.788306	0.859695	0.663241	0.722495	0.693042	0.721621	0.750112	<0.0001		15	1.281	1.3367	1.39835	1.2505	1.21338	1.28832	0.714242	0.730888	0.710605	1.02854	1.03883	1.11614	<0.0001		15	1.51271	1.52829	1.32024	1.22679	1.28395	0.764263	0.816095	0.783396	1.07435	1.05642	1.17484	0.0004
18	0.880139	0.84414	0.844575	0.815222	0.75081	0.829828	0.605077	0.658671	0.630663	0.659761	0.648826	<0.0001		18	1.30269	1.36673	1.43713	1.26794	1.30458	1.34239	0.633245	0.652161	0.65786	0.973762	1.00411	1.09279	<0.0001		18	1.59321	1.64663	1.40807	1.30661	1.38197	0.708206	0.712845	0.741949	1.05266	1.04441	1.11402	<0.0001
21	0.801113	0.765373	0.767401	0.754581	0.715055	0.764095	0.542018	0.588233	0.565467	0.607992	0.614989	<0.0001		21	1.30784	1.38664	1.43985	1.32795	1.34959	1.43017	0.55191	0.574536	0.572278	0.910195	0.949812	1.02189	<0.0001		21	1.69029	1.69577	1.50605	1.40096	1.43447	0.63477	0.65371	0.673179	1.02614	0.991417	1.03905	<0.0001
24	0.694336	0.679971	0.676928	0.687204	0.634537	0.714136	0.461473	0.509376	0.493519	0.558688	0.560026	<0.0001		24	1.22548	1.37701	1.41976	1.3505	1.37389	1.44637	0.473165	0.508771	0.484497	0.837106	0.876418	0.91561	<0.0001		24	1.74443	1.79398	1.56124	1.45272	1.47045	0.560969	0.589827	0.59531	0.947453	0.924306	0.969961	<0.0001
27	0.608618	0.597465	0.592442	0.616685	0.570462	0.649564	0.378051	0.427602	0.418336	0.456211	0.519176	<0.0001		27	1.14688	1.32414	1.40782	1.36302	1.39429	1.47527	0.399541	0.425127	0.402215	0.742339	0.782408	0.806109	<0.0001		27	1.80868	1.84916	1.62159	1.53218	1.51906	0.490955	0.511373	0.521923	0.913023	0.856666	0.88163	<0.0001
30	0.549599	0.515241	0.503852	0.544161	0.499266	0.5557	0.306507	0.353579	0.353216	0.388191	0.430689	<0.0001		30	1.13381	1.29155	1.38739	1.35236	1.42223	1.45975	0.328171	0.358351	0.343277	0.657332	0.703612	0.672454	<0.0001		30	1.85083	1.90504	1.68587	1.60694	1.5378	0.422688	0.448609	0.475685	0.861674	0.783172	0.817173	<0.0001
33	0.464636	0.433455	0.422438	0.480526	0.425158	0.482941	0.241189	0.295701	0.293503	0.312422	0.385498	<0.0001		33	1.08052	1.22469	1.3417	1.32755	1.42093	1.46828	0.28137	0.291341	0.284614	0.566495	0.632586	0.576844	<0.0001		33	1.88206	1.94455	1.71486	1.66534	1.62995	0.376849	0.385678	0.423065	0.804943	0.722285	0.753183	<0.0001
36	0.426059	0.395926	0.38654	0.446408	0.40636	0.45408	0.207317	0.258557	0.252971	0.27855	0.373492	<0.0001		36	1.13521	1.21643	1.39026	1.39069	1.45643	1.56306	0.251146	0.266354	0.256165	0.525535	0.567022	0.491852	<0.0001		36	1.97061	2.08583	1.83454	1.75951	1.76248	0.3658	0.366716	0.426842	0.801784	0.713299	0.714145	<0.0001
39	0.332264	0.321764	0.302097	0.362964	0.334387	0.377217	0.167647	0.206369	0.201526	0.228853	0.308736	<0.0001		39	0.96417	1.15181	1.2936	1.32797	1.36513	1.48446	0.20827	0.225245	0.202755	0.447298	0.494041	0.393758	<0.0001		39	1.95427	2.09603	1.85471	1.72253	1.77346	0.319985	0.319884	0.394794	0.732544	0.65759	0.617675	<0.0001
42	0.267134	0.256503	0.243728	0.301297	0.271094	0.295929	0.131516	0.162243	0.169653	0.175937	0.290615	0.0014		42	0.944494	1.07206	1.23605	1.26088	1.28766	1.41436	0.176734	0.191888	0.1712	0.402432	0.401925	0.318437	<0.0001		42	1.98918	2.14673	1.85933	1.72826	1.79349	0.286755	0.288824	0.383881	0.675896	0.604477	0.540739	<0.0001
45	0.219395	0.2062	0.196304	0.243188	0.224202	0.243326	0.104665	0.135445	0.138696	0.138523	0.232677	0.0211		45	0.882133	1.00519	1.18638	1.24137	1.24123	1.33157	0.151859	0.167175	0.144016	0.363552	0.336877	0.26364	<0.0001		45	2.00825	2.16564	1.86859	1.76058	1.78708	0.268939	0.257502	0.363778	0.616784	0.563076	0.484739	<0.0001
48	0.171903	0.165109	0.158273	0.197995	0.177439	0.20282	0.0838474	0.111355	0.113234	0.112513	0.1914	0.2219		48	0.780992	0.93991	1.12386	1.16787	1.14994	1.29661	0.135528	0.145864	0.125302	0.325577	0.29252	0.213907	<0.0001		48	2.01812	2.21572	1.87824	1.79504	1.80527	0.241728	0.244548	0.352609	0.557973	0.505981	0.433115	<0.0001
51	0.135778	0.127216	0.122407	0.170245	0.140623	0.156345	0.0661306	0.0907739	0.095207	0.0884512	0.173229	0.8888		51	0.755515	0.887587	1.03256	1.09423	1.09602	1.21952	0.116007	0.124607	0.10637	0.278921	0.240451	0.177143	<0.0001		51	1.99156	2.24106	1.86424	1.75833	1.77114	0.225953	0.234406	0.325618	0.508784	0.488029	0.386465	<0.0001
54	0.105435	0.101528	0.0976247	0.129648	0.109647	0.12157	0.0534063	0.0781454	0.0825795	0.072252	0.159062	>0.9999		54	0.675296	0.84264	0.959618	1.00632	1.02191	1.13432	0.100959	0.114854	0.0942508	0.237299	0.194427	0.141752	<0.0001		54	1.98563	2.24708	1.92872	1.80226	1.78517	0.202925	0.207834	0.299765	0.471336	0.462591	0.312796	<0.0001
57	0.0847626	0.0819111	0.076885	0.11633	0.0861532	0.0978882	0.0427762	0.060261	0.073418	0.0616594	0.142229	>0.9999		57	0.611449	0.781113	0.888255	0.929573	0.955257	1.0532	0.0851292	0.10442	0.0829332	0.216938	0.165616	0.110516	<0.0001		57	1.98321	2.27236	1.9436	1.76608	1.76297	0.194507	0.197976	0.277207	0.447545	0.421844	0.252028	<0.0001
60	0.0704677	0.0699222	0.0617096	0.0853837	0.0655918	0.0742224	0.03681	0.0522823	0.0654675	0.0465058	0.140251	>0.9999		60	0.537576	0.718894	0.804325	0.879051	0.869184	0.98368	0.0720325	0.0891939	0.0731836	0.181253	0.134952	0.084763	<0.0001		60	2.01663	2.28611	1.94781	1.7898	1.78668	0.175545	0.185432	0.260164	0.426636	0.384626	0.218132	<0.0001
63	0.0587463	0.0564346	0.0496825	0.0717054	0.0538396	0.0587371	0.0316622	0.0435504	0.054822	0.0368045	0.107073	>0.9999		63	0.51187	0.67956	0.734968	0.817784	0.836087	0.908504	0.0599266	0.0752882	0.0664718	0.159112	0.109958	0.0635085	<0.0001		63	2.00055	2.29192	1.92441	1.81851	1.76607	0.163059	0.173725	0.234792	0.399141	0.35959	0.201859	<0.0001
66	0.0520453	0.0489688	0.0417995	0.0634933	0.043881	0.0510205	0.0303578	0.0384173	0.0488133	0.0327746	0.10394	>0.9999		66	0.460339	0.623209	0.658918	0.754058	0.75137	0.836027	0.0493247	0.0651245	0.0580643	0.134221	0.102247	0.0494818	<0.0001		66	1.97459	2.30021	1.94086	1.80058	1.71677	0.151319	0.148342	0.220178	0.364728	0.34252	0.194148	<0.0001
69	0.0457166	0.0433823	0.0372297	0.0551738	0.0349247	0.045699	0.027258	0.0351976	0.0446918	0.0277258	0.0937569	>0.9999		69	0.433241	0.577871	0.604765	0.715522	0.666615	0.771764	0.043312	0.0554344	0.0462719	0.115034	0.0867692	0.047104	<0.0001		69	1.93596	2.30235	1.94927	1.82177	1.71245	0.134931	0.142168	0.206709	0.330573	0.313834	0.164671	<0.0001
72	0.0425566	0.0398944	0.0323811	0.0476366	0.0311679	0.0359511	0.0235605	0.0305664	0.0425785	0.0263571	0.106919	>0.9999		72	0.372963	0.538856	0.55547	0.639744	0.601545	0.697509	0.0354513	0.0451688	0.049087	0.0960246	0.0669855	0.0424008	<0.0001		72	1.88643	2.26394	1.9681	1.81116	1.70187	0.121441	0.138627	0.194991	0.312089	0.273111	0.142515	<0.0001
75	0.039583	0.0334731	0.0266899	0.0421941	0.026871	0.0313535	0.0218943	0.0294523	0.0382949	0.0235908	0.0881812	>0.9999		75	0.358364	0.512002	0.477731	0.606935	0.543517	0.631437	0.0265614	0.0368846	0.0401051	0.0778775	0.058474	0.0355173	<0.0001		75	1.87653	2.19585	1.84126	1.77141	1.69024	0.10561	0.126746	0.18015	0.290272	0.225106	0.124255	<0.0001
78	0.0377396	0.031376	0.0261539	0.0361245	0.0269284	0.0315188	0.020645	0.02613	0.0368857	0.0216069	0.0772648	>0.9999		78	0.340694	0.477956	0.419653	0.553563	0.470778	0.56271	0.020912	0.0312713	0.0316636	0.0706635	0.0538899	0.0288662	<0.0001		78	1.82891	2.21498	1.90172	1.79484	1.64903	0.09979	0.120598	0.164073	0.270289	0.209105	0.109637	<0.0001
81	0.0365846	0.0323476	0.0242294	0.0337787	0.0267027	0.0297044	0.019652	0.0236827	0.0383533	0.021454	0.0819708	>0.9999		81	0.3063	0.44289	0.375844	0.490821	0.413297	0.517979	0.0155191	0.0223913	0.0334953	0.0597114	0.0395192	0.0231674	<0.0001		81	1.78147	2.1739	1.86931	1.75278	1.63197	0.0891519	0.113127	0.149418	0.258786	0.18815	0.0923871	<0.0001
84	0.0357059	0.0293089	0.022745	0.0338056	0.0282974	0.0301848	0.0190424	0.0206726	0.0377948	0.0205797	0.0803967	>0.9999		84	0.271306	0.40549	0.310416	0.437402	0.353715	0.468443	0.012885	0.019716	0.0268512	0.0551556	0.0320037	0.0186046	<0.0001		84	1.71015	2.15521	1.77931	1.70728	1.56194	0.0836736	0.103659	0.133768	0.24275	0.159117	0.0844987	<0.0001
87	0.0350958	0.0304605	0.0228131	0.0338917	0.0269208	0.0290785	0.0176163	0.0205894	0.0364808	0.02256	0.0703586	>0.9999		87	0.261955	0.363138	0.259315	0.412167	0.326693	0.417601	0.0116824	0.0155644	0.0240335	0.0451401	0.0317687	0.0190165	<0.0001		87	1.67387	2.10967	1.74432	1.59404	1.51958	0.0779272	0.100438	0.120917	0.218115	0.157157	0.0734317	<0.0001
90	0.0385498	0.0321077	0.0231252	0.0337839	0.0254653	0.0290564	0.0180496	0.0187036	0.0324478	0.0252128	0.0883969	>0.9999		90	0.25449	0.326213	0.222126	0.345807	0.284923	0.377082	0.0098519	0.013104	0.0235481	0.0395383	0.0283969	0.0168802	0.0006		90	1.62246	2.10263	1.69322	1.60313	1.49062	0.0727924	0.101335	0.109002	0.204824	0.161043	0.0717954	<0.0001
93	0.0401216	0.0300534	0.0215339	0.0366234	0.0280352	0.0302738	0.0185491	0.0168251	0.0340263	0.027462	0.0859545	>0.9999		93	0.197391	0.298564	0.174658	0.325818	0.250235	0.337767	0.00861437	0.0104069	0.0214823	0.0303722	0.0236221	0.0165756	0.0054		93	1.56335	2.05064	1.64366	1.53367	1.42768	0.0674388	0.0926522	0.0952446	0.171766	0.133654	0.0669993	<0.0001
96	0.040046	0.0327915	0.0228283	0.0346196	0.0302777	0.0319068	0.0175622	0.0179175	0.0311508	0.0285514	0.0604745	>0.9999		96	0.197972	0.281652	0.151281	0.31893	0.207103	0.305005	0.00837958	0.0117249	0.0216289	0.0269999	0.0232672	0.0149199	0.0172		96	1.42827	2.03696	1.66811	1.50485	1.40531	0.0577012	0.0848796	0.0864997	0.161213	0.128942	0.0610492	<0.0001
99	0.0428328	0.0340276	0.0214359	0.0372071	0.0291383	0.0270137	0.0168504	0.0187964	0.0313865	0.0286534	0.0654156	>0.9999		99	0.18259	0.253092	0.119313	0.250789	0.192014	0.271762	0.00799879	0.0101331	0.0187565	0.0234627	0.0230351	0.0148389	0.086		99	1.36642	1.97464	1.53492	1.38412	1.29377	0.0493399	0.0741845	0.0669729	0.133512	0.127619	0.0648889	<0.0001
102	0.0442835	0.0336174	0.0213946	0.0404712	0.0315771	0.0356088	0.0156745	0.0186736	0.0336723	0.0293779	0.0850577	>0.9999		102	0.187152	0.238626	0.107351	0.250698	0.171283	0.244297	0.00632902	0.0112963	0.0173347	0.0223169	0.0253372	0.0153413	0.1477		102	1.27709	1.91446	1.62781	1.31506	1.28648	0.0453717	0.0685158	0.054239	0.127971	0.117029	0.0545656	<0.0001
105	0.0517031	0.0366667	0.0227483	0.0423865	0.0356347	0.0378096	0.0189722	0.0211235	0.0323616	0.0309284	0.068117	>0.9999		105	0.184697	0.223363	0.0932074	0.233748	0.144935	0.220726	0.00545579	0.0106043	0.0195489	0.0184548	0.0242002	0.0144363	0.2815		105	1.17254	1.86444	1.56033	1.26011	1.20482	0.0407988	0.0748413	0.0434559	0.118958	0.108267	0.0480036	<0.0001

## Sheet: Fig. S2
Fig. S2A						Fig. S2B										Fig. S2C
Population	Positive pre-CART19 (n = 2)		Positive post-CART19 (n = 8)			Population	Refractory pre-CART19 (n = 4)				Refractory post-CART19 (n = 4)					Population	Refractory pre-CART19 (n = 4)				Refractory post-CART19 (n = 4)
HSC	5.47	0.01	10.95	0.01		HSC	0	0.06	0.27	51.63	0	0.06	0.27	28.07		HSC	0	0	0	0.012057	0	0.001981	0.010601	0.133771
CLP	1.44	0.01	6.62	0.01		CLP	0	0	15.94	1.44	0	0.01	17.43	0.59		CLP	0	0	0	0	0	0.005944	0.00265	0.012161
Pre-pro-B	4.6	5.06	34.93	0.64		Pre-pro-B	3.89	0.18	15.06	31.52	0.19	0.07	19.77	40.13		Pre-pro-B	0.00269	0.127295	0	0.012057	0.200385	2.51228	0.015901	0.522924
Pro-BI	2.38	1.26	4.78	0.29		Pro-BI	0.58	9.42	0.04	2.44	0.05	6.54	0.17	5.41		Pro-BI	12.8574	2.05215	45.4053	73.7752	43.559	18.2596	52.2129	94.2762
Pro-BII	0.11	38.36	0.19	59.67		Pro-BII	0.24	18.17	56.13	8.76	0.15	36.93	49.99	20.85		Pro-BII	0.755844	88.6283	38.7204	0.261244	1.55364	66.8311	40.9021	0.676963
Pre-BI	75.27	0.86	31.71	0.41		Pre-BI	51.31	62.38	0.02	0.02	73.43	48.7	0.01	0.01		Pre-BI	77.1606	4.84107	12.2238	17.8811	50.4658	6.40553	5.61032	3.44562
Pre-BII	0.04	1.96	0	0.01		Pre-BII	3.08	0.29	0	0	12.6	0.65	0	0		Pre-BII	9.22344	4.34347	3.64045	8.05836	0.182168	0.398241	0.715535	0.498601
Immature-BI	7.65	1.95	0.06	0.11		Immature-BI	0.12	5.45	0.01	0	2.71	4.12	0	0		Immature-BI	0	0	0	0	0	0	0	0
Immature-BII	0.82	5.63	0.01	0.14		Immature-BII	0.05	0.08	1.09	2.25	0.03	0.05	0.82	3.54		Immature-BII	0	0.007715	0.010034	0	0	0	0	0
Immature-BIII	0.02	0.01	0.01	0		Immature-BIII	0	1.24	0	0	0	0.58	0	0.01		Immature-BIII	0	0	0	0	0	0	0	0
Mature-BI	0	0	0	0		Mature-BI	0	0	0	0	0	0	0	0		Mature-BI	0	0	0	0	0	0	0	0
Mature-BII	0.32	0	0.01	0		Mature-BII	0	0.48	0	0	0.01	0.16	0	0		Mature-BII	0	0	0	0	0	0	0	0
Early-non-BI	0.05	21.26	0.32	34.21		Early-non-BI	10.1	0.3	4.01	0.19	5.3	0.35	2.67	0.12		Early-non-BI	0	0	0	0	3.69802	5.25242	0.447872	0.368884
Early-non-BII	1.53	10.21	10.03	3.76		Early-non-BII	24.78	0.29	6.27	0.61	4.08	0.43	7.64	0.41		Early-non-BII	0	0	0	0	0	0.124822	0	0.004054
Non-BIII	0.19	13.41	0.37	0.74		Non-BIII	5.84	1.05	1.14	1.06	1.46	1.08	1.2	0.75		Non-BIII	0	0	0	0	0.340915	0.208036	0.082154	0.060805
Fig. S2D
Population	CR (n = 6)						Negative pre-CART19 (n = 11)											Negative post-CART19 (n = 8)
Bulk	0.0962246	0.661455	1.14608	0.916999	2.27899	0.748853	0.501211	0.111216	0	1.03855	0.501551	0.319381	0.114344	0.675516	0.684957	2.64409	0.50355	0.660948	0.128179	0.841001	0.774714	0.284212	0.0618327	0	0.309167
HSC	0	0.245002	1.06224	0.254268			0.174355	0	0.231058	0	0.340008	0.110253	0.289289					0.326607	0.189944	0	0.0453459
CLP	0	0.491116	0.193736				0.109877	0.0612274	0.364932	0.0874648	0.226709							0.363121	0.179114	0
Pre-pro-B	0.0550045	0.390038	1.00745	0.92435	2.33077	0.822381	0.437372	0.132402	0.508402	0.558251	0.0958209	0.564082	0.469648	1.68113	0.356386			0.729189	0.225853	0.784153	1.05909	0.314764	0.0708943	0.150686	0.310089
Pro-BI	0.196682	0.780917	1.19898	1.22577			0.612743	0.177211	0.0187121	0.821816	0.930674	0.937749	0.739166	0.94302	1.58078	0.458462		1.14707	0.158035	1.02699	1.60942	0.459451	0.191572	0.395095
Pro-BII	0.145058	0.810233	1.37579	1.33654	2.57677	0.94506	0.359458	0.277568	0	1.13736	0.676103	0.674547	0.15404	0.777605	1.4164	0.711836	0.564364	0.364636	0.227413	1.0093	1.39694	0.467595	0.117985	0.45458
Pre-BI	1.22453	1.98378	1.62937	1.32379			0.550395	0.503576	0.0286928	1.87896	1.43966	0.197648	0.9764	2.97039	1.14821			0.734171	0.494568	2.01189	2.38842	0.143603	0.48792
Immature-BI	0.554143	0.888952	0.981101	2.42796	0.649905		0.491096	0.0959557	0.00412508	0.810842	0.279936	0.0804154	0.628457	0.384056	2.27496	0.245563		0.723333	0.0552286	0.560913	0.98783	0.0835902
Immature-BII	0.0164927	0.212361	0.565463	1.88891	0.363243		0.103457	0.035228	0	0.309337	0.36458	0.0171875	0.541124	0.461424	0.981925	0.186698		0	0.32346	0.514031	0.277925	0.0297081	0.120796
Immature-BIII	0.318208	0.833815	0.339583	1.74437	0.465993		0	0.417961	0.0141018	0.479878	0.54397	0.183235						0.480315	0.255213
Early-non-BI	0	0.175653	0.692523	1.04459	1.04767	0.294389	0.0435481	0.0824022	0	0.0816972	0.295816	0.293587	0.0178885	0.369483	0.431658	0.161685		0.173528	0.0149976	0.423249	0.69097	0.224639	0	0.134689
Early-non-BII	0	0.0191121	0.299294	0.322011	0.82409	0.219567	0.391526	0.0212514	0	0.125325	0.121793	0.243275	0	0.276706	0.0701964	0.848906	0.0848294	0.644234	0	0.14728	0.376372	0.14185	0	0.0496679	0.0622665
Non-BIII	0	0.0465363	0.0486961	0.379271	0	0.00629577	0	0	0	0	0.111971	0.0140595	0	0.195248	0	0	0	0.0505216	0	0.0331501	0.339276	0	0	0	0

[truncated: 24 more sheets: Fig. S4, Fig. S6, Fig. S7, Fig. S8, Fig. S9A DN1 - KO1, Fig. S9A DN2 - KO1, Fig. S9A DN3 - KO1, Fig. S9B DN1 - KO1, Fig. S9B DN2 - KO1, Fig. S9B DN3 - KO1, Fig. S9C DN1 - KO2, Fig. S9C DN2 - KO2, Fig. S9C DN3 - KO2, Fig. S9D DN1 - KO2, Fig. S9D DN2 - KO2, Fig. S9D DN3 - KO2, Fig. S10A, Fig. S10C, Fig. S10D DN1 - KO1, Fig. S10D DN2 - KO1 …]
